# Supplementary material for: Deletion of a non-canonical regulatory sequence causes loss of Scn1a expression and epileptic phenotypes in mice
Source: Genome Med. 2021 Apr 26;13:69. doi: 10.1186/s13073-021-00884-0 (PMC8080386; doi:10.1186/s13073-021-00884-0)
Supplement: Supplementary file 6 — Additional file 6:. Table S5–11. Table S5. RPKM values for P7 samples. Table S6. RPKM values for P32 1b+/− samples. Table S7. RPKM values for P32 1b−/− samples. Table S8. Differentially expressed genes between WT and 1b+/− mice at P7. Table S9. Differentially expressed genes between WT and 1b−/− mice at P7. Table S10. Differentially expressed genes between WT and 1b+/− mice at P32. Table S11. Differentially expressed genes between WT and 1b−/− mice at P3. [file 13073_2021_884_MOESM6_ESM.xlsx]

## Sheet: Table S5
Table S5: RPKM values for P7 samples
Gene	Sample_SCN1A_1_Het	Sample_SCN1A_2_KO	Sample_SCN1A_3_Het	Sample_SCN1A_4_WT	Sample_SCN1A_5_Het	Sample_SCN1A_6_WT	Sample_SCN1A_7_KO	Sample_SCN1A_8_Het
0610005C13Rik	0.647059	0.436418	0.630123	0.368464	0.431986	0.546296	1.33882	0.297557
0610007P14Rik	33.0279	25.7227	29.405	29.7241	29.0813	28.5782	31.4797	29.0189
0610009B22Rik	15.1925	10.6247	11.3069	11.8565	14.876	8.09548	10.7072	10.0787
0610009L18Rik	0.533118	0.593289	0.978996	1.20218	1.87924	1.23777	0.808913	1.61805
0610009O20Rik	10.4326	8.24929	8.94881	8.04821	7.82276	9.88002	8.95625	12.0822
0610010F05Rik	61.5522	74.8094	65.4303	81.3652	76.8477	65.4399	63.7386	67.4975
0610010K14Rik	29.7109	24.0004	19.138	18.1125	21.872	23.6651	29.0668	24.8657
0610011F06Rik	9.60297	9.96229	7.97039	11.8265	9.02441	13.7931	13.8917	15.6432
0610012G03Rik	21.2672	14.5634	13.0455	16.2444	16.4418	17.1883	15.8282	18.1568
0610030E20Rik	4.28701	5.54752	5.53602	3.80051	3.90136	4.92709	3.24159	3.74636
0610031J06Rik	NA	NA	NA	NA	NA	NA	NA	NA
0610037L13Rik	10.2979	8.36623	10.1586	10.1288	10.9063	9.58342	8.39371	11.1932
0610040B10Rik	1.95	0.556433	2.52499	3.00667	1.21172	1.39305	1.70699	2.27631
0610040J01Rik	0.670589	0.523702	2.10641	1.81284	1.24412	1.72083	1.87434	1.42827
0610043K17Rik	1.17476	2.17891	0.65372	1.33792	1.80386	0.743864	2.02555	1.62067
1110001J03Rik	4.34014	4.44137	5.95463	2.62487	3.84673	5.90705	7.94789	8.32754
1110002L01Rik	0.38	0.370956	0.244848	0.350778	0.367188	0.232176	0.455197	0
1110004E09Rik	20.4867	18.8412	13.7214	19.1245	19.4626	23.4531	22.6033	22.9653
1110004F10Rik	44.1258	42.8454	42.7806	47.1295	47.2918	49.145	45.2433	50.3173
1110007C09Rik	4.92538	3.34967	2.76367	3.5994	2.59224	3.04947	4.04808	6.2287
1110008F13Rik	15.4629	14.3401	12.4085	16.0642	16.8025	14.0101	14.0678	15.2621
1110008L16Rik	6.14053	6.00884	6.70739	6.33985	7.02853	8.45575	6.74691	7.06919
1110008P14Rik	16.1735	7.26667	8.91626	7.29929	5.53297	10.9621	9.14551	14.2284
1110012L19Rik	6.5563	3.24279	3.34436	5.31927	5.04406	4.05923	6.86887	6.63295
1110015O18Rik	7.31899	4.55165	3.82126	4.80027	6.1337	6.49728	4.73607	3.70228
1110017D15Rik	1.58605	0.759165	0.939533	1.4742	1.08961	2.49454	3.88153	2.07044
1110019D14Rik	2.37917	3.67736	2.6295	2.6494	2.68552	2.04587	1.67128	2.2287
1110020A21Rik	1.19017	1.50511	0.827867	0.813279	0.437014	1.75845	0.615636	0.273655
1110032A03Rik	23.2593	42.7973	33.8933	46.1672	33.4549	36.5462	28.0986	25.105
1110032F04Rik	2.81614	3.41889	3.56516	3.11105	2.87655	1.90208	1.84516	3.23757
1110034G24Rik	2.01904	1.41473	1.30455	1.18039	1.51568	1.66674	0.510588	1.1348
1110037F02Rik	16.6415	18.5301	18.965	17.6174	17.4937	16.7343	15.588	20.4116
1110038B12Rik	25.4364	21.4071	21.7775	23.8645	19.1736	22.1138	26.7786	20.9724
1110038F14Rik	10.7076	8.86417	6.10998	7.50289	8.97407	9.55091	8.26114	12.2405
1110051M20Rik	37.8858	25.4852	24.1909	28.16	32.5493	38.4058	38.5848	39.1385
1110054M08Rik	NA	NA	NA	NA	NA	NA	NA	NA
1110057K04Rik	NA	NA	NA	NA	NA	NA	NA	NA
1110058L19Rik	NA	NA	NA	NA	NA	NA	NA	NA
1110059E24Rik	12.479	15.8591	11.6701	12.7962	13.4409	9.12119	8.76605	11.4559
1110059G10Rik	4.16305	5.24481	6.1904	6.29781	5.13386	5.01516	5.36323	4.37066
1110065P20Rik	0.952757	0.3213	0.927819	0.434033	0.318037	0.804388	1.64277	0.438135
1190002F15Rik	7.39375	7.26022	7.82041	4.22271	6.78724	7.57344	8.6615	11.0003
1190002N15Rik	14.0522	16.2084	17.1316	13.5224	13.424	11.6382	12.4862	12.3401
1190005I06Rik	2.06812	1.50101	1.37602	1.68971	1.84895	1.46138	2.04653	4.09363
1190007I07Rik	4.32353	2.78217	3.10561	3.86887	3.36949	4.30208	4.35115	2.67801
1200014J11Rik	9.47359	9.75972	9.56315	11.2104	10.027	10.0223	10.8366	10.6257
1300002E11Rik	4.10104	8.7815	9.79639	7.12175	6.57433	7.81855	5.31198	8.01126
1300002K09Rik	NA	NA	NA	NA	NA	NA	NA	NA
1500004A13Rik	5.05594	4.68882	4.28602	3.53153	4.30063	4.43367	4.41525	4.50787
1500009C09Rik	18.4412	13.7589	11.8293	13.5055	17.6158	17.3839	19.3291	20.8662
1500009L16Rik	12.1608	7.79193	7.61305	10.7336	9.98605	10.0104	13.0002	9.78647
1500011B03Rik	33.057	24.5675	21.3731	32.3792	33.892	39.829	34.696	37.2447
1500011K16Rik	14.0963	11.7881	12.3444	16.7408	15.9169	10.4049	13.2906	7.83125
1500012F01Rik	12.6098	9.78659	9.30621	8.40278	10.5738	13.9117	14.248	10.8572
1500015A07Rik	2.86803	3.08665	2.92596	2.48405	2.54826	1.97299	2.82056	3.04485
1500015O10Rik	6.91217	2.61925	1.70608	6.79717	2.78368	6.21227	5.6387	5.6395
1600002H07Rik	4.80448	3.48453	3.53476	4.35988	3.48306	3.36075	4.55622	4.8295
1600002K03Rik	0.709678	0.752168	2.32718	1.14309	0.670076	0.470771	0	0
1600012H06Rik	9.26779	9.77191	10.4811	8.91036	8.91644	9.61895	8.8116	6.42036
1600014C10Rik	7.00175	4.54179	3.57159	5.1048	4.83284	5.50761	4.06379	5.32238
1600020E01Rik	9.49781	6.4713	6.22906	5.46366	5.90736	6.9755	9.92611	2.94149
1600023N17Rik	1.1131	0.971551	0.701387	1.39446	0.769347	1.06414	2.23534	0
1600029O15Rik	4.04976	10.8949	10.608	10.1012	9.08289	12.5367	8.02697	7.01306
1700001C19Rik	0.439756	0.203912	0.616878	0.367277	0.134561	0.255251	0.139011	0
1700001G17Rik	0.89089	0.4131	1.13611	0.837064	1.14493	1.20658	0.844854	1.50218
1700001K19Rik	0.83019	0.128318	0.21174	0.0866702	0.508059	0.481874	1.57458	0
1700001L05Rik	0.505748	0.407847	0.336498	0.220379	0.339112	0.255266	0.250233	0.111231
1700001L19Rik	2.22677	1.96352	1.39657	1.64635	1.90337	2.71214	3.0464	0.923281
1700001O22Rik	0.0414834	0.769424	0.761783	0.103939	0.182786	0.288943	0	0.419684
1700003E16Rik	2.41464	1.97059	1.28097	1.85533	2.08061	2.98997	3.78591	2.93144
1700003F12Rik	0.450205	0.501018	2.20463	0.225603	0.396744	0	0.683106	0
1700003M02Rik	1.34616	1.35541	0.76515	1.44551	0.790867	1.25018	1.75076	1.16734
1700003M07Rik	2.0527	2.8026	2.9231	2.25013	2.1565	2.58151	1.94663	1.44215
1700007G11Rik	0.613241	0.853069	0.23461	1.44048	0.956992	1.77974	1.74466	0
1700007K13Rik	1.39552	1.52258	0.628108	2.36532	0.90427	2.66829	2.49113	0.830494
1700007L15Rik	0.706828	0.655504	0.135207	0.664123	0.259539	0.205135	1.34061	0.446932
1700008J07Rik	3.50083	4.53017	4.73436	5.06571	4.08557	4.03252	3.80891	4.39288
1700008O03Rik	1.88365	0.268749	0.332601	0.726089	1.54292	2.6913	2.19854	2.9318
1700009P17Rik	NA	NA	NA	NA	NA	NA	NA	NA
1700010I14Rik	0.984027	1.17331	1.02183	1.10068	0.61941	0.897548	0.266622	1.77773
1700012B09Rik	0.385402	1.78709	0.58978	3.25905	0.212272	1.78962	0.730974	0.487385
1700012D01Rik	0.379857	2.28978	1.16259	2.49835	2.3014	2.86628	1.80114	1.44112
1700012D14Rik	0.839429	2.14081	0.321144	1.31452	0.924684	0.730855	1.5921	0.530777
1700013F07Rik	2.22973	1.86104	1.36486	3.07269	1.96495	1.55307	1.69161	2.2558
1700016K19Rik	2.72313	3.18998	1.42562	3.50125	1.94717	4.1595	3.53383	3.98745
1700017B05Rik	1.33766	0.86837	0.921157	0.938441	0.91358	1.14911	1.62373	1.08264
1700018L02Rik	0.476344	0.196336	0.97193	0.0663058	0.23321	0.491535	0.200769	0.267729
1700019D03Rik	0.395684	0.733905	0	0.892266	0.174348	0.183736	1.20076	0
1700019G17Rik	1.20805	0.896269	0.801096	0.756712	0.60623	0.654455	0.916504	1.22218
1700019L03Rik	0.354627	0.438503	0.422089	0.542995	0.34724	0.274452	0.298935	0.797274
1700020D05Rik	0.842003	1.20133	0.693816	0	0.570781	0.300757	0.737071	0
1700020I14Rik	36.3448	32.1647	32.406	33.3082	35.4208	28.1938	28.7694	32.9763
1700020L24Rik	0.992482	1.57786	0.325456	1.15455	0.520611	0.822964	0.268913	1.07581
1700021F05Rik	45.9355	57.2544	50.9498	60.7695	57.0508	55.9704	55.7591	61.3437
1700021K19Rik	13.3779	11.7077	10.7559	12.411	13.1536	15.8025	16.072	15.6838
1700023E05Rik	NA	NA	NA	NA	NA	NA	NA	NA
1700023F06Rik	0.935781	0.714685	0.589657	0.413762	0.404244	0.383409	0.835224	0.278448
1700024P16Rik	0.425415	0.375738	0.403007	0.431435	0.163646	0.235169	0.153688	0.30742
1700025G04Rik	9.7437	11.2199	10.5514	10.2401	10.0078	11.4055	11.2423	11.5348
1700026D08Rik	0.86708	0.662216	0.780524	1.27795	0.599306	0.710522	0.386953	0.258005
1700028E10Rik	0.0971303	0.585504	0.297277	0.182524	0.338818	0.225513	0	0.368497
1700028K03Rik	0.101445	0.338684	0.496771	0.0508351	0.253296	0.47106	0.461774	0.102631
1700028P14Rik	1.36866	1.69238	1.16359	0.857316	0.670076	2.47155	2.01902	1.15389
1700029J07Rik	1.99927	1.42967	1.58503	1.6597	1.27363	0.894808	1.64469	0.731077
1700029P11Rik	0.128906	0.239093	0.986326	0.0807455	0.0946657	0	0	0
1700030C10Rik	0.459397	1.70416	0.995937	1.48677	2.02422	1.06661	1.30698	0.774614
1700030J22Rik	3.42107	4.7796	3.43352	4.28584	4.47003	5.57034	4.29764	4.38253
1700030K09Rik	3.45365	2.92546	3.3292	2.82765	3.09546	3.09376	3.30098	3.439
1700034F02Rik	NA	NA	NA	NA	NA	NA	NA	NA
1700034H15Rik	0.257222	0.420961	0.301008	0.303286	0.233344	0.245908	0.114791	0
1700037C18Rik	1.14312	0.892728	1.4731	1.20596	1.14876	0.977805	2.28221	0.304338
1700037H04Rik	9.73248	6.51041	6.2667	6.92914	6.87391	8.39649	9.48175	6.99462
1700040L02Rik	1.8126	0.494408	0.489498	0.734666	0.82217	1.48532	1.21337	0.269676
1700047A11Rik	0.319355	1.38211	1.95483	0	0.312702	0.494309	0	0
1700048O20Rik	2.96429	8.61147	7.87011	4.02679	4.77345	1.74132	2.43856	3.97451
1700049G17Rik	4.56805	5.17382	4.44493	5.41818	4.7548	3.92151	4.36841	4.07776
1700052K11Rik	4.51306	4.36292	3.76709	4.62588	4.59982	5.52488	4.35767	6.08777
1700052N19Rik	NA	NA	NA	NA	NA	NA	NA	NA
1700061G19Rik	0.295723	0.0498637	0.534826	0.168398	0.1382	0.312089	0.101979	0.543965
1700064M15Rik	0.511628	0.569374	2.50542	0.128191	0.601164	0	0	0.51761
1700065D16Rik	0.261214	0.322996	1.33245	0.327243	0.383658	0.202158	0	0.880893
1700066M21Rik	9.45994	13.4751	13.4017	12.8411	13.3624	10.0391	8.74215	10.4365
1700080N15Rik	3.95392	1.41032	6.98155	4.76287	0.893435	0.706156	0.576863	0
1700084C01Rik	1.925	1.87023	2.66527	2.58385	2.22149	2.02186	1.39088	1.15923
1700086L19Rik	9.21225	17.2037	12.2629	12.8056	12.3721	11.1338	14.8396	11.8095
1700086O06Rik	1.36717	0.570553	0.575348	1.02765	0.803212	0.793557	1.29652	1.21026
1700088E04Rik	0.316042	0.293093	0.161213	0.263953	0.34814	0	1.39865	0.532895
1700094D03Rik	1.64094	1.81825	1.14142	1.57518	1.40852	1.68228	2.10181	0.970206
1700096K18Rik	3.14286	3.8862	3.76397	4.33674	4.48228	3.91286	2.5917	2.99528
1700101I11Rik	0.491316	0.15188	0.12531	0	0.0601351	0.190119	1.24247	0.414217
1700102H20Rik	3.16519	6.95789	6.27885	3.81841	3.35752	4.35484	3.55749	1.186
1700102P08Rik	0.90164	0.334468	1.01184	1.20486	1.36843	0.976914	0.684039	0.912182
1700106J16Rik	0	0.200846	0.828546	0	0.0397612	0	0.20538	0
1700109H08Rik	2.12308	1.88331	1.83636	1.50333	1.42356	1.07158	1.05046	1.86774
1700109K24Rik	2.36147	2.02154	2.50183	1.51713	1.82314	1.687	1.37812	0.612585
1700113A16Rik	2.55138	1.61892	2.8769	3.70098	4.09249	2.33829	1.52813	3.39632
1700120C14Rik	1.19072	0.946511	0.520617	0.213101	0.624599	0.789876	2.58102	0.86046
1700120K04Rik	0.364641	1.12721	2.04604	0.456814	1.51744	0.282202	0.922131	1.22968
1700123M08Rik	0.247655	0.689017	1.13696	0.310256	0.409212	0.287497	0.469716	0.313188
1700123O20Rik	8.07095	7.12848	7.48542	7.00335	7.00476	6.57073	8.21716	6.71605
1700124L16Rik	3.43353	1.41521	1.45953	3.1066	1.82108	1.32864	2.89432	0.964909
1810006J02Rik	0.156491	0	0.778303	0.392096	0.0287308	0.0908334	0	0
1810010H24Rik	3.72339	5.23523	6.2493	3.0094	4.23386	5.01956	3.64489	5.16433
1810011O10Rik	6.19835	3.21904	3.0353	4.53485	3.82361	3.10847	4.32625	5.26749
1810013L24Rik	25.3373	30.9794	33.0964	30.5039	29.5881	29.5639	28.2683	28.8459
1810014B01Rik	1.18148	2.26695	1.3716	1.73533	1.46603	1.41885	1.69996	1.85477
1810020O05Rik	0.441261	0.935361	0.482329	1.02663	0.324052	0.585429	0.47824	0
1810021B22Rik	1.11009	1.68462	2.31651	0.758563	0.963448	1.87445	2.29687	1.53146
1810022K09Rik	110.768	211.556	191.673	195.677	137.55	176.546	153.586	141.536
1810026B05Rik	6.45499	8.94967	12.1954	6.72013	7.775	4.797	5.4521	5.32304
1810026J23Rik	23.4644	21.3551	22.94	22.3532	24.3109	24.9915	26.2995	28.5412
1810030O07Rik	9.16097	8.80515	9.18894	8.39049	8.32941	9.41341	10.8047	8.95655
1810032O08Rik	0.660992	0.674296	0.758636	0.33123	0.412604	0.920797	1.25367	0.66872
1810037I17Rik	25.5615	19.5664	21.1106	21.0097	21.8507	22.2946	19.4951	26.3393
1810041L15Rik	6.87106	5.58596	3.75527	6.27426	5.79136	8.00235	10.5356	6.37587
1810043G02Rik	6.45991	3.10369	4.34728	4.09517	4.40106	5.15003	5.90468	7.87402
1810043H04Rik	1.87045	0.495609	1.22672	2.0085	0.981151	2.79175	1.0136	2.02748
1810055G02Rik	23.2508	25.1726	23.1301	25.1301	27.0416	31.7545	26.2065	28.0285
1810058I24Rik	13.5853	9.4021	8.30029	11.2404	8.82267	9.7685	11.1527	10.2568
2010002M12Rik	NA	NA	NA	NA	NA	NA	NA	NA
2010012O05Rik	4.39798	4.83811	3.15624	4.06577	4.36576	5.07031	4.37207	4.14255
2010015L04Rik	NA	NA	NA	NA	NA	NA	NA	NA
2010107E04Rik	37.611	28.1723	21.3068	26.504	32.2683	32.3265	32.2379	42.99
2010107G23Rik	9.11266	8.06202	4.02599	7.02164	7.47613	7.96721	10.9921	9.45065
2010111I01Rik	1.97112	1.74095	1.8452	1.38394	1.50057	1.70989	2.02675	1.24179
2010204K13Rik	2.23256	4.39971	1.60148	3.49612	2.10066	4.21156	4.76369	2.82333
2010300C02Rik	1.92204	1.2351	1.15799	1.44094	1.78938	1.51093	2.06671	1.22489
2010320M18Rik	3.54363	3.122	2.44026	3.88445	4.81436	4.11372	4.36867	5.82572
2210013O21Rik	16.4229	12.2987	14.3948	14.1025	13.646	11.4569	19.8883	21.4512
2210015D19Rik	2.43913	1.53019	1.37228	1.52784	1.84392	1.24921	1.9049	1.08867
2210016F16Rik	6.36145	7.80821	6.62117	7.41279	6.56099	6.08165	6.03273	8.2814
2210016L21Rik	29.85	25.8742	23.031	28.0622	31.9454	31.5759	34.7088	32.3742
2210018M11Rik	30.4021	43.6719	50.0973	40.9503	38.8572	46.6503	37.9218	33.0199
2210404O09Rik	5.49753	9.5904	7.95811	8.1157	7.33252	6.69243	6.08706	3.1567
2210408I21Rik	6.29298	6.47723	7.17328	7.83965	7.1946	6.88365	6.80129	5.3351
2300009A05Rik	16.2241	12.8966	12.3294	13.9649	15.0756	20.2435	15.9091	18.4236
2310002F09Rik	0.387628	0.287585	0.237274	0.550359	0.284664	0.719981	0.294078	0.26144
2310003H01Rik	NA	NA	NA	NA	NA	NA	NA	NA
2310007B03Rik	0.0558849	0.155481	0.0855205	0.56009	0.123122	0.0648755	0	0
2310009A05Rik	21.4634	17.6656	20.7337	24.3681	18.5206	19.3102	18.3189	15.6072
2310009B15Rik	3.35202	2.57265	3.18388	1.73765	2.37676	1.87855	1.31537	2.92346
2310010J17Rik	1.84015	1.36523	2.25278	1.99792	1.35136	1.99378	2.32675	1.24111
2310011J03Rik	3.62026	1.77093	1.15672	2.59164	2.62941	2.77099	2.56546	3.62234
2310014L17Rik	NA	NA	NA	NA	NA	NA	NA	NA
2310015A10Rik	1.4031	0.530593	1.25077	0.580234	0.930362	1.01208	0.775104	0.826894
2310022A10Rik	3.85951	3.28662	3.90032	3.04095	3.35129	5.91753	5.06426	5.03428
2310022B05Rik	15.1479	15.7693	19.1493	18.3519	17.0015	21.871	19.0021	18.2729
2310030G06Rik	0.584542	0.295689	0.731882	0.399436	0.351224	0.123378	0.806307	0.268807
2310033P09Rik	11.0621	17.1638	16.033	15.7905	15.271	17.7808	17.7531	15.8724
2310034G01Rik	0.837564	1.55349	1.79441	1.25914	0.861122	1.55569	0.317714	0.847357
2310035C23Rik	17.7392	17.0738	18.2719	17.5737	19.1508	16.6105	18.6171	17.2302
2310036O22Rik	111.801	67.1089	63.1815	80.7368	80.4192	88.4714	107.778	122.39
2310039H08Rik	9.05046	7.28474	7.44759	9.41285	8.15129	7.73118	7.12534	12.0932
2310040G24Rik	1.44774	1.57955	0.130322	0.746817	1.00065	0.593171	0.96913	1.29236
2310045N01Rik	2.98815	2.11137	2.75817	2.10942	3.11747	3.96442	3.86828	5.2784
2310047M10Rik	6.37293	3.19285	3.19478	4.31312	3.9539	5.18723	5.69628	3.89069
2310050C09Rik	0	0	0.662604	2.32474	0	0.143614	0	0
2310057M21Rik	5.66396	4.14686	5.10929	5.1537	4.50975	5.67541	4.18395	3.76986
2310061I04Rik	7.98388	9.3786	9.77417	8.66842	8.013	12.6049	10.9027	9.96191
2310061J03Rik	NA	NA	NA	NA	NA	NA	NA	NA
2310067B10Rik	7.39793	5.85614	7.66191	5.67662	6.76197	7.51457	9.27068	8.08585
2310069G16Rik	2.98608	2.55624	1.5232	1.63065	2.53028	1.24438	1.74263	1.93653
2410002F23Rik	10.4894	7.10281	8.61199	6.25757	8.58354	10.2827	10.1053	9.60138
2410004B18Rik	24.4369	21.0931	18.5425	23.9994	21.3263	23.8891	25.9346	23.6269
2410004I01Rik	1.93711	2.05309	3.70544	1.56006	1.57498	0.963748	1.57458	0.349957
2410004N09Rik	NA	NA	NA	NA	NA	NA	NA	NA
2410004P03Rik	1.02781	0.885094	0.449387	1.24163	0.593056	1.61929	1.53167	0.742733
2410006H16Rik	19.9002	12.7461	10.5162	12.7343	13.8783	11.3016	19.5508	13.0357
2410015M20Rik	9.96557	7.13414	8.29402	6.78989	6.48391	9.33623	9.94802	11.0549
2410016O06Rik	3.46036	2.86993	3.53026	3.27773	4.02874	2.80867	4.16197	3.13081
2410018L13Rik	0.797442	0.783041	0.502486	1.64544	0.861209	1.30692	0.889689	0.949136
2410021H03Rik	1.29921	1.44585	1.19291	1.08508	1.08133	0.402194	0.985663	0.876269
2410076I21Rik	NA	NA	NA	NA	NA	NA	NA	NA
2410089E03Rik	9.51954	10.9214	11.1429	8.94835	9.50488	9.77759	9.44614	7.52609
2410127L17Rik	1.29226	1.11074	0.771727	1.77686	1.04159	0.658607	0.836919	1.11605
2410131K14Rik	11.1978	12.6083	12.3696	13.0683	13.8145	15.2088	12.471	12.379
2500004C02Rik	3.23393	4.3213	3.61854	2.43955	3.39639	2.74501	3.16575	4.2216
2510002D24Rik	7.50001	5.96179	6.80437	5.03348	6.25531	8.45783	6.2996	10.0266
2510003E04Rik	NA	NA	NA	NA	NA	NA	NA	NA
2510009E07Rik	30.8017	42.8359	40.3099	47.6502	40.1342	43.4426	34.4219	30.2567
2510039O18Rik	9.5218	8.02356	6.39801	7.93227	7.43627	9.59478	10.2674	9.16858
2510049J12Rik	NA	NA	NA	NA	NA	NA	NA	NA
2610001J05Rik	5.89352	6.72164	7.89848	8.25458	7.90341	7.73404	6.80397	5.74022
2610002J02Rik	NA	NA	NA	NA	NA	NA	NA	NA
2610002M06Rik	15.8192	15.9909	11.8101	15.5571	16.0235	14.5077	15.2161	14.5181
2610005L07Rik	0.60913	0.854984	0.906957	0.74248	0.616591	0.496899	0.374695	0.166555
2610008E11Rik	33.1015	42.4068	40.8155	42.1335	39.0593	34.4953	37.0002	33.5516
2610015P09Rik	2.66319	2.78904	2.41202	3.15481	3.03346	2.86029	3.29871	4.03233
2610018G03Rik	NA	NA	NA	NA	NA	NA	NA	NA
2610020C07Rik	1.07143	2.55505	2.76391	1.99422	2.02328	1.77685	1.6257	1.23881
2610020H08Rik	1.2368	1.25126	1.9787	1.02122	1.21791	1.37051	1.06626	1.2797
2610027K06Rik	0.255374	0.210517	0.564487	0.28438	0.208379	0.0658796	0.21527	0.143533
2610028E06Rik	0.242168	0.0691027	0.199548	0.210034	0.232563	0.129751	0.0706628	0.282691
2610034B18Rik	NA	NA	NA	NA	NA	NA	NA	NA
2610034M16Rik	NA	NA	NA	NA	NA	NA	NA	NA
2610035D17Rik	4.85715	3.97452	5.84793	5.6375	5.16686	4.64351	6.63829	4.33583
2610035F20Rik	1.37859	1.49157	0.791121	1.94295	1.89826	1.20028	0.217892	1.16226
2610044O15Rik8	11.7884	21.3078	17.4653	23.9396	20.7054	15.1667	14.6683	8.92568
2610100L16Rik	33.9927	27.8421	29.6404	23.1125	25.7813	20.6863	30.6749	24.9843
2610203C20Rik	NA	NA	NA	NA	NA	NA	NA	NA
2610203C22Rik	0.212048	0.688279	0.405621	0.199237	0.0778616	0.861568	0	0
2610206C17Rik	0.115318	0	0.705881	0.144467	0.169373	0.0892463	0.145812	0
2610207O16Rik	NA	NA	NA	NA	NA	NA	NA	NA
2610301B20Rik	8.16431	8.61185	10.8725	11.8286	10.481	8.24783	9.92923	10.4035
2610305D13Rik	1.08239	1.57739	1.69582	1.54971	1.2491	1.31636	1.56413	1.56435
2610306M01Rik	3.57447	2.3678	3.12572	2.63883	3.18751	4.29772	4.6004	4.84321
2610307P16Rik	5.2246	6.89601	9.29674	5.14488	6.22814	5.92407	3.50281	4.79399
2610316D01Rik	4.43818	2.12434	3.83405	2.8697	3.89012	3.32399	4.34462	3.98313
2610318N02Rik	1.14692	0.483473	1.91469	0.391864	0.727416	0.968316	1.18653	1.84598
2610507B11Rik	19.7388	19.4404	20.2461	18.8629	18.2466	18.4468	18.5339	19.1981
2610507I01Rik	4.06679	3.16047	4.31118	3.72858	4.48817	4.37817	4.65382	3.56269
2610524H06Rik	17.7397	14.8971	15.7111	15.3117	13.5918	10.7022	13.7763	8.83224
2700029M09Rik	32.8048	41.495	39.5291	41.1669	43.8801	37.9528	34.4957	31.8901
2700038G22Rik	1.49343	1.87644	1.69562	0.603528	0.778332	1.00666	2.37566	0.97477
2700046A07Rik	0.154712	0.573912	0.852319	0.271347	0.658976	0.287362	0.469495	0.313041
2700046G09Rik	1.649	1.86495	2.21572	1.46119	1.77217	1.68083	2.44103	0.610345
2700049A03Rik	6.89433	9.04892	10.1473	8.29272	8.48604	8.40232	7.03767	9.15316
2700054A10Rik	2.10994	1.9145	1.85832	1.31213	1.85047	2.11457	1.84256	2.07318
2700060E02Rik	30.1153	32.7522	33.6443	35.5922	31.7134	32.5753	32.8285	32.7226
2700062C07Rik	9.46513	10.0827	9.19959	9.93482	9.53409	11.1363	8.00565	7.44065
2700069I18Rik	2.78517	0.469624	0.645778	0.528666	0.371884	0.979769	0.320151	1.70772
2700081O15Rik	44.979	69.7834	74.6009	61.9669	59.1555	86.0013	64.3836	70.7333
2700089E24Rik	NA	NA	NA	NA	NA	NA	NA	NA
2700094K13Rik	21.4816	14.0624	13.0898	15.8304	19.5589	18.5057	19.1733	25.0763
2700097O09Rik	4.28139	3.81581	5.95618	3.06493	2.36832	1.67824	2.10917	3.65641
2700099C18Rik	1.70824	2.49631	4.51528	2.39944	2.47096	1.92296	0.785438	2.0948
2810001G20Rik	10.8413	10.4617	9.52828	10.0028	10.1134	8.84381	7.22455	15.5628
2810002D19Rik	4.98786	5.6169	6.33804	6.36026	6.11584	4.85971	5.40585	6.53299
2810004N23Rik	19.2938	21.0817	24.6287	21.9572	22.1652	26.8329	23.188	27.7813
2810006K23Rik	9.64793	14.2393	15.676	13.4073	11.057	13.2485	7.91063	8.92608
2810008D09Rik	NA	NA	NA	NA	NA	NA	NA	NA
2810013P06Rik	10.1539	9.71838	9.21349	11.4974	10.3247	10.654	9.75262	11.6883
2810021J22Rik	5.58545	5.48016	5.49181	5.93251	5.9843	5.29372	6.34596	5.86914
2810025M15Rik	8.6784	9.12476	8.71271	7.54814	8.89002	8.98368	8.5969	9.50686
2810029C07Rik	7.76869	6.51545	5.22056	7.57437	7.76395	7.37164	7.55944	5.63835
2810032G03Rik	10.4929	11.4825	6.58345	11.4363	10.9036	11.9373	12.3388	10.8809
2810049E08Rik	1.85663	1.55519	2.65789	2.17588	2.15515	1.94674	0.681557	0.908871
2810055G20Rik	NA	NA	NA	NA	NA	NA	NA	NA
2810403A07Rik	36.9504	45.3496	49.0686	39.1774	40.1133	41.9496	41.0725	41.0783
2810405F15Rik	0.213041	0.316115	0.586829	0.747299	0.406775	0.69248	0.323252	0.215532
2810408A11Rik	4.21864	4.60703	4.58541	4.59352	4.28518	4.02771	3.58937	3.39044
2810408I11Rik	1.01823	2.23198	1.84151	1.27562	1.35958	1.71934	2.45794	0
2810408M09Rik	NA	NA	NA	NA	NA	NA	NA	NA
2810410L24Rik	1.43058	1.29085	1.83421	1.69532	1.02219	1.167	1.75999	0.586746
2810417H13Rik	15.0138	25.6934	33.7653	20.922	21.9095	18.4243	15.1033	22.6582
2810428I15Rik	43.2968	27.7624	36.4337	37.755	36.2225	39.4169	40.7738	38.1117
2810429I04Rik	2.14359	2.51108	2.07179	1.41339	1.90561	1.83359	1.28389	1.7121
2810442I21Rik	NA	NA	NA	NA	NA	NA	NA	NA
2810454H06Rik	1.47186	2.07998	1.7161	1.5805	1.76718	1.73577	1.77245	1.29998
2810459M11Rik	3.36836	4.18954	4.79074	6.32971	4.55441	4.87632	3.90833	5.31207
2810468N07Rik	1.32098	1.9964	2.17123	1.16455	1.5809	2.04466	2.22706	2.96983
2810474O19Rik	19.6422	28.7673	31.1261	27.337	23.0324	23.5249	20.3577	20.4691
2900005J15Rik	0.357108	0.602142	0.496802	0.325365	0.262252	0.301497	0	0
2900008C10Rik	2.23236	1.71021	1.18823	1.8239	1.63939	2.36614	2.94539	2.70033
2900009J06Rik	1.84914	3.16591	2.82973	1.78197	1.88026	1.321	0.539566	2.15857
2900011O08Rik	39.544	36.1268	30.2785	40.6921	39.5366	42.6848	47.9455	41.5374
2900026A02Rik	2.08017	2.45334	2.56046	2.0253	2.24162	2.70355	3.04478	3.03092
2900052N01Rik	1.7617	3.40963	3.08665	1.69525	3.46876	2.37116	2.71181	2.32474
2900055J20Rik	2.63637	2.52924	2.22589	3.64444	2.53694	3.58817	4.13816	2.75916
2900056M20Rik	NA	NA	NA	NA	NA	NA	NA	NA
2900060B14Rik	1.10553	2.66566	2.03015	1.80047	2.84156	0.77003	2.51617	3.91459
2900076A07Rik	3.47776	2.58018	1.65573	1.06501	2.15669	1.6149	3.81108	2.34561
2900079G21Rik	1.07117	1.45819	1.27829	1.10803	1.01759	1.20928	1.60295	1.14335
2900092D14Rik	27.622	52.0944	62.0005	41.0943	38.5396	41.4778	28.1114	29.3786
2900097C17Rik	65.5437	107.054	85.327	102.93	93.1032	87.0737	69.1961	71.5654
3000002C10Rik	1.08451	2.01152	0.474177	0.582277	1.09984	0.479612	0.391797	2.08988
3010001F23Rik	0.918262	0.745137	0.526955	1.15038	0.547909	0.799492	0.217703	0.870935
3010026O09Rik	9.90001	7.62411	8.41665	8.63098	8.12066	13.0385	15.5925	11.1286
3110001I22Rik	3.72812	3.95133	4.38857	3.69534	3.94129	3.42427	2.48649	3.10855
3110002H16Rik	12.7102	10.7523	12.8562	13.3598	13.4092	14.1792	13.9937	11.2907
3110007F17Rik	NA	NA	NA	NA	NA	NA	NA	NA
3110009E18Rik	1.51515	1.68616	1.57667	1.89815	1.51326	1.96998	1.83918	2.14601
3110021A11Rik	0.160194	1.63419	0.858008	0.802751	0.176464	0.92983	0	0.405168
3110021N24Rik	4.07947	4.5264	4.57063	4.60873	4.11932	3.8901	2.76334	3.86922
3110035E14Rik	19.0524	19.6279	15.9407	24.5949	20.2879	21.1078	19.639	17.0753
3110039I08Rik	0.293755	0.210909	0.348025	0.213683	0.236603	0.110004	0.323507	0.143801
3110039M20Rik	5.40984	8.31392	9.5796	5.22822	5.10796	5.02413	5.8632	5.86403
3110040N11Rik	7.62428	7.71345	7.18901	8.39376	7.63512	8.40384	11.1011	10.1287
3110043O21Rik	18.5122	20.9002	18.7282	22.2092	23.8858	21.131	23.7206	20.7748
3110045C21Rik	0.465199	1.07855	0.0889866	0.509941	0.854077	0.270019	0.22058	0.588297
3110052M02Rik	4.1864	5.01771	5.1344	5.37716	4.9612	5.05289	4.0704	4.51057
3110056K07Rik	1.4131	2.00428	1.78085	1.35376	1.73975	1.35095	0.315313	2.10238
3110057O12Rik	3.20466	3.63513	3.44502	3.58339	4.4151	2.45965	4.01859	3.88519
3110062M04Rik	0.708726	0.525811	0.867649	0.377347	0.637577	0.822743	0.672103	0.537759
3110070M22Rik	4.62235	12.3718	16.117	8.7228	7.69142	4.75466	2.66339	0.887922
3110082I17Rik	3.70432	3.18397	2.41957	3.11265	3.58291	3.14653	3.0845	6.16987
3110082J24Rik	1.63494	0.798014	0.131682	0.646806	1.51663	0.599358	0.979238	1.74111
3110099E03Rik	0.948564	1.38898	1.68078	1.00071	1.31988	1.4489	0.378757	1.13643
3200001D21Rik	0.260184	0.428963	0.17696	0.289736	0.360916	0.604084	0.109662	0.43871
3300002I08Rik	1.42593	0.75565	0.779319	0.510391	0.822774	0.709426	0.386356	1.54564
3425401B19Rik	0.130882	0.3531	0.163872	0.0894357	0.0699028	0.082875	0.045134	0
3632451O06Rik	9.10263	9.13215	6.79947	7.64249	7.53137	7.24915	9.6572	9.47633
3632454L22Rik	0.252101	0.280555	0.308632	0.442157	0.388788	0.117063	0.0478148	0.382573
3830406C13Rik	9.64597	10.5242	8.8804	13.9583	12.6333	13.114	12.9142	10.959
3830408C21Rik	2.08641	2.1284	1.96891	1.43759	1.37899	1.04956	2.50622	1.2313
4430402I18Rik	0.613384	1.13769	0.844793	1.07581	0.675681	0.783269	0.581688	0.465416
4632415L05Rik	11.6631	14.8184	14.8529	13.1843	12.6297	12.1427	11.8668	11.4424
4632427E13Rik	12.3319	18.4812	12.8326	8.77506	10.4328	9.62019	10.8526	5.48945
4632428N05Rik	0.735453	1.79354	0.833675	1.19435	1.36025	1.58106	1.70488	1.58455
4632434I11Rik	NA	NA	NA	NA	NA	NA	NA	NA
4732471J01Rik	0.884474	0.56569	0.490063	0.458503	0.638337	0.74352	0.752001	0.617114
4732491K20Rik	2.01702	1.19561	1.2092	1.64116	1.57287	1.3518	1.65644	1.89334
4831440E17Rik	0.917256	1.75365	1.85717	0.990008	1.47158	0.819093	1.07059	0.428298
4833418N02Rik	1.20784	1.28016	0.792155	0.594455	0.348469	1.20185	0.818165	0.436416
4833420G17Rik	23.4911	25.4352	31.1977	27.9898	27.1964	25.3123	29.5794	23.4938
4833422C13Rik	0.752004	1.13327	0.809149	0.75073	1.00096	0.38193	0.713145	0.534935
4833423E24Rik	0.0783384	0.871801	0.419584	1.22676	0.719122	0.0909412	0	0
4833424O15Rik	NA	NA	NA	NA	NA	NA	NA	NA
4833427G06Rik	0.510968	0.789777	0.521289	0.213376	0.312702	0.790895	0	1.72314
4833439L19Rik	46.0322	40.8814	44.6831	46.1345	44.4268	55.7586	54.3036	49.442
4921504A21Rik	0.704082	0.908463	0.749534	0.997109	0.472099	0.710742	0.69673	0.464553
4921507P07Rik	1.52699	1.36367	1.42802	1.13362	1.16292	0.919153	1.07266	1.00129
4921511I17Rik	0.246085	0.456433	0.828484	0.123316	0.361438	0	0.933477	0
4921524J17Rik	23.669	30.4695	35.3974	41.2639	34.3688	31.8001	27.3118	25.1179
4921531C22Rik	2.91024	3.79134	4.24146	3.47227	2.56974	3.29799	4.46834	2.45355
4921534H16Rik	0.674419	1.16463	3.16736	0.844897	1.41752	0.593938	0.352866	0.470555
4921536K21Rik	0.226891	0.654628	0.655843	0.505322	0.388788	0.526785	0.286889	0.89267
4930402H24Rik	22.5155	26.7529	25.9078	24.5996	23.3485	22.0368	23.6149	20.2298
4930404N11Rik	6.0777	3.87502	4.21438	2.85525	3.41723	4.63015	4.68296	0.480372
4930407I10Rik	0.0564948	0.183374	0.324202	0.159245	0.0518605	0.0655835	0	0
4930412C18Rik	0.182918	0.493486	0.305366	0.645801	0.256449	0.193041	0.315392	0.168233
4930412O13Rik	0.424858	0.090925	0.250061	0	0.0480008	0.0379391	0	0
4930413G21Rik	3.10699	2.9687	1.94507	2.53594	2.80027	4.59052	4.10716	2.85756
4930414L22Rik	NA	NA	NA	NA	NA	NA	NA	NA
4930419G24Rik	0.873347	0.347114	1.05009	0.547054	0.503929	0.144835	0.473267	0
4930426L09Rik	0.399731	0.741412	1.83512	0.778982	0.521872	1.23744	0.336956	0.898677
4930427A07Rik	0.747542	0.839211	0.99344	0.517541	0.635657	0.82213	0.59698	1.69168
4930429B21Rik	1.52308	1.6322	1.81282	1.48406	1.6902	1.88598	1.54067	1.19847
4930429F24Rik	0.651316	0.885901	0.797366	0.271985	0.573973	1.20976	0.658838	0
4930430F08Rik	7.12113	6.62936	6.51342	6.87034	7.6941	5.63787	6.52029	5.93465
4930432J09Rik	0	0.312683	0.193486	0.343194	0.20118	0	0	0.106596
4930432K21Rik	0.714516	0.539923	0.445468	0.696211	1.06888	0.491535	1.00384	0.937053
4930444F02Rik	0.172775	0.407857	0.264397	0.0393543	0.149951	0	0.0595808	0.0794523
4930444M15Rik	0	0	0.243666	0.698171	0.0292333	0	0	0
4930444P10Rik	0.178959	0.4647	0.547721	0.807104	0.3417	0.415499	0.135769	0.724205
4930447C04Rik	1.07121	1.28184	2.53821	0.995663	1.14194	0.802282	0.786466	0.873975
4930451G09Rik	1.07203	1.42645	1.1769	0.817491	1.044	1.29861	1.59126	1.06099
4930452B06Rik	4.29444	3.91587	2.75354	4.65864	3.91134	3.28641	4.55032	3.39805
4930453N24Rik	19.2893	21.8894	21.0954	22.1773	25.1994	22.3349	29.9076	25.0833
4930455C13Rik	0.259843	0.240975	1.19291	0.325525	0.238528	0	0	0
4930469G21Rik	0.899372	0.513272	0.317609	0.346681	0.25403	0.160625	1.04972	0.349957
4930473A02Rik	0.562101	0.434405	0.430091	0.528141	0.275196	0.326265	0.177685	0.710842
4930478L05Rik	0.280851	0.260458	0.537233	0.219903	0.283594	0	0.399508	0.177584
4930480K15Rik	2.34107	2.61643	3.21509	1.27841	1.96168	0.975581	1.02466	0.759115
4930481A15Rik	0.518245	0.508886	0.933023	0.381909	0.201487	0.0707787	0.346917	0.771036
4930487H11Rik	0.95866	0.820662	1.12849	0.277151	0.649862	0	0.27973	0.373026
4930488L21Rik	1.27605	1.70934	2.11546	0.577274	1.14534	1.15215	1.61348	0.537903
4930500J02Rik	NA	NA	NA	NA	NA	NA	NA	NA
4930503L19Rik	9.5932	14.1064	13.7547	11.4046	12.0167	10.5011	9.9444	8.59784
4930505A04Rik	0.356757	0	0.873511	1.25142	0.261994	0.16566	1.08263	0.721856
4930506C21Rik	0.406154	0.502217	1.03589	0.339214	0.248558	0	0.256778	0
4930506M07Rik	NA	NA	NA	NA	NA	NA	NA	NA
4930507D05Rik	0.391067	0.334773	0.184138	0.301489	0.176732	0.488902	0.342332	0.456507
4930509J09Rik	0.519004	0.401099	0.926603	0.216732	0.667003	0.30125	0	0.21878
4930512B01Rik	1.06826	0.775326	0.852918	1.33829	0.648071	0.539183	0.704739	0.704839
4930513N10Rik	0.541563	0.524076	0.360327	0.589963	0.380419	0.273343	0.357272	0.357323
4930515G01Rik	1.52998	1.17425	1.13029	1.52016	1.58851	0.489963	2.00127	0.80062
4930517E11Rik	0.181194	0.168038	0.415922	0.113498	0.166331	0.105172	0.687326	0.229141
4930520O04Rik	0.999204	1.17051	0.724301	0.790598	1.00414	0.732602	0.997444	0.798068
4930523C07Rik	0.195919	0.386097	0.449721	0.582925	0.314733	0.255867	0.37159	0.247761
4930525G20Rik	0.99431	0.614741	0.98058	0.941156	1.08718	0.974718	0.670528	0.670623
4930538K18Rik	0.833777	0.813932	0.738695	1.75922	1.06348	0.91697	0.665847	0.443961
4930539E08Rik	0.948194	0.346408	0.373747	0.485949	0.390367	0.76718	0.599465	0.508709
4930539J05Rik	3.45272	3.94094	2.84506	5.15731	3.02321	4.00818	3.52618	5.37398
4930539N22Rik	1.53203	1.59129	2.71958	0.998035	1.84515	1.28052	1.62721	0.309989
4930545L23Rik	0.527578	0.782832	1.41287	0.396563	0.387441	0.306227	0.30019	0.266873
4930546K05Rik	0.0559481	0.103771	0.399547	0.046727	0.0136956	0.0432992	0	0
4930556M19Rik	0.212414	0.422122	0.0928733	0.171069	0.167134	0.176133	0.172661	0.230247
4930558J18Rik	0.225146	0.35794	0.738302	0.523822	0.212583	0	0.122007	0.488097
4930558K02Rik	0.0567011	0.315504	0.867695	0.142068	0.374759	0.131646	0	0
4930563E22Rik	1.47419	1.29325	1.7377	0.973332	1.62392	1.15632	1.58694	0.806178
4930563F08Rik	3.58835	2.8524	6.66794	0.3211	2.72931	1.19018	1.94453	1.29654
4930565N06Rik	0.437087	0.709361	1.17053	0.308009	0.481479	0.380553	0.414501	0.276373
4930570G19Rik	1.8518	1.99622	2.30095	1.58625	2.08056	1.9476	1.80114	1.44112
4930577N17Rik	0.761385	1.11489	1.59441	0.401619	0.824	0.651276	0.912053	0.810828
4930578C19Rik	0.330184	0.952649	0.112284	0.551529	0.323305	0.51107	0.556661	0.74232
4930578M01Rik	0.800442	2.96928	1.67034	1.00277	0.961896	0.675792	1.9322	2.57664
4930579G18Rik	1.58111	1.17304	1.79739	1.41484	0.829378	1.04884	2.57042	1.5996
4930579G24Rik	1.81006	1.98948	2.41086	0.965829	1.30465	0.933891	1.65295	1.1869
4930579K19Rik	0.401042	0.106263	0.964407	0.502416	0.46281	0.133017	0.8693	0.289808
4930581F22Rik	0.604497	1.32506	1.42964	0.688454	1.13	0.637951	0.938062	0.69496
4930593C16Rik	0.452831	0	1.90566	0.141824	0.332548	0.788521	0	0
4930594C11Rik	0.40726	0.977546	0.916513	0.270109	0.615757	0.444968	0.272623	0.121183
4931403G20Rik	0.213823	0.594891	0.654426	0.267873	0.130855	0.0827408	0.405548	0
4931406B18Rik	0.0664988	0.12334	0.610578	0.166616	0.0610439	0.0385985	0.0630626	0
4931406C07Rik	5.24724	7.02215	7.14893	7.90498	6.71507	6.52833	4.87111	6.27175
4931406H21Rik	0.410576	0.761526	1.04717	0.12859	0.590471	0.317752	0.38936	0.0865367
4931406P16Rik	14.3182	15.323	14.7639	12.6132	13.2438	13.4029	12.6731	15.1754
4931408C20Rik	0.045717	0.141325	0.256522	0.171819	0.0111911	0.0707624	0	0
4931409K22Rik	0.334178	0.464868	0.383543	0.156994	0.184059	0.145477	0.237682	0
4931414P19Rik	2.17021	1.89424	1.79729	1.63128	2.19375	2.37116	2.61496	1.67898
4931428F04Rik	7.65326	4.75466	4.74724	4.86373	5.8932	6.85745	7.68057	5.54395
4931429I11Rik	0.516298	0.55861	0.263363	0.673756	0.363358	0.449519	0.326413	0.217639
4931430N09Rik	0.578948	0.678201	1.02585	0.267213	0.268526	0.35373	0.231171	0
4931431C16Rik	0.120658	0.0895176	0.221572	0.39301	0.265826	0.168083	0	0
4931440P22Rik	0.248521	0.1317	1.41258	0.444773	0.573596	0.329717	0.134674	0.17959
4932411E22Rik	2.05554	1.97518	2.46341	2.07872	1.7096	1.95498	2.34858	1.62858
4932413F04Rik	0.644485	1.23965	1.64376	0.448553	0.876471	0.443359	0.905456	0.241489
4932416H05Rik	1.7936	2.099	1.69912	2.03298	1.48966	2.13172	1.53892	1.72816
4932416K20Rik	0.092801	0.34425	0.255624	0.302273	0.122671	0.0430922	0	0
4932438A13Rik	20.1827	24.1856	25.5949	22.9575	22.1853	21.0901	21.9732	16.3324
4932438H23Rik	0.565574	0.456093	0.413933	0.554508	0.252818	0.22837	0.373112	0.373165
4933400F21Rik	0.639713	0.610212	0.895041	0.366362	0.711396	0.594102	0.762654	0
4933402D24Rik	0.187927	0.487988	0.74772	0.188345	0.276019	0.174528	0.570293	0.570373
4933404O12Rik	2.24433	2.12762	2.31511	1.91609	2.52722	2.4703	2.018	2.77515
4933407G14Rik	0.104596	0.0970011	0.880346	0.0655177	0.0768128	0	0	0
4933407K13Rik	1.27074	1.41416	1.9446	1.12661	1.0337	0.907796	0.8899	1.08781
4933407L21Rik	1.09234	0.426534	0.175958	0	0.464423	0	0.218082	0.872453
4933408B17Rik	0.447079	0.984713	0.555883	0.525085	0.718209	0.648755	0.105994	0.424037
4933411K20Rik	NA	NA	NA	NA	NA	NA	NA	NA
4933412E12Rik	0.842228	1.84617	0.761599	0.959204	0.730969	1.06661	1.4522	1.16192
4933412O06Rik	0.940339	0.545037	0	0.0736272	0.517922	0.272905	0.668812	0
4933413J09Rik	0.116918	0.325284	0.298198	0.0488239	0.100172	0	0.147835	0.0985706
4933417D19Rik	0.859236	1.09566	0.410902	0.740046	0.354939	1.24683	0.814836	0
4933421O10Rik	2.33143	2.32112	2.30857	2.53419	2.22831	2.26869	1.69073	1.0406
4933424G05Rik	0.113467	0.35076	0.636675	0.189532	0.33331	0.175629	0.143472	0.191323
4933425L06Rik	0.0305981	0.170258	0.515066	0.0766651	0.202234	0.142082	0.116068	0
4933426M11Rik	NA	NA	NA	NA	NA	NA	NA	NA
4933427D14Rik	10.0097	12.575	10.1186	10.1732	11.0879	10.2935	11.443	8.63162
4933428G20Rik	0.741053	0.429528	0.779647	0.522211	0.408159	0.430136	1.05414	0
4933430I17Rik	0.518228	0.961198	0.509814	0.741971	0.733965	0.343771	0.421242	0.561736
4933431E20Rik	5.93232	5.70532	5.00609	5.52038	6.29279	7.02839	5.78783	4.8779
4933431G14Rik	0.355689	0.366513	0.786226	0.198044	0.406326	0	0.149915	0.199915
4933433H22Rik	0.0737843	0	0.56456	0	0.108371	0	0	0
4933434E20Rik	6.31568	6.09483	5.84886	6.39395	6.12707	5.84374	6.98387	6.24806
4933439C10Rik	4.99308	3.78268	4.57378	2.5109	2.53061	3.59211	6.53573	2.13442
5031410I06Rik	0.470309	0.249234	0.479809	0.252511	0.197362	0.103995	0.254861	0
5031414D18Rik	0.0248963	0.461771	0.152395	0.124758	0.255965	0.173409	0	0
5031425E22Rik	5.75492	5.28896	5.35545	4.77394	4.39761	5.11589	6.68671	6.4254
5031426D15Rik	0.86597	0.833587	2.09682	1.07113	1.03845	0.432654	0.95636	0.55449
5031434C07Rik	0.218337	0.462818	0.620509	0.312602	0.137435	0.144835	0.236634	0
5031439G07Rik	24.2385	18.0996	18.5059	18.2883	19.139	19.0327	23.0358	23.8186
5033406O09Rik	0.114517	0.212404	0.175245	0.239107	0.112132	0.354508	0.1448	0.772374
5330413P13Rik	0.327183	0.303426	0.27816	0.136629	0.173532	0.126606	0.206851	0.183893
5330417C22Rik	3.19483	3.01806	2.58117	3.35606	3.61403	3.45541	3.31202	3.31249
5330426P16Rik	4.25455	4.45147	5.39778	4.73778	4.83353	3.46153	5.24166	3.31099
5330434G04Rik	3.67411	5.11099	5.12466	3.11651	4.24401	3.46547	3.91979	2.12957
5430402O13Rik	0.131083	0.243129	0.401191	0.328434	0.433187	0	1.74033	0.331538
5430403N17Rik	0.491187	0.911043	0.791224	0.453414	0.588537	0.840307	0.588387	0.130771
5430405H02Rik	0.699802	0.892359	0.401589	0.547935	0.449678	0.609288	0.497731	0
5430416N02Rik	32.262	34.4171	30.6549	33.0205	29.964	33.7804	34.7942	35.7325
5430417L22Rik	NA	NA	NA	NA	NA	NA	NA	NA
5430421F17Rik	0.230066	1.01346	0.61612	0.684524	0.253432	0.0667695	0	0.436416
5430435G22Rik	NA	NA	NA	NA	NA	NA	NA	NA
5530601H04Rik	2.90032	5.21545	3.32877	3.3676	3.77932	3.57222	4.42756	3.30996
5730405O15Rik	1.63698	0.828063	2.0496	1.1186	1.09287	1.72758	1.69352	1.50556
5730409E04Rik	15.0725	10.505	8.52572	10.4259	13.2589	12.7205	14.7321	11.9277
5730422E09Rik	0.423324	0.142758	0.471136	0.674966	0.423926	0.714803	0.437945	0
5730455P16Rik	17.0238	20.1597	17.3454	20.0511	20.174	18.1072	18.8762	18.5477
5730480H06Rik	0.456485	0.352782	0.407492	0.762498	0.614591	0.618243	0.432896	0.384851
5730488B01Rik	0.31415	0.529707	0.437039	0.143113	0.125839	0	0	0
5730507C01Rik	0.571204	1.0113	0.794648	0.94328	0.81989	0.843943	0.984888	0.394011
5730508B09Rik	9.22272	9.0876	8.31689	9.90343	9.22208	6.59593	7.02815	5.41505
5730522E02Rik	1.38948	1.44966	2.65789	2.99183	1.5306	0.604879	2.30593	2.41608
5730559C18Rik	0.525722	0.365662	0.670426	0.713497	0.61129	1.27146	0.830928	0.997254
5830403L16Rik	NA	NA	NA	NA	NA	NA	NA	NA
5830415F09Rik	2.75353	2.27859	2.00962	2.01667	2.42655	2.45886	3.05315	3.2143
5830416P10Rik	0.0623583	0.300718	0.28628	0.234363	0.155701	0.260605	0.0946177	0
5830417I10Rik	1.25516	1.73047	1.45855	1.16882	1.34567	1.57397	1.3749	1.35811
5830418K08Rik	NA	NA	NA	NA	NA	NA	NA	NA
5830454E08Rik	0.710633	0.659033	0.407805	0.333849	0.521872	0.618718	1.34782	0.449339
5930403L14Rik	0.778933	1.20755	1.54782	0.990394	0.939153	1.29564	0.837909	0.764517
5930412G12Rik	0.686071	0.0509004	0.167983	0.446937	0.503834	0.127431	0.312297	0.694093
5930430L01Rik	0.0993478	0.276402	0.354741	0.373382	0.206716	0.384435	0.125619	0.335031
6030408B16Rik	0.134215	0.124469	0.564818	0.168141	0.271051	0.0779034	0	0.33946
6030419C18Rik	18.0197	10.6448	10.5769	12.8722	13.8903	16.9068	19.1953	21.5393
6030443J06Rik	0.366328	0.311417	0.560591	0.172098	0.212976	0.248069	0.115799	0.231632
6030458C11Rik	6.13702	6.73128	5.51679	6.34399	6.81787	7.27829	7.22628	6.52592
6230400D17Rik	1.03125	0.787599	0.835476	0.227987	0.356389	0.985893	1.61076	0
6330403A02Rik	7.83103	8.02785	3.09607	9.07915	8.4194	10.0724	11.4164	7.7902
6330403K07Rik	117.503	96.676	98.598	103.484	109.828	113.057	110.766	130.786
6330408A02Rik	5.52137	6.65659	5.00925	6.15123	5.95181	7.59999	7.40528	9.97486
6330409D20Rik	2.18426	4.70828	2.98121	3.25409	2.42778	3.2895	2.91114	1.79173
6330415B21Rik	2.02253	2.48251	4.73365	2.01212	2.09689	1.17396	1.12825	0.300909
6330416G13Rik	1.34546	1.85478	1.61377	1.98167	1.86932	1.47748	1.44835	1.28761
6330418K02Rik	2.31579	0.826015	1.49932	0.111583	0.981151	0	1.68933	0.450551
6330419J24Rik	NA	NA	NA	NA	NA	NA	NA	NA
6330549D23Rik	0.443423	0.56273	0.785712	0.67246	0.47989	0.541853	0.354114	0.472219
6430548M08Rik	11.2486	8.12336	6.62188	8.60517	8.66176	9.55896	10.3586	9.35059
6430550D23Rik	0.200913	0.37265	0.768643	0.0419499	0.368865	0.310981	0.381063	0.338771
6430571L13Rik	1.34483	0.767494	0.870687	1.10158	1.06358	0.780591	2.15826	1.04658
6430573F11Rik	5.24384	8.45169	7.63724	8.56282	7.19729	6.04547	5.89886	5.85396
6430584L05Rik	0.188512	0.466196	0.673118	0.813451	0.369169	0.194524	0.317815	0
6530402F18Rik	5.5974	6.10366	6.84784	5.99127	5.71418	9.06848	6.53312	6.84519
6530411M01Rik	0.812142	1.10465	1.98851	0.881775	0.954268	1.13136	1.23228	1.3694
6720489N17Rik	5.75437	6.91429	8.04016	7.33431	5.34664	5.51835	4.65033	6.70755
6820408C15Rik	0.840279	0.920949	0.467591	1.33978	0.701228	0.97546	0.724417	0.579616
6820431F20Rik	17.2845	29.3929	21.9314	25.8079	19.1785	23.3778	16.4386	12.0585
8030462N17Rik	8.76654	9.34769	8.74661	7.4265	8.97624	8.69742	8.78965	8.10716
8430408G22Rik	2.80638	1.859	1.30372	1.82067	1.65611	1.86164	1.14059	2.78849
8430419L09Rik	21.4826	16.6071	15.3575	17.8764	19.8528	21.4072	24.2685	19.5128
8430427H17Rik	NA	NA	NA	NA	NA	NA	NA	NA
8430429K09Rik	6.20907	8.4359	6.25628	8.1627	7.18683	8.72074	8.33559	6.59186
8430431K14Rik	0.161878	0.257355	0.283111	0.347652	0.186811	0.107383	0.175444	0.701875
9030612E09Rik	0.742368	0.524544	1.02785	1.10717	1.01247	1.31322	0.938677	1.78821
9030617O03Rik	1.6965	1.3648	1.53267	1.28032	0.945661	1.37623	1.70576	1.13733
9030624G23Rik	0.465609	0.53975	0.846118	0.911413	0.876201	0.878336	0.772711	1.32484
9030624J02Rik	25.4996	23.4427	22.024	22.6761	25.5149	23.8186	27.7165	26.9738
9130008F23Rik	0.244558	0.3969	0.187123	0.306376	0.606141	0.496828	0.11596	0.154636
9130011E15Rik	11.2583	11.244	11.9275	11.5917	11.5147	13.5986	14.0913	13.9492
9130019O22Rik	1.5147	1.16797	1.30221	1.44984	1.06237	1.34348	1.29117	1.11918
9130019P16Rik	0.161837	0.463901	0.675433	0.350197	0.162067	0.27327	0.0558088	0.223267
9130023H24Rik	2.34069	2.83733	2.79223	3.04781	2.84235	3.29494	2.30713	2.89015
9130024F11Rik	27.9898	59.8614	68.4891	58.0425	45.8166	40.4464	23.4375	32.6873
9130221H12Rik	1.96887	2.14346	1.89948	2.19845	2.48316	2.48437	2.92247	2.59812
9130227L01Rik	0.13851	0.128453	0.794856	0.130142	0.228867	0.24119	0.262706	0
9130401M01Rik	13.7858	7.58657	6.49119	10.8811	10.0498	9.14491	10.7269	14.8155
9230110C19Rik	7.62815	9.76555	7.86681	8.93313	8.28111	6.54525	5.18959	7.13015
9230114K14Rik	1.37111	1.79173	1.57365	1.56154	1.37306	1.08524	0.827436	0.945775
9330020H09Rik	0.866395	1.24987	1.23745	0.79596	0.805929	1.47514	0.876401	0.779133
9330102E08Rik	0.977906	1.08191	0.840133	1.09614	1.03313	0.995815	1.04126	1.47533
9330133O14Rik	5.35768	5.77144	3.65189	5.12924	6.46022	6.35541	5.85738	5.79903
9330151L19Rik	2.38492	1.15395	2.49921	2.07845	1.99891	1.80561	2.36002	2.22922
9330158H04Rik	0.361586	0.236704	0.227843	0.186524	0.21868	0.197533	0.161365	0
9330159F19Rik	48.623	64.9166	56.7095	65.8947	59.547	57.6671	52.121	52.0545
9330159M07Rik	0.163946	0.260643	0.0358409	0.0293411	0.0515992	0.108755	0.0888426	0.355421
9330162012Rik	0.944143	0.917281	0.275204	0.225295	0.198102	0.835073	0.85272	0.454848
9330162B11Rik	0.447559	0.553415	0.13698	0	0.153382	0.0692748	0.113182	0
9330182L06Rik	23.764	30.6634	23.5746	28.1627	24.1559	22.7519	18.9379	18.0386
9430008C03Rik	NA	NA	NA	NA	NA	NA	NA	NA
9430015G10Rik	4.56542	3.3135	4.59435	3.73008	4.70111	3.22602	4.70599	5.77349
9430016H08Rik	8.26869	8.59217	7.62262	8.54915	7.86476	7.63288	7.36904	8.063
9430020K01Rik	11.5802	17.2229	13.1895	9.66748	12.2702	11.565	10.1914	15.624
9430021M05Rik	2.02794	3.07748	1.73975	2.54055	2.34672	2.21151	2.91386	2.17599
9430037G07Rik	0.124646	0.0770635	0.190746	0.208205	0.32038	0.289397	0.157607	0.315258
9430038I01Rik	5.16267	3.91729	3.32177	4.77726	4.35143	2.99661	3.33811	3.56116
9430041J12Rik	0.599482	0.370635	1.1795	0.643728	0.293497	0.530228	0.216573	0.288805
9430060I03Rik	0.394737	0.805364	0.241626	0.247259	0.40584	0.0916483	0.449208	0.199676
9430076C15Rik	0.174315	0.282901	0.433475	0.109189	0.128013	0.252948	0.0826538	0.220441
9430083A17Rik	1.81004	1.71955	1.55384	1.68685	1.75071	2.25498	1.92583	1.67488
9430091E24Rik	0.864846	0.916626	0.756269	0.619119	0.671414	0.631073	0.656125	0.374982
9530051G07Rik	0.61305	1.77494	1.53307	1.16139	1.49338	1.18034	0.623911	0.756363
9530053A07Rik	0.0999749	0.154526	0.101994	0.208744	0.0489461	0	0.0316029	0.168573
9530059O14Rik	1.65913	1.81561	1.955	0.852191	1.30371	1.15563	1.7622	1.09104
9530068E07Rik	38.3908	34.0401	35.8637	37.2025	35.4823	40.747	43.5362	37.2157
9530077C05Rik	3.67177	2.1566	2.9031	2.33829	3.05599	2.13124	3.01777	2.32169
9530080O11Rik	1.29786	1.34522	1.22672	2.48672	1.93427	2.39293	0.868797	0.772374
9530082P21Rik	4.61291	3.29074	3.44971	3.50397	3.67885	4.07078	3.72133	4.54014
9530091C08Rik	0.951486	0.491073	0.949603	0.342052	0.637988	0.326565	0.345235	0.502232
9630013A20Rik	0.706226	0.535865	0.982488	0.321725	0.660082	0.447187	0.243539	0.487148
9630028B13Rik	2.15091	3.01905	3.05431	2.33048	2.49033	4.0491	2.27866	2.15646
9630028H03Rik	0.778847	0	0.176573	0.216827	0.0211839	0	0	0
9630033F20Rik	NA	NA	NA	NA	NA	NA	NA	NA
9830132P13Rik	0	0.14615	0.241165	0.157943	0.0694396	0.0365893	0	0
9830147E19Rik	1.15905	2.46736	2.94272	2.52456	2.0409	1.6819	2.04843	1.79888
9830166K06Rik	0.360656	0.267575	0.257559	0.0903643	0.176571	0.167471	0.182411	0.364873
9930012K11Rik	0.99698	0.986227	0.762838	0.54123	0.536916	0.38579	0.630308	1.68106
9930014A18Rik	2.05848	2.83965	2.69726	3.67482	2.89112	3.37537	2.04972	2.60319
9930021J03Rik	22.1535	32.3655	30.315	30.1847	26.6561	28.5814	21.1803	22.9616
9930104L06Rik	3.16316	2.57979	2.50611	2.72613	3.17964	2.76054	4.1698	3.74484
A130010J15Rik	2.10016	1.30908	2.37089	2.50163	2.1744	2.31812	2.15488	1.82865
A230046K03Rik	14.5565	16.7177	19.9137	17.7138	16.9368	16.1136	12.4795	13.3931
A230050P20Rik	1.68628	1.30926	1.0202	1.12996	1.41115	1.09259	2.67763	1.19023
A230056J06Rik	0.920737	0.970318	0.640455	0.838893	0.814473	0.388677	0.952537	0.317557
A230056P14Rik	5.63702	5.40196	6.46973	6.12033	4.62265	5.23511	4.45478	8.31676
A230057D06Rik	8.43115	6.53615	8.81984	5.03362	5.39349	5.58195	5.1221	4.1649
A230070E04Rik	4.10049	3.63741	1.90977	2.85885	3.82304	3.72535	2.84037	4.3288
A230072C01Rik	3.65834	5.45057	6.01134	4.47039	5.08692	6.05703	4.20866	4.09549
A230072E10Rik	0.541642	0.260458	0.798174	0.251317	0.427233	0.186305	0.304387	0.101477
A230073K19Rik	NA	NA	NA	NA	NA	NA	NA	NA
A230077H06Rik	4.02605	3.18834	3.0113	3.96699	3.02307	3.51844	3.94671	3.54682
A230103J11Rik	0.866793	0.631599	0.331613	0.426603	0.409212	0.431246	0.939431	0.313188
A2m	4.47913	1.62487	1.72982	1.2568	2.09606	3.51022	1.50076	1.21507
A330009N23Rik	0.371622	0.620348	0.284346	0.279336	0.218328	0.258844	0.140968	0.375967
A330021E22Rik	NA	NA	NA	NA	NA	NA	NA	NA
A330023F24Rik	1.94379	2.30928	1.86641	1.44835	1.43681	1.47484	2.4578	1.28531
A330032B11Rik	0.171965	0.127582	0.684209	0.0861734	0.202059	0.319408	0.130463	0.173975
A330033J07Rik	0.140625	0.391242	0.322797	0.14681	0.137696	0.272081	0.355623	0.118558
A330035P11Rik	0.681668	1.98682	1.45297	1.40296	1.69847	1.80876	1.56993	1.35465
A330050F15Rik	0.114983	0.106634	0.263937	0.18006	0.211101	0.133481	0.654247	0
A330069E16Rik	0.66592	1.23513	1.13228	0.64886	1.73879	0.687157	1.40335	0.374281
A330074K22Rik	0.556851	0.147548	0.121735	0.066439	0.292098	0.123131	0.50293	0.402401
A330076C08Rik	0.0340733	0.189595	0.729993	0.256118	0.100091	0.0791099	0.129251	0
A330076H08Rik	5.28432	5.66738	8.74671	3.82793	5.33263	3.08809	4.90899	2.7276
A330093E20Rik	0.548401	0.864587	1.42667	0.515268	0.966558	0.25465	0.520063	0.554813
A330102I10Rik	4.69768	4.57224	5.62296	3.43786	4.16716	3.56363	3.70509	2.35277
A3galt2	0.19469	0.288886	0.327728	0.317075	0.228762	0.135607	0.0738521	0.393933
A430005L14Rik	8.90429	4.35205	7.08932	6.55738	8.8808	6.28589	10.4982	6.69543
A430033K04Rik	16.0694	20.7272	20.9586	20.0261	21.7817	20.6786	18.6454	18.0636
A430035B10Rik	1.26136	2.27632	1.93026	2.81875	1.87767	1.58302	0.775904	2.24182
A430090L17Rik	0.0895038	0.332019	0.328722	0.112128	0.197188	0.0831223	0	0
A430105I19Rik	1.18957	1.0383	1.13507	0.911691	0.914701	0.974783	0.796306	1.48665
A4galt	2.51862	0.844244	1.53241	0.646261	0.846812	0.704533	1.15107	1.53498
A530032D15Rik	0.225	0.765096	0.286931	0.375833	0	0.261198	0.142249	0
A530054K11Rik	NA	NA	NA	NA	NA	NA	NA	NA
A530058N18Rik	3.10839	1.89546	1.10774	1.28026	2.15765	1.58179	2.42282	1.50775
A530065N20Rik	0.0353698	0.0656031	0.135316	0.310173	0.0909116	0.2053	0.134169	0.0894584
A630001G21Rik	0.0340909	0.379386	0.626031	0.0854167	0.0751067	0.0791508	0.387952	0
A630007B06Rik	NA	NA	NA	NA	NA	NA	NA	NA
A630020A06	0.168463	0.208307	0.372376	0.187597	0.164954	0.217294	0.142007	0.18937
A630033H20Rik	0.0778762	0.144443	0.297934	0.121952	0.157274	0	0.147704	0.0984834
A630066F11Rik	1.47486	1.95396	1.53152	1.51773	1.89543	2.20131	1.19884	1.06579
A630072M18Rik	1.23216	1.58393	1.25083	1.45193	1.59472	1.7278	1.24948	1.29594
A630075F10Rik	0.626781	0.348762	0.623455	0.0785217	0.253161	0.145523	0.356636	0.317055
A630089N07Rik	4.89348	11.0294	14.0291	8.96286	8.9159	6.90317	6.57911	5.48336
A730017C20Rik	20.7419	15.1364	15.4023	20.362	14.8578	17.6841	16.639	12.5562
A730017L22Rik	0.666948	1.5463	1.87115	0.800723	1.20407	1.03233	0.737899	1.26515
A730020E08Rik	6.87418	10.0232	7.4184	8.21358	8.22891	7.0114	5.57692	6.02996
A730036I17Rik	0.0576756	0.106975	0.0588405	0.0481697	0.0988296	0	0.291708	0.0972498
A730046J19Rik	0.25239	0.468128	0.32186	0.562113	0.473671	0.227884	0.585074	0.212784
A730056A06Rik	1.57619	1.97643	1.42684	1.33495	1.49988	1.34011	1.43158	1.57216
A830009L08Rik	0.587817	0.61055	0.647665	0.736403	0.690685	0.382135	0.891908	0.832565
A830010M20Rik	18.7078	27.4873	24.0988	29.1644	25.6764	25.2218	21.9749	21.4468
A830018L16Rik	4.26577	4.72361	3.78764	5.92233	5.32439	4.82269	4.76988	3.3414
A830019L24Rik	0.559323	0.666912	0.489103	0.200202	0.293395	0.371031	0.303097	0.202094
A830052D11Rik	1.10974	0.216664	0.625662	0.292684	0.386035	0.271214	0.221556	1.1818
A830080D01Rik	12.7647	18.2205	16.9233	15.4018	16.7899	13.4753	12.4956	13.6876
A830082K12Rik	11.3388	17.4727	13.0139	17.1465	16.8011	17.4177	14.8803	9.26983
A830082N09Rik	8.09006	8.41606	6.45419	9.11204	8.2904	7.52498	6.80183	7.92062
A930004D18Rik	1.1776	1.2097	1.63574	1.88381	1.60986	1.17777	1.23702	1.37466
A930005H10Rik	2.16086	1.91682	1.86903	2.11858	1.86286	1.41784	3.02925	3.08908
A930006K02Rik	1.95116	1.73081	1.68766	2.33809	0.996789	1.77265	1.93079	1.7165
A930011G23Rik	0.452594	0.839461	0.782944	0.468391	0.419081	0.319813	0.671803	0.298621
A930011O12Rik	NA	NA	NA	NA	NA	NA	NA	NA
A930012L18Rik	0.111675	0.258916	0.299069	0.454688	0.0820116	0	0.105905	0
A930013F10Rik	3.42928	3.53364	4.20659	1.29566	2.7982	1.64294	1.96157	1.92743
A930015D03Rik	1.48686	1.99174	1.6433	2.69057	1.88052	2.10963	2.19338	1.67138
A930017M01Rik	2.71881	1.90018	1.32656	1.90048	1.30215	1.96691	1.94308	1.59455
A930018P22Rik	0.161172	1.49469	0.739925	0.100956	0.355083	0.187101	0	0
A930024E05Rik	2.89535	3.17038	5.4984	3.10281	2.86919	2.75371	3.83742	2.82333
AA387883	0.275164	0.947826	0.601547	0.344719	0.259809	0.182532	0.745558	0.198844
AA388235	7.68038	10.1301	8.59294	8.01817	8.37269	8.36121	7.63959	8.20185
AA414768	2.80767	2.78717	2.29957	3.12106	2.43942	3.02983	3.75013	2.60046
AA415398	3.54503	4.1901	2.02106	4.61529	3.59879	3.63118	4.21878	3.69196
AA465934	0.508998	0.944077	1.55784	1.70043	1.37058	2.36354	2.57438	0
AA986860	0.317635	0.25249	0.277758	0.852699	0.449866	0.368735	0.172127	0.229535
AA987161	NA	NA	NA	NA	NA	NA	NA	NA
AF357355	19.5211	8.6208	25.6056	15.1392	14.3359	15.1078	7.05235	0
AF357359	81.4001	97.9323	20.1999	44.0978	63.0095	71.5101	141.87	111.286
AF366264	0.253935	0.385358	0.247289	0.347044	0.169531	0.107195	0	0
AF529169	2.72085	1.6149	3.5689	1.85039	2.62611	2.02149	2.47704	2.51672
AI118078	2.49522	0.966303	0.881178	0.85878	0.966558	1.5279	2.18427	0.693516
AI182371	0.251909	0.571064	0.29983	0.561041	0.246661	0.259942	0.212348	0.283171
AI197445	0.0352942	0.174567	0.252049	0.0589543	0.0518383	0.0819444	0.0446272	0.0595113
AI314180	39.4032	46.0328	45.4251	47.4718	44.0499	48.4819	42.681	35.3038
AI413582	4.7661	3.26697	1.90266	1.94702	3.57619	2.88671	4.3233	3.66878
AI414108	4.82198	3.98058	3.15949	3.59049	2.90274	3.43748	3.45215	3.7103
AI429214	4.00919	6.74878	5.7228	5.27586	4.70091	4.53685	4.85637	4.94227
AI450353	1.716	3.10119	1.95266	1.43318	1.09863	1.53236	1.83596	0.89029
AI462493	NA	NA	NA	NA	NA	NA	NA	NA
AI464131	4.44216	1.6713	2.66107	1.84181	2.40313	1.94527	2.51858	2.39898
AI467606	0.584985	0.127649	0.157977	0.301764	0.0758116	0.159787	0.652655	0
AI504432	13.9524	17.9516	18.9101	17.0915	16.9606	15.0085	16.1216	12.7064
AI506816	0.474821	0.748583	0.544963	0.118969	0.191783	0.110242	0.270171	0
AI593442	12.4125	8.31073	8.12084	10.5321	8.32604	9.19468	10.0435	5.89533
AI597479	16.9344	20.8924	20.7434	22.4348	21.7458	22.0302	19.4812	21.8259
AI606473	0.67098	1.07481	0.5134	0.993423	1.47826	1.06217	2.42954	1.69706
AI607873	0.284238	0.878663	0.69595	0.213652	0.723623	0.307968	0.21564	0.191707
AI661453	0.236089	0.364911	0.421501	0.279336	0.192643	0.182714	0.29852	0.0663471
AI662270	0.656251	0.608599	1.50639	1.40938	0.654054	1.41482	1.06687	0.474231
AI837181	9.22719	5.46709	5.16439	7.33179	6.99583	7.637	11.019	19.4481
AI846148	5.27198	3.89104	3.65698	4.29643	5.57298	6.18365	6.08943	6.92078
AI848285	NA	NA	NA	NA	NA	NA	NA	NA
AI854517	5.19176	5.507	7.28498	5.00796	5.35971	5.77668	7.55039	7.13194
AI854703	3.93451	2.39829	2.09179	2.84636	3.74403	3.85985	2.94292	3.55069
AI987944	10.4934	13.9915	13.4735	12.9766	11.956	11.7632	10.7626	9.56811
AK010878	6.07746	5.79419	6.69275	7.11561	6.46529	6.06614	6.24819	4.30971
AK129341	NA	NA	NA	NA	NA	NA	NA	NA
AU019823	12.7933	15.0502	14.3206	16.3734	12.9763	12.6512	11.5331	12.9828
AU021092	5.05103	2.76594	3.4599	2.16953	2.54355	2.7922	3.10211	2.67671
AU022252	10.3225	10.2286	8.98016	8.14876	10.3324	11.9831	11.3982	14.1268
AU022754	0.110887	0.370208	0.678762	0.305617	0.244299	0.154472	0.504755	0.336551
AU023762	0.666361	0.674155	0.927028	1.6696	0.889745	0.492268	0.57448	0.766082
AU040320	11.4593	11.7206	12.3462	11.8166	12.1123	14.0871	14.5733	13.0005
AU040972	0.953758	0.589669	1.65414	0.159313	0.607028	0.147626	1.44716	0
AU041133	5.63782	5.94881	6.63362	5.462	6.16441	4.59591	3.80195	4.81649
AV039307	0.842343	0.919034	0.758256	0.744895	0.582208	0.805294	0.375914	0.501289
AW011738	1.70711	2.05141	2.31803	1.32534	1.21834	1.28394	1.18567	1.21624
AW046200	0.308412	0.326877	1.07877	0.386371	0.161779	0.204587	0.167128	0
AW146154	1.97362	2.36864	1.80621	2.3513	2.20248	1.43757	1.39455	2.05542
AW209491	6.49234	5.93016	4.14384	7.11167	6.22931	5.60527	5.32151	4.95094
AW549877	19.0704	20.1056	25.2698	20.2968	20.5545	17.5721	16.8416	13.3964
AW551984	28.6911	9.52951	6.14821	14.7067	18.1525	18.4133	23.1719	12.6925
AW554918	9.29995	10.5692	10.4567	9.68837	10.4256	8.82016	9.1703	8.79725
Aaas	12.5386	11.9315	10.9565	10.3354	11.5834	11.3914	10.6154	17.6489
Aacs	10.7331	8.56483	7.00282	9.64161	10.7539	10.9627	11.4409	13.2575
Aadat	0.407866	0.756499	0.964604	0.464513	0.626283	0.688701	1.12521	0.562683
Aaed1	9.43828	12.3423	12.573	9.5273	7.92855	7.72486	3.86356	8.93037
Aagab	20.13	13.8894	13.2465	18.2857	19.2198	18.0347	19.6435	21.1872
Aak1	6.28101	6.40395	6.85514	5.36833	6.04577	6.02805	5.96615	5.1947
Aamdc	9.75589	5.34625	5.65508	6.57393	8.03291	6.52068	9.25177	7.8511
Aamp	42.211	26.5009	26.0269	30.711	36.325	32.4995	39.7547	41.824
Aar2	7.28023	5.55814	4.89525	4.46812	6.07548	5.67699	7.32246	5.20782
Aard	3.81899	2.45194	4.42061	2.33084	2.9484	2.38721	2.60016	1.98136
Aars	72.4491	85.6743	76.0149	82.9059	85.4696	93.9627	76.7586	74.051
Aars2	2.46342	2.37593	1.83965	2.17263	2.2722	2.47081	2.46695	2.79129
Aarsd1	14.4081	8.54061	10.7592	10.979	11.7445	12.3003	13.3349	17.2815
Aasdh	3.7699	4.14237	5.523	3.53654	4.57922	3.65045	4.06646	4.06704
Aasdhppt	23.8474	33.1844	31.9891	34.9171	30.7026	27.8708	22.9423	21.7532
Aass	0.320995	0.330763	0.573087	0.290431	0.275019	0.538251	0.541169	0.180415
Aatf	26.9867	27.2714	22.8372	31.5575	27.9773	28.4338	27.8176	29.6763
Aatk	9.42037	5.90956	4.40048	5.82155	6.4704	7.71788	10.2971	9.54214
Abat	25.1185	18.6198	15.4714	15.0204	19.283	20.9604	23.9285	21.609
Abca1	14.9497	17.1214	14.3821	11.4919	13.7565	12.8742	10.639	15.554
Abca12	0.0713686	0.0882485	0.14562	0.278161	0.122293	0.0552334	0.0300803	0
Abca13	0.15252	0.137623	0.157704	0.113611	0.0847622	0.0191413	0	0.0208518
Abca15	0	0.206511	0.302905	0.123986	0.0635955	0	0	0
Abca17	0.152249	0.282388	0.232987	0.222523	0.121126	0.0294571	0.144382	0.128358
Abca2	7.13138	5.04179	5.37513	5.26195	5.80231	7.33768	7.79556	6.46098
Abca3	8.91342	8.4457	7.57615	8.09095	8.6629	10.5957	11.4765	10.3059
Abca4	0.591888	0.405349	0.348371	0.45631	0.381171	0.613113	0.483584	0.414559
Abca5	7.27924	7.5205	6.86442	7.3994	7.15105	6.46745	6.38839	5.53134
Abca6	0.4617	0.449584	0.759529	0.375965	0.669647	0.348385	0.437843	0.467098
Abca7	1.83167	1.2624	1.62359	1.19122	0.786498	1.20841	1.63261	1.51892
Abca8a	3.2671	3.26964	2.71563	3.26847	2.69271	2.31928	2.71935	2.67515
Abca8b	2.45711	1.44647	1.14438	1.88708	1.64753	1.76105	1.70202	1.51312
Abca9	5.72815	5.25363	4.47957	2.50636	5.07268	4.42497	3.27527	4.04806
Abcb10	5.60985	4.49179	4.76148	5.33813	4.35612	4.94654	4.65134	5.03967
Abcb1a	3.07656	5.11601	3.24693	3.53859	3.88569	2.86336	3.47091	3.68942
Abcb1b	0.577349	0.253623	0.60451	0.647153	0.479779	0.246927	0.288166	0.537986
Abcb4	0.323927	0.240325	0.371778	0.568131	0.428191	0.150416	0.122875	0.245785
Abcb5	0.0851394	0.0315829	0.260577	0.191989	0.0750292	0.0395346	0	0
Abcb6	7.98842	5.88495	5.37196	5.89186	6.24658	7.57559	7.59697	7.28501
Abcb7	13.569	18.7056	19.8702	19.5976	18.0275	14.7675	12.4766	12.348
Abcb8	4.22041	2.37336	2.12993	3.06547	2.86856	3.28363	4.85389	3.97451
Abcb9	1.90042	0.771063	0.908816	0.892802	0.974029	1.195	0.675833	1.00138
Abcc1	2.85796	2.70201	2.43352	2.27083	2.87465	2.81427	2.19354	2.41886
Abcc10	0.520232	0.578948	0.619196	0.463455	0.568823	0.617346	0.657799	0.760231
Abcc12	0.0731546	0.18996	0.156728	0.0916464	0.0752121	0.0339694	0	0.22203
Abcc3	0.197921	0.318153	0.32307	0.148771	0.251937	0.12254	0.150155	0.333725
Abcc4	1.26514	1.952	1.55911	1.69715	1.70196	2.00156	1.10421	1.07605
Abcc5	10.3431	11.0245	10.1717	7.23279	9.59051	7.74094	9.21267	7.11255
Abcc6	0.0931828	0.271595	0.407421	0.166768	0.156414	0.0618136	0.0504959	0
Abcc8	1.94588	2.15067	2.67184	1.33576	1.89882	1.91854	1.46615	1.95515
Abcc9	4.50916	7.58397	6.56539	6.51551	5.88339	6.15952	5.51333	6.06774
Abcd1	2.21229	1.83569	2.49455	1.33713	2.42273	1.80225	2.57646	1.86513
Abcd2	5.77798	7.49076	10.8839	9.44739	7.91775	7.88308	6.10079	8.91897
Abcd3	33.9806	38.8603	38.2129	41.3052	41.7097	36.9678	36.6073	37.8157
Abcd4	1.3059	1.0173	1.27898	0.785279	1.15082	1.39471	0.792587	1.32117
Abce1	90.1984	123.379	117.396	128.351	120.81	112.646	97.6352	101.83
Abcf1	50.3696	53.7462	49.538	60.8707	60.0091	59.0566	55.2378	62.8502
Abcf2	23.8554	22.599	20.5297	22.848	22.8122	23.5244	24.0336	29.9733
Abcf3	14.0712	10.5736	10.0447	11.7437	12.3236	10.7657	15.3809	12.9969
Abcg1	5.64937	5.09187	3.47197	5.38621	4.38202	5.26765	5.46503	5.16454
Abcg2	10.4922	11.1555	8.87954	9.19441	9.82608	8.12009	7.03536	10.7221
Abcg3	0.217535	0.726261	0.432761	0.327027	0.431331	0.252531	0.0825176	0.660234
Abcg4	4.73249	3.17348	2.47903	2.16628	3.11452	3.93021	3.72845	3.68294
Abcg5	0.524967	0.432754	0.178524	0.328833	0.342687	0.609423	0.442525	0.590117
Abcg8	0.0704188	0.391834	0.242464	0.0882191	0.0904993	0.122621	0	0
Abhd10	10.6651	15.4608	16.0411	13.3896	12.243	15.4296	13.8607	11.5522
Abhd11	7.30313	6.41258	5.29075	5.69391	7.10344	8.29765	8.84138	7.07411
Abhd12	30.0641	20.5996	18.6903	24.0442	24.5178	23.6047	26.3468	26.8173
Abhd12b	0.305556	0.113348	1.21574	0.229676	0.0897571	0	0	0
Abhd13	12.461	15.0538	13.6096	13.855	14.6436	15.5898	13.8229	13.7282
Abhd14a	9.57323	5.46345	3.52161	6.16954	5.27276	5.55667	7.50726	7.68294
Abhd14b	2.81899	3.90069	3.14982	1.90592	2.10306	3.84388	3.39469	3.16883
Abhd15	0.142198	0.150711	0.341951	0.305386	0.0745904	0.0943281	0.0770571	0.411029
Abhd16a	11.0283	5.34977	6.59484	7.1418	8.09891	8.74508	11.1986	8.75413
Abhd17a	7.34828	4.98637	6.03393	5.1642	7.37069	7.28209	7.64843	10.1993
Abhd17b	24.6667	26.3131	28.5656	27.0266	26.9663	23.8367	20.5345	18.6151
Abhd17c	20.9973	22.2076	22.7453	23.7188	27.0282	24.5807	19.4649	23.57
Abhd2	20.939	28.9698	24.5976	26.944	24.0925	31.6712	31.823	31.1663
Abhd3	1.08426	1.36233	0.481716	1.31452	1.28428	0.568443	1.45943	0.707702
Abhd4	7.01056	5.3437	6.65004	5.14327	6.841	7.63671	6.73937	9.71578
Abhd5	8.49111	8.12732	7.50761	9.03528	9.23803	8.32381	6.99858	7.21168
Abhd6	5.91973	5.88419	5.90583	7.82583	7.7579	5.16355	7.07157	3.63969
Abhd8	15.727	8.38715	8.59897	9.12224	11.6228	12.8147	14.6305	15.4735
Abi1	46.4166	63.3556	63.6255	61.0984	56.1298	69.0327	53.0003	54.6747
Abi2	62.995	77.7237	66.223	77.2163	74.7073	74.6942	71.5789	68.0124
Abi3	0.113374	0.0300406	0.371778	0.0811616	0.059471	0.0752078	0.122875	0.0819285
Abi3bp	1.51708	0.593748	1.12885	0.662583	0.633713	0.387775	0.633552	0.422428
Abl1	11.5755	10.1821	11.0744	9.08677	10.0696	11.4192	11.4328	11.56
Abl2	7.15196	8.76354	7.93745	8.12634	8.15203	8.38121	8.13186	7.85256
Ablim1	24.4272	25.8607	21.4064	27.0353	25.2831	27.6685	25.6139	23.7712
Ablim2	3.6501	2.14821	1.12789	2.19844	3.0285	2.48535	3.19522	2.48552
Ablim3	31.886	21.0376	14.457	20.2812	23.512	28.3832	27.7139	21.9548
Abr	70.9534	73.9441	65.9945	70.6014	72.7996	81.6954	75.3232	73.1768
Abracl	75.8715	124.685	141.699	119.375	95.4998	85.994	71.1773	110.186
Abt1	3.25853	3.79114	2.62926	3.32144	3.25229	3.47326	3.70818	3.74617
Abtb1	5.33618	3.38596	2.79361	2.94669	3.84141	3.74939	6.25896	4.97236
Abtb2	2.37473	1.71886	2.1494	2.01357	2.24373	2.118	2.52665	2.1974
Acaa1a	9.61093	3.48167	4.36631	5.69095	6.23092	6.27587	5.98126	9.11559
Acaa1b	0.276813	0.440079	0.605151	0.247703	0.087122	0.275439	0.150005	0
Acaa2	13.288	11.099	9.83064	10.1976	12.3111	13.6891	10.3481	14.9123
Acaca	8.43269	9.55523	9.18078	9.35589	8.54323	9.48393	9.06413	7.54065
Acacb	0.272245	0.403963	0.440423	0.302084	0.319889	0.126417	0.236048	0.275428
Acad10	0.0364541	0.236649	0.278928	0.319682	0.14724	0.211593	0.138281	0.184401
Acad11	2.50359	3.03479	3.28822	2.76599	2.89539	2.8377	2.39291	3.191
Acad8	5.25787	4.5339	5.32878	6.26914	5.43623	5.78249	6.21085	7.11578
Acad9	8.48404	7.03896	7.43366	7.88165	7.4072	7.04893	7.29386	7.93479
Acadl	17.4487	19.2295	21.6724	19.1428	17.7155	15.4967	12.9806	20.0521
Acadm	20.9971	17.3353	17.1435	16.5607	18.1934	19.3217	16.9981	16.3529
Acads	1.30588	0.916479	1.89037	1.06118	1.03677	1.475	2.27599	1.96387
Acadsb	35.4248	47.5328	50.53	50.5534	48.4689	36.8901	34.2486	38.7906
Acadvl	11.734	7.44115	6.78563	6.72652	9.03807	7.98396	10.0693	11.7491
Acan	3.07791	0.466027	0.590481	0.258561	0.230647	0.250011	0.340392	0.136176
Acap1	0.239323	0.39457	0.447622	0.0999396	0.175753	0	0.201739	0.134512
Acap2	13.7225	17.5525	16.6596	14.7462	14.3622	12.5317	12.7628	13.8829
Acap3	15.3521	11.9236	14.452	12.5022	13.6572	16.8801	16.257	15.4077
Acat1	77.349	75.0171	68.1816	80.5752	76.7196	79.1393	75.1892	75.5215
Acat2	35.5752	35.1443	37.2181	38.3147	40.5308	33.5111	31.3551	36.1841
Acbd3	33.7891	42.8859	37.944	45.2126	41.5148	43.2645	37.2905	35.4923
Acbd4	2.95665	3.30215	1.50819	2.8278	2.33472	3.17396	3.01491	1.60818
Acbd5	30.2017	36.3165	35.8763	37.9879	40.6049	30.5345	29.7748	31.9046
Acbd6	17.3327	16.3893	15.5504	19.798	17.9699	16.9648	15.728	14.097
Accs	1.86673	2.75816	2.10618	1.60531	1.74265	1.72629	1.68026	2.56076
Accsl	0.207641	0.165054	0.0453931	0.0743221	0.108919	0	0	0.450146
Acd	20.1937	17.0093	18.7824	18.4514	17.7209	23.1198	21.9613	22.7258
Ace	4.71875	2.89425	1.96765	3.33111	2.7136	5.01415	3.55152	3.85197
Ace2	0.162963	0.30226	0.166255	0.703205	0.226055	0.37836	0.343427	0.549561
Acer1	0.108687	0.20159	0.49897	0.238281	0.0598627	0.063086	0	0
Acer2	1.72605	1.99433	1.10418	1.59518	1.99486	1.54386	1.71736	1.7176
Acer3	2.94382	2.05132	2.21513	1.81341	2.32908	1.73703	1.72746	1.80998
Ache	6.23599	2.04763	1.5981	2.69132	3.37441	3.53302	5.54592	3.4714
Acin1	41.6703	51.4849	48.0496	50.5555	49.1617	56.4261	51.5133	59.8889
Ackr1	4.73057	3.38281	2.44214	2.49906	3.59959	3.57286	3.89158	1.72984
Ackr2	0.942232	0.812851	1.3413	1.0157	0.868964	1.11925	1.49617	1.33011
Ackr3	15.1695	13.8832	15.2436	15.2246	15.0485	16.3214	13.8188	15.8363
Ackr4	0.500712	0.696531	0.19156	0.15682	0.48262	0.435949	0.474838	0.474906
Acly	76.0782	80.8268	80.4895	90.7145	89.0658	88.1271	83.3586	89.4412
Acn9	NA	NA	NA	NA	NA	NA	NA	NA
Acnat1	0.0915215	0.0970011	0.220087	0.114656	0.048008	0.0910673	0.198382	0
Aco1	20.5534	22.3063	20.8594	20.7522	22.8148	24.8711	21.7955	25.8955
Aco2	92.4669	68.5933	64.0006	76.3208	86.3089	87.856	97.5023	104.331
Acot1	9.10784	7.22864	8.88124	8.75658	8.15073	7.27822	7.07046	7.07146
Acot11	0.884969	0.950296	1.22953	0.948203	0.880785	1.18955	1.1926	0.765731
Acot13	23.2828	34.7974	18.1093	29.1682	32.0771	28.5921	29.1963	25.3071
Acot2	1.83167	2.11637	1.74613	3.27273	3.24155	2.1612	2.61977	3.94919
Acot3	0.127266	0.519309	0.662166	0.637743	0.336459	0.531864	0.193103	0
Acot4	0.0851614	0.263259	0.521289	0.106688	0.0833873	0	0	0
Acot6	0.724479	0.671874	0.997802	0.680708	0.904468	1.00924	0.96186	0.73295
Acot7	42.2258	29.485	24.3268	37.3409	38.9836	39.4624	45.226	42.0016
Acot8	3.0391	2.97796	2.54474	2.37059	2.40028	3.19519	3.26271	3.19066
Acot9	9.97675	8.77785	6.58978	9.4541	9.23664	8.41412	9.21863	9.05818
Acox1	30.3858	31.8345	27.6029	32.7309	36.6347	34.1303	36.11	38.989
Acox3	3.93731	2.87781	2.91051	2.48719	2.76895	3.40869	3.79715	3.03815
Acp1	5.14313	4.82668	4.32722	5.80144	5.16138	3.52048	4.11953	4.76793
Acp2	11.7447	10.6288	9.46398	11.4438	11.9375	11.3289	12.2139	13.3457
Acp5	1.02104	0.0757521	0.0624998	0.306993	0.239945	0.189648	0	0
Acp6	3.57062	3.27649	5.69418	2.63683	3.33982	3.4033	4.56234	3.80249
Acpp	0.310224	0.184949	0.169548	0.249841	0.13832	0.077171	0.0840552	0.168134
Acr	1.05297	1.09369	1.41799	1.10807	1.08258	1.46684	1.43792	1.9175
Acrbp	3.24791	3.63723	3.23537	2.4567	3.10525	3.41473	2.67328	1.85994
Acsbg1	6.92109	5.02896	5.45945	4.88651	6.41012	6.07422	5.1425	8.18104
Acsf2	0.494624	0.438765	0.822742	0.646595	0.758066	0.399442	0.326306	0.652705
Acsf3	1.76439	1.05387	1.8763	1.42364	1.33965	1.66636	2.15533	1.05891
Acsl1	8.94943	8.97254	7.10675	8.10066	8.77484	10.5951	9.05279	8.48309
Acsl3	70.5449	86.6825	80.5952	94.8661	93.2688	86.394	79.2907	70.068
Acsl4	13	13.4935	12.931	14.955	15.6055	11.1735	11.7118	10.4963
Acsl5	9.94923	7.49799	5.25673	7.13738	9.07541	7.19737	9.7728	11.1251
Acsl6	20.5257	16.8451	13.6024	15.7889	17.013	14.3565	15.3114	14.2275
Acsm2	0.0097952	0.236183	0.179875	0.0858984	0.0287734	0.0454841	0.0371562	0
Acsm4	0.521134	0.398006	0.562934	0.192019	0.157586	0	0.348851	0
Acss1	6.51921	6.81221	10.6227	6.5797	7.28247	7.16295	5.64247	6.78121
Acss2	5.77763	4.14821	5.34767	4.7281	6.14201	6.00395	5.47908	6.83509
Acss3	0.744202	0.433817	0.520617	0.45284	0.452834	0.444305	0.564597	0.537788
Acta1	2.31063	0.857141	1.67154	2.42103	1.01812	1.95081	1.2749	2.33765
Acta2	3.82349	2.61775	2.31687	1.18946	2.44983	3.45555	3.4069	4.02396
Actb	2464.09	2590.25	2592.34	2815.85	2697.15	3212.2	2849.75	2712.3
Actc1	0.807195	0.704549	0.653955	1.66556	0.244088	0.440967	0.180114	0.720558
Actg1	1.04541	0.840232	0.69324	0.698487	0.588587	0.566342	0.396555	0.352543
Actg2	1.10418	0.372366	0.230418	0.691648	0.626594	0.699175	1.14232	1.26942
Actl6a	14.5475	14.9211	18.9791	14.3615	15.6558	14.631	10.8078	20.3469
Actl6b	42.8915	39.7771	28.1207	43.9589	43.9288	49.6928	53.0475	48.7416
Actn1	9.67318	9.23272	10.2377	9.7964	9.67044	9.87694	10.3116	11.3399
Actn2	1.3492	1.10765	1.86159	1.44086	1.16949	0.513525	1.1746	1.23071
Actn3	0.891584	0.720839	0.524765	0.687357	0.839433	0.371545	0.260158	0.346926
Actn4	15.2401	16.6069	18.366	18.485	18.5049	17.4506	20.8249	21.3754
Actr10	25.4743	25.4816	22.4304	29.7545	25.7351	23.2464	26.6485	22.9159
Actr1a	86.58	72.1902	66.0808	72.0087	80.6047	94.1099	104.179	109.825
Actr1b	18.7164	13.2612	11.233	12.9777	16.6386	17.4115	18.9245	23.7896
Actr2	58.229	66.5961	65.9843	75.0888	72.5117	61.8958	62.8455	47.0441
Actr3	30.8609	31.6515	30.0866	39.3544	36.4664	34.3748	38.7481	32.9482
Actr3b	10.145	7.01152	6.84744	8.89172	9.3765	8.68725	8.77937	8.00012
Actr5	2.63778	2.06	2.97433	1.28704	2.07986	2.83651	2.84379	3.51134
Actr6	14.6495	15.0234	15.835	17.5271	15.5681	13.677	12.0548	14.115
Actr8	15.8388	16.9685	15.3333	15.2814	14.7166	16.7613	15.581	15.7406
Acvr1	10.3063	13.7708	14.9448	15.6943	13.1239	14.1713	11.6146	10.7304
Acvr1b	28.116	32.9853	25.5196	33.7092	34.0924	31.7975	29.2607	31.0732
Acvr1c	1.57542	1.96157	1.80815	1.96452	1.48369	1.18538	1.27268	1.3282
Acvr2a	39.1167	46.1132	37.4771	48.0876	53.3234	47.1765	51.2087	39.3743
Acvr2b	3.18166	1.22343	1.0094	1.65269	2.0231	3.153	2.79648	2.15899
Acvrl1	2.73548	2.5207	2.50633	2.4447	2.27758	1.94174	2.31324	2.82035
Acy1	2.64731	2.45508	2.65421	2.51595	2.44691	3.0732	2.59708	3.00149
Acy3	0.771029	0.667373	1.02258	0.515161	0.603973	0.477371	0.194983	0.260014
Acyp1	12.7315	10.3902	6.85801	7.52827	8.97571	11.1143	10.818	11.3347
Acyp2	3.04918	2.919	4.21459	1.84836	2.45595	2.2837	2.9849	1.49266
Ada	1.97535	1.50864	2.25234	2.13502	1.82043	1.70862	2.35078	0.783706
Adad1	0.267749	0.0620768	0.973121	0.293501	0.196628	0	0	0
Adad2	0.205394	0.126987	0.838172	0.128657	0.100558	0.317917	0.129854	0
Adal	8.03521	8.03533	8.44442	9.7328	8.88685	8.65359	8.07904	6.97834
Adam10	39.1341	54.232	56.1452	62.1612	55.4503	54.2954	43.4813	47.507
Adam11	2.26382	1.34364	1.04919	0.956158	1.387	1.11128	1.71747	1.57048
Adam12	2.97577	2.67993	3.79045	1.6485	2.88009	2.69571	2.12058	2.08825
Adam15	5.40984	3.93171	4.73067	3.01522	4.39447	4.66526	5.52816	5.58479
Adam17	10.4005	11.7034	12.4307	12.0118	10.7058	10.676	8.96889	11.0797
Adam19	6.78735	6.9306	6.59545	6.24582	6.20991	7.15434	7.30067	5.2303
Adam1a	2.02782	2.09832	1.92723	1.52424	1.97512	2.08147	2.672	1.83557
Adam1b	0.0686547	0	0.385228	0	0.0336122	0	0	0
Adam21	0.136036	0.420527	0.277567	0.426056	0.516157	0.105281	0.344017	0.114689
Adam22	24.7429	26.9007	23.7441	23.5115	25.0147	23.4589	25.9663	23.9862
Adam23	12.534	13.3149	9.72253	11.8068	12.6652	13.6814	13.2879	11.5542
Adam28	0.229261	0.125067	0.144462	0.135159	0.0495186	0.156555	0.0511562	0.136436
Adam3	0.170669	0.0452218	0.223863	0.64143	0.21486	0	0.0924856	0
Adam32	0.657371	0.43894	0.643823	0.62589	0.386206	0.793652	0.199489	0.266023
Adam33	0.250237	0.0773557	0.351026	0.130621	0.137826	0	0.158204	0
Adam4	0.339915	0.525388	0.780256	0.106459	0.270427	0.328832	0.6447	0.429861
Adam5	0.295208	0.312883	0.484024	0.686827	0.232279	0.244786	0.0799867	0.319992
Adam8	0.487007	0.628375	0.842475	0.424425	0.699743	0.589936	1.04416	0.856872
Adam9	15.0825	16.518	16.8041	14.6779	16.8003	14.6065	14.2566	15.4572
Adamts1	8.84955	6.76605	7.15372	8.37835	6.83624	8.84596	6.04755	9.43142
Adamts10	4.47568	3.0679	2.68009	1.68617	2.72712	2.97436	3.44474	4.18349
Adamts12	5.36767	2.96515	3.79114	2.06907	3.10997	3.07258	2.04817	3.6417
Adamts13	0.0656586	0.0487128	0.401909	0.230316	0.0482181	0.0304886	0	0
Adamts14	0.318042	0.188767	0.253083	0.270936	0.214877	0.383976	0.144772	0.32176
Adamts15	4.17511	1.75528	2.26602	1.72954	2.05224	2.09381	2.32283	2.81595
Adamts16	0.464415	0.639887	0.467027	0.315839	0.496967	0.338881	0.553668	0.469845
Adamts17	2.80246	2.09136	2.59661	2.38628	2.29924	2.56706	2.65764	2.15964
Adamts18	5.35613	6.37921	6.82346	7.10174	6.00994	6.65969	5.05358	6.53276
Adamts19	0.735534	0.367299	0.541147	0.637934	0.654423	0.426933	0.590215	0.500859
Adamts2	2.9356	1.10515	1.26764	1.04686	1.44611	1.68706	1.70893	1.21296
Adamts20	1.2866	1.82814	2.06098	1.26306	1.49186	1.25775	1.36995	1.33209
Adamts3	8.79369	12.7479	12.4553	14.1888	12.492	12.938	10.6508	8.93136
Adamts4	1.83284	1.66642	1.42989	1.37318	1.75507	1.7105	1.84037	2.99955
Adamts5	2.78529	1.34439	1.42078	1.76508	1.94976	2.02323	2.13163	1.48308
Adamts6	2.0394	2.13249	2.80671	2.33201	1.76908	1.74782	1.97296	1.24626
Adamts7	4.04939	4.69419	4.77982	3.94393	4.48786	4.52886	4.44894	5.49561
Adamts8	1.32654	1.95487	1.19576	1.27485	1.26777	0.717239	1.03397	0.64345
Adamts9	4.74553	4.44151	3.93223	2.17804	3.39667	2.86873	2.57161	2.71025
Adamtsl1	1.93647	0.952588	0.940551	1.57161	1.3479	1.70067	1.2775	1.1925
Adamtsl2	1.36397	0.679666	0.623071	1.09666	0.732564	1.03985	0.926682	2.05958
Adamtsl3	2.27399	0.907403	0.762524	0.57884	0.884881	1.24103	0.309297	0.366626
Adamtsl4	0.441636	0.273045	0.55068	0.245898	0.276278	0.189883	0.248187	0.248222
Adamtsl5	0.296713	0	0.312166	0.0929287	0.136187	0.0861118	0.0703452	0
Adap1	17.6899	8.82779	6.77822	11.029	12.0617	13.2221	19.4109	14.6124
Adap2	0.950533	2.45291	1.26487	1.86387	1.12295	1.24738	1.09738	0.836214
Adar	11.2896	8.51374	9.08145	9.95377	9.888	10.5557	14.2612	12.1071
Adarb1	7.7214	6.12723	6.7455	6.66902	6.3646	7.55437	7.47339	5.38563
Adarb2	4.84832	4.64616	2.85784	3.81304	4.51655	4.73195	3.33766	4.17834
Adat1	3.1548	4.3789	4.09242	4.16165	3.57494	4.07465	4.27963	3.59329
Adat2	1.40812	1.60075	1.94631	1.65025	2.26833	1.68739	1.55074	0.919088
Adat3	0.420978	0.260274	0.644222	0.292996	0.48091	0.325803	0.709733	0.946445
Adc	NA	NA	NA	NA	NA	NA	NA	NA
Adck1	4.3966	3.22395	2.15143	2.72195	3.3977	4.62913	4.16941	2.71535
Adck2	3.63662	1.72952	1.54111	1.86908	2.04065	2.51135	2.47599	2.83011
Adck3	0.61531	0.630697	0.396466	0.446279	0.297282	0.451136	0.307113	0.573359
Adck4	5.24384	3.29795	3.9662	3.92651	4.40425	4.33819	6.17322	5.64053
Adck5	2.30384	2.64812	1.3407	3.0488	2.04932	1.88343	2.58482	1.80553
Adcy1	26.5982	25.296	18.473	23.7568	22.0439	24.2267	24.4885	24.2128
Adcy2	10.1563	7.64551	5.08477	7.08827	7.96496	8.80624	7.96676	7.13542
Adcy3	5.74884	3.77857	3.50189	3.95062	4.54972	5.50742	5.61057	4.44674
Adcy4	1.2053	1.11778	1.16023	0.87676	0.942252	0.812444	0.44246	0.983383
Adcy5	9.67827	6.41108	5.86836	6.47087	8.17074	8.54003	9.10394	8.11553
Adcy6	9.93125	11.0806	10.0647	9.40676	9.74851	11.02	10.1873	12.0879
Adcy7	1.31375	0.88959	0.829698	0.679231	0.849928	0.968316	0.632818	0.738392
Adcy8	3.79838	2.13784	2.68584	2.33003	2.65477	2.85854	2.88168	3.04773
Adcy9	5.37934	4.26268	4.09667	4.4822	4.30285	5.00362	4.85389	5.36558
Adcyap1	5.99427	3.6865	6.03488	4.22902	4.07769	3.66243	3.47055	2.87259
Adcyap1r1	12.7667	9.78147	10.9652	9.73135	10.7959	12.784	11.9867	13.7927
Add1	97.5079	88.3556	81.6334	100.642	99.2132	101.892	102.383	97.6745
Add2	34.6439	35.7986	30.0328	36.9261	35.6809	39.6912	40.7769	41.3388
Add3	22.443	19.2665	16.4148	18.7724	20.8933	20.4021	21.2962	22.3624
Adgb	0.290916	0.211142	0.116136	0.475374	0.176487	0.234934	0.0959595	0
Adh1	0.544228	1.37648	0.832832	0.867741	0.581336	0.11487	0.187675	0.250269
Adh5	54.6545	58.0512	50.4101	57.6872	59.9612	65.4	66.9304	75.796
Adh7	0.285715	0.294409	0.145743	0.198854	0.349703	0.368533	0.48169	0
Adhfe1	2.01848	1.67692	2.02707	1.65946	1.436	1.02515	1.1166	0.744508
Adi1	5.31941	5.70054	5.12536	6.46658	5.93201	5.85499	6.42711	6.17888
Adipor1	18.529	11.9291	11.8048	14.9636	14.3101	16.1769	18.0072	17.1383
Adipor2	21.1507	21.4374	18.3752	21.9696	21.4398	24.8627	23.9429	24.2622
Adk	11.0226	10.7866	10.6588	10.5896	11.2482	11.0688	10.6454	12.8276
Adm	3.01086	2.57063	2.706	3.17322	2.42169	2.33016	1.81288	1.45051
Adnp	40.8124	46.7174	55.8965	59.3359	51.9282	48.708	40.3268	38.2818
Adnp2	7.92694	5.81678	7.3314	7.10745	7.03655	8.30577	9.26589	8.21094
Ado	17.0308	16.6892	15.6783	18.341	19.682	19.5466	19.3753	20.5798
Adora1	8.80152	8.41487	7.1684	9.90381	9.82038	11.6658	10.627	10.6142
Adora2a	3.29493	2.91465	2.67626	2.57195	2.64308	2.00078	2.30745	4.61556
Adora2b	0.680044	0.597472	0.438177	0.403552	0.420554	0.0830997	0	0.543154
Adpgk	6.75759	10.1559	10.1776	7.89691	8.23833	9.36407	5.57253	9.86308
Adprh	17.5945	12.9143	9.44281	12.0134	13.4108	15.7786	17.5551	19.1921
Adprhl2	7.67106	5.45858	3.32236	4.7144	5.45629	5.3767	8.96752	9.27385
Adprm	9.06837	6.80997	6.76942	8.20183	8.12146	6.47042	7.71883	7.38427
Adra1a	0.98912	0.804207	0.580577	0.475289	0.716436	0.755012	0.92516	0.54832
Adra1b	1.03617	0.789334	0.453041	0.811303	0.665818	0.859187	0.631687	0.655175
Adra1d	0.358396	0.204537	0.843774	0.448991	0.263198	0.0640083	0.313732	0
Adra2a	5.22652	4.63768	3.98578	2.8714	3.94025	5.03933	3.49092	3.86471
Adra2b	0.234756	0.155507	0.359247	0.189063	0.0615712	0.233591	0.0636073	0.169644
Adra2c	2.51783	2.14361	2.55815	2.2235	1.86419	2.58747	2.50515	3.23628
Adrb1	2.11963	3.24344	2.87876	2.42308	2.72406	2.27609	2.71364	2.27844
Adrb2	0.90172	1.13298	0.845745	0.83813	1.11079	0.405207	0.772371	0.588556
Adrb3	0.141682	0.262788	0.578174	0.354991	0.190754	0.164475	0	0
Adrbk1	22.1275	14.3309	13.1115	14.4474	17.6965	16.6069	19.4425	18.5746
Adrbk2	6.09001	6.2506	6.22832	5.06122	6.19079	6.45448	6.33483	6.47483
Adrm1	4.75718	4.02626	4.52343	2.66161	4.27367	6.86291	7.35833	3.27083
Adsl	7.37878	5.70524	5.49621	7.21697	6.98568	6.605	8.49816	11.6922
Adss	47.5159	52.5048	44.3877	60.9518	54.7529	50.0583	48.64	49.1699
Adssl1	0.626466	0.410102	0.507536	0.738656	0.703624	0.256677	0.698935	0.186409
Aebp1	11.6776	5.22706	5.32882	3.81459	6.32771	8.57369	4.7307	6.63621
Aebp2	7.85657	10.5352	10.7104	10.1973	9.78647	9.26141	7.7345	7.36724
Aen	17.2419	18.4572	14.7193	19.3569	19.1809	22.1539	20.8632	22.1278
Aes	134.237	103.951	99.6576	111.856	119.771	169.832	165.519	165.266
Afap1	25.0455	30.8397	29.8863	27.4653	24.9852	29.7579	22.9662	21.2414
Afap1l1	4.11167	4.78438	3.62091	3.83896	4.61472	3.10705	3.38422	3.23754
Afap1l2	6.31657	6.09824	9.51752	5.43782	7.32683	5.791	6.88102	8.84828
Aff1	1.53814	2.20451	2.42514	1.64471	1.72288	1.37075	1.17871	1.53254
Aff2	22.3335	31.1905	32.7585	33.8401	27.2597	33.5438	24.6117	22.8477
Aff3	24.8945	31.5366	32.413	30.2522	25.9757	32.9887	26.1373	29.0992
Aff4	52.417	62.5505	61.981	65.0974	61.2572	59.8773	56.5985	60.0716
Afg3l1	7.65465	7.45736	6.69703	6.02496	7.84723	7.50382	9.20953	9.15217
Afg3l2	14.8489	15.9324	14.9287	18.0346	18.2432	17.789	16.0465	15.0662
Afmid	2.34906	1.88977	1.42924	1.38278	1.70431	2.36556	2.36187	2.72012
Afp	0.0632791	0.41079	0.338925	0.118912	0.139412	0.734592	1.56024	0.160047
Aftph	28.1133	32.6844	31.8605	32.9303	32.1009	29.8895	30.761	29.6305
Aga	5.83256	3.51114	4.69766	3.90983	3.68213	4.03878	6.01637	4.65849
Agap1	31.5086	25.7071	22.1797	27.0548	26.994	30.2761	29.7629	27.4586
Agap2	34.6635	27.7466	20.58	26.9594	28.4671	42.8375	38.838	38.3398
Agap3	28.873	22.9343	19.9992	22.8852	26.3137	30.3055	30.5818	33.8228
Agbl1	0.097952	0.218015	0.329771	0.0736272	0.244574	0.136452	0.0743124	0.198194
Agbl2	0.285962	0.707194	0.525129	0.573195	0.406007	0.39836	0.506213	0.675046
Agbl3	1.2622	1.24713	1.02895	1.28569	0.952918	1.09552	1.25291	0.954734
Agbl4	0.980356	0.997154	1.40345	1.38664	0.83607	1.39506	0.839726	0.479912
Agbl5	6.84642	5.63516	4.49935	4.85857	5.49053	5.16854	6.53248	4.46183
Agfg1	39.2382	43.7839	44.0123	43.4371	45.3478	38.1014	36.1531	41.1869
Agfg2	2.78557	2.66664	2.02825	3.40527	2.60656	3.85958	3.57898	3.86358
Aggf1	26.0836	29.0426	23.0928	28.9163	28.3306	28.7259	26.8516	28.1122
Agk	5.57663	6.60218	7.12672	5.537	7.14507	7.30023	7.31384	6.4521
Agl	6.15772	7.364	6.82076	8.09223	6.76298	7.13244	6.13866	6.76389
Agmo	0.306265	0.284026	0.515544	0.460418	0.49481	0.426643	0.232351	0.309846
Ago1	22.1246	24.9024	27.8664	25.8093	24.9617	27.9833	24.5964	26.2304
Ago2	8.52224	7.56046	8.25001	6.75386	7.4716	7.28877	7.10767	5.15483
Ago3	3.77761	5.05054	6.33646	4.33181	4.56439	3.65278	4.13165	4.02292
Ago4	8.11717	8.82307	8.02298	8.74889	8.56251	9.49353	9.09906	8.14039
Agpat1	25.0173	13.0403	15.5557	13.542	16.8447	20.4723	26.6693	24.7467
Agpat2	1.21601	0.466641	1.02668	0.73543	0.523488	0.389418	0.954352	1.27265
Agpat3	23.0684	22.7816	21.1163	25.8461	24.0723	28.4727	25.4071	27.4737
Agpat4	10.5393	7.62693	6.50417	8.57136	11.7746	10.5901	10.6173	11.0121
Agpat5	21.6668	20.621	22.9221	26.2583	26.2281	22.4511	20.4654	20.7517
Agpat6	30.356	29.0209	26.3767	29.2872	31.3253	33.2581	34.2148	33.098
Agpat9	0.229406	0.510596	0.526589	0.546049	0.387481	0	0.522124	0.232088
Agps	13.2377	13.4908	13.409	12.1907	13.7259	11.057	11.1928	11.2511
Agrn	26.6898	21.6827	21.3387	18.7127	22.5562	23.6738	29.2124	27.0109
Agt	1.25612	0.266265	0	0.179844	0.368985	0.916583	0.544553	0.181544
Agtpbp1	44.3115	53.8112	45.0791	53.6339	52.8338	54.064	47.9778	50.458
Agtr1a	1.09807	0.803954	1.32662	0.32581	0.700294	0.268364	0.54807	0.438518
Agtr2	2.96449	0.937722	2.00452	0.287895	0.69193	0.266776	0.871722	1.62744
Agtrap	1.8347	0.820356	1.35368	1.04662	1.23909	1.63543	1.73989	1.40869
Ahctf1	15.5378	19.2405	18.059	17.8643	18.7267	14.5931	13.7781	17.1258
Ahcy	0.753248	0.818993	0.755213	0.715873	0.610391	0.361832	0.591165	0.656943
Ahcyl1	51.8095	58.1084	59.9284	61.406	62.0366	60.3633	53.2442	45.7744
Ahcyl2	6.48357	4.91025	5.30788	5.7886	5.67045	7.62623	6.36938	6.01379
Ahdc1	5.15844	4.69117	4.32943	4.15796	4.15531	5.19916	6.02954	5.7649
Ahi1	72.5172	60.9193	56.1308	56.3396	64.0257	62.991	69.6915	49.6135
Ahnak	8.49937	5.90189	4.90702	6.80668	4.59103	4.55826	3.42391	5.75618
Ahr	2.33054	2.4287	2.31634	2.06182	2.20554	1.95241	1.73164	2.18764
Ahrr	0.446323	0.646742	0.64032	0.681456	0.62481	0.485744	0.42326	0.564427
Ahsa1	96.9501	103.126	97.4035	112.312	102.996	119.454	110.575	118.115
Ahsa2	11.3848	15.0878	14.7586	14.9302	13.5911	13.3195	13.003	13.6562
Aif1	1.65943	1.39903	0.346285	0.944953	1.16325	1.22589	0.858372	0.763105
Aif1l	8.22486	9.70037	11.7314	9.68792	9.83164	10.2745	11.1911	13.1147
Aifm1	11.9848	12.7171	12.2411	13.443	13.898	13.0069	12.0527	16.0726
Aifm2	1.19931	0.706175	0.757425	0.524671	0.852783	0.707175	1.08318	0.288888
Aifm3	3.33062	1.45354	1.34916	0.797687	1.72653	2.50181	2.41533	1.61045
Aig1	9.64327	5.22646	4.21631	6.9818	7.3577	7.41464	8.78867	7.28534
Aim1	0.29369	0.280618	0.694578	0.32333	0.470571	0.268617	0.202555	0.450187
Aim1l	0.194077	0.154273	0.148498	0.260502	0.0916235	0.128743	0	0.210371
Aim2	1.97714	2.36435	3.22467	3.19392	2.63646	2.35562	1.77629	1.71075
Aimp1	27.8236	24.6576	25.8351	23.9502	26.4808	20.8958	25.6606	22.3167
Aimp2	32.4152	36.673	33.1552	41.4463	36.4846	40.7336	42.4659	44.2327
Aip	11.8913	7.58532	10.4947	11.1926	11.8053	11.6132	13.7232	14.6401
Airn	1.11609	0.839228	1.66179	0.831368	1.10761	1.33066	1.02981	0.915517
Ajap1	11.4483	10.6969	12.2833	10.4871	11.489	10.5921	9.8772	9.25268
Ajuba	1.95947	1.6774	2.36425	2.0063	1.89558	2.23095	2.3585	2.85919
Ak1	32.1489	24.276	22.3353	26.5356	27.3598	33.1741	25.8298	33.4564
Ak2	13.9543	12.8065	12.0756	11.8483	12.293	12.3262	12.3253	13.7946
Ak3	30.9968	30.7485	38.2191	31.1979	32.2245	31.1931	31.3062	32.1601
Ak4	1.24022	1.18574	0.841338	1.42557	1.64317	2.04829	1.69751	1.42288
Ak5	6.14696	7.10112	4.32903	7.43431	7.23206	7.50624	7.82622	5.16443
Ak6	18.5334	17.6822	15.6091	20.0444	19.1917	14.0853	24.2772	22.2572
Ak7	0.72551	0.989455	0.45716	1.52375	0.94023	2.32851	1.45698	1.51116
Ak8	0.924842	0.311886	0.771973	0.57931	0.49395	0.878423	0.318928	1.06324
Akap1	18.7167	18.3	16.2272	17.822	19.2937	21.3472	22.692	21.3066
Akap10	7.79274	9.05729	10.4411	8.80336	8.89658	7.18972	6.58329	7.83221
Akap11	43.3248	57.3725	53.0635	53.8285	53.8892	50.6609	50.412	50.0291
Akap12	47.152	42.3467	42.6504	35.8158	41.8196	40.4492	41.7197	41.0977
Akap13	4.43579	4.10882	5.70101	3.4608	3.84489	3.73836	3.97204	3.54008
Akap14	0.331474	0.546497	0.563615	0.645964	0.378663	0.171022	0.977963	0.558915
Akap17b	5.50269	6.06805	4.21858	5.65735	6.19154	5.03066	6.34746	5.53447
Akap2	7.57142	11.9582	9.43978	9.11214	9.58934	9.1018	9.8044	11.4705
Akap5	19.8148	23.4393	12.9026	19.7525	20.7796	19.9424	18.5756	16.6804
Akap6	33.209	33.7796	30.4682	34.965	32.2606	32.1164	33.5421	27.6508
Akap7	40.5553	51.6238	44.6947	52.6335	47.7549	47.644	37.1169	37.6299
Akap8	34.9844	51.1876	46.858	43.6861	44.6104	41.3832	40.6103	41.7948
Akap8l	24.2722	31.9627	26.2736	22.7858	26.5269	20.2638	26.5825	26.4251
Akap9	80.2197	130.465	110.703	106.795	100.277	100.803	95.9242	91.6767
Akip1	4.34122	5.66155	4.3597	3.99395	6.02747	4.56716	4.88881	7.89183
Akirin1	10.7772	9.19407	8.8215	9.31496	10.8595	10.2157	11.62	11.6921
Akirin2	70.953	100.482	97.6507	120.345	105.312	110.537	92.0457	90.3108
Akna	2.92611	3.10449	3.00364	2.29299	3.01549	2.85168	3.10607	2.92378
Akp3	0.196429	0.0728663	0.721427	0	0.0865515	0	0	0
Akr1a1	145.443	103.542	108.785	137.767	145.167	131.562	136.865	147.804
Akr1b10	1.23043	1.3693	1.88292	0.739896	1.51804	1.71405	2.24034	0.497925
Akr1b8	1.01227	0.187754	0.851992	1.07793	1.04074	0.940098	0.767971	0.256027
Akr1c14	0.566872	0.500676	1.28057	0.676346	1.03083	0.626732	0.307188	0.409642
Akr1c18	0.225256	0.6267	1.20648	0.423294	0.372201	0.130747	0.213616	0.284862
Akr1c19	0.956523	1.57701	1.30112	0.466009	0.819522	1.23378	1.41104	1.88165
Akr1e1	10.0561	10.7908	11.4384	8.73654	11.7989	11.1818	9.35373	13.253
Akr7a5	5.72695	3.04553	4.10618	4.06393	4.32337	7.15969	6.38049	4.45685
Akt1	89.0142	73.5857	72.6898	83.2059	81.1538	103.335	101.074	115.92
Akt1s1	15.4312	10.9707	13.2635	12.9491	12.9666	13.3928	15.217	17.6261
Akt2	14.5807	13.1065	15.6439	15.0774	13.7436	18.5339	16.3764	18.1299
Akt3	133.896	181.749	157.525	206.263	167.998	163.56	135.199	149.831
Aktip	22.1228	22.0158	22.0164	21.7412	22.0778	21.8094	21.8918	24.7418
Alad	4.00218	3.05972	2.5464	3.05502	3.42369	3.96329	4.6796	4.42629
Alas1	14.7229	18.4431	13.946	14.5882	17.5642	19.0428	15.9787	19.7713
Alas2	17.2087	13.5467	31.8973	37.6023	20.0831	19.2029	24.7955	21.425
Alcam	51.1337	48.976	37.4345	41.9503	51.274	40.6652	38.874	34.2678
Aldh16a1	1.67121	0.76301	1.02298	0.547572	1.07625	0.835724	1.17036	1.04046
Aldh18a1	21.5946	22.352	25.4575	23.1851	24.2825	25.199	25.483	24.0431
Aldh1a1	1.20177	1.26512	1.0935	0.447597	1.04952	1.13117	0.246416	0.985803
Aldh1a2	10.9903	13.1391	10.7513	3.68861	9.89073	9.40804	5.97145	11.0598
Aldh1a3	1.06765	1.22415	1.42588	0.340461	0.997888	0.495763	0.589079	1.27652
Aldh1a7	1.40971	0.534824	1.22573	0.16055	0.799971	0.967023	0.972266	0.648269
Aldh1b1	5.47611	5.21143	3.90486	4.41792	6.06387	5.25875	5.32909	6.23628
Aldh1l1	15.109	9.52649	10.6436	9.08873	12.1801	11.13	13.8817	16.6713
Aldh1l2	15.411	16.7281	14.6391	17.1948	16.5823	16.0351	14.4901	16.0562
Aldh2	7.84694	6.1576	6.29577	5.67142	6.75414	8.15046	8.19465	9.16002
Aldh3a2	10.7692	9.58467	7.49669	9.52943	11.5518	9.40628	9.87948	10.9788
Aldh3b1	0.972708	0.735027	0.826963	0.361063	0.502679	0.501864	0.683293	0.728949
Aldh3b2	0.0610829	0.113295	0.233688	0.688709	0.134573	0.354549	0.231706	0
Aldh4a1	6.78689	5.69204	4.9672	5.61902	6.52993	6.02895	6.93989	8.45841
Aldh5a1	9.99293	11.2075	9.49723	10.3372	10.9435	13.6222	10.9064	9.87327
Aldh6a1	13.8906	13.2113	15.7916	15.3749	15.4897	11.8191	11.8256	15.5701
Aldh7a1	9.20163	6.77322	6.81961	6.92689	8.31804	6.94567	9.15659	10.7494
Aldh8a1	0.0882747	0.49119	0	0.51608	0.0216089	0.0683174	0.223235	0.148845
Aldh9a1	7.71127	5.70379	6.55981	7.29645	6.33021	5.51714	6.27443	6.12801
Aldoa	78.0132	42.8856	40.8097	46.872	56.0421	73.0895	79.3351	76.1432
Aldob	0.101383	0.626807	0.206861	0.169346	0.124088	0.470771	0	0.341893
Aldoc	26.308	18.5116	26.6048	25.9574	28.0511	26.7495	24.2507	36.0614
Alg1	2.2875	1.32153	2.12329	2.06708	1.9002	2.26371	2.84498	2.466
Alg10b	31.6099	30.9734	31.327	32.4566	31.2505	33.9199	29.8254	31.7107
Alg11	14.971	16.1774	16.2975	16.0736	15.0757	15.3112	13.4661	14.1238
Alg12	4.10204	6.07535	6.46473	4.25689	5.12565	5.68593	3.94814	5.72948
Alg13	3.26032	3.69171	4.16706	3.82439	3.6049	3.26034	3.19607	3.95318
Alg14	8.34067	11.9725	9.54503	11.4485	11.9841	11.4506	13.756	9.17194
Alg2	34.7824	32.4972	40.9289	41.6259	36.2842	43.5882	41.8767	33.5498
Alg3	7.54948	10.3087	7.58384	7.13688	6.02034	10.0007	10.0143	7.49717
Alg5	16.915	16.311	15.6546	19.4483	17.5621	15.5215	13.1051	17.4759
Alg6	1.94991	2.51592	3.89209	2.76142	2.89506	2.2636	1.92954	1.92982
Alg8	2.34183	2.63062	2.11993	1.03303	2.44645	2.14423	2.2521	1.8353
Alg9	12.2829	8.50474	8.90747	9.67318	10.1718	12.0802	12.7072	11.0565
Alk	1.50558	0.82741	1.05813	1.06183	0.810817	0.491971	1.01531	0.394899
Alkbh1	9.68995	9.99181	9.28078	10.1869	9.67884	8.49563	10.1531	10.1117
Alkbh2	3.03662	2.64371	1.6122	1.86329	2.23002	2.30214	2.58586	1.25393
Alkbh3	7.29164	6.46385	6.07147	6.44809	6.33914	5.8506	5.89797	6.78023
Alkbh4	4.27671	1.85803	3.12492	2.65475	2.20699	2.59419	4.38456	2.53366
Alkbh5	8.25959	7.86303	8.14703	7.82232	8.03658	9.71554	9.10017	9.03219
Alkbh6	10.7556	7.1247	7.69522	5.33723	6.0522	6.32402	10.3323	9.18553
Alkbh7	2.89412	2.22573	2.80855	2.29922	2.07353	0.983332	3.74868	2.85654
Alkbh8	21.2631	29.4574	31.6487	32.5413	29.1155	24.1774	25.1572	25.8965
Alms1	6.65686	8.61959	9.42826	7.06419	7.02954	7.58199	6.92097	6.92195
Alox12	0.308927	0.368351	0.303911	0.193508	0.340303	0.153697	0	0.111621
Alox12b	0.224968	0.104316	0.258201	0.986423	0.247817	0.261161	0.213343	0.142249
Alox5	0.44358	0.519627	0.67881	0.350973	0.582929	0.162613	0.354239	0.118096
Alox5ap	1.43195	0.965802	1.99211	1.38621	2.24658	0.906722	1.23451	0.987747
Alox8	0.24198	0.261811	0.339443	0.303147	0.162896	0.140455	0.152984	0.204008
Aloxe3	1.06619	0.434097	0.437745	0.684141	0.97396	0.664143	0.789152	0.920808
Alpk1	0.770804	1.35308	1.01105	1.12084	1.05125	0.894808	0.783186	1.0444
Alpk3	0.134715	0.076882	0.190296	0.168768	0.060881	0.120298	0.0393089	0.157258
Alpl	9.82368	1.72358	2.30237	2.05115	2.9572	3.69862	2.43392	2.90993
Als2	12.6663	12.6006	10.6694	14.2789	13.1937	14.5295	13.5088	13.9741
Als2cl	0.366386	0.257766	0.386676	0.316552	0.445349	0.0879992	0.383397	0.44736
Alx1	1.40313	1.08028	0.769753	0.132665	0.622143	0.368799	0.401698	0.937429
Alx3	0.334516	0.310226	1.43335	0.209537	0.761548	0.0776665	0.761354	0.507641
Alx4	1.50952	1.03523	2.36824	0.762791	1.19239	1.0897	0.866126	1.925
Alyref	73.1131	80.1323	76.2851	82.099	82.5084	88.9364	100.188	118.266
Alyref2	15.4501	15.6746	13.4878	15.1337	16.4482	14.3245	14.3568	17.047
Amacr	1.28155	1.80652	1.56893	1.38073	1.52465	1.01165	1.4584	1.16688
Ambra1	14.7471	14.625	13.8994	12.4103	14.504	18.3072	17.5109	17.8605
Amdhd2	3.92482	3.01227	2.69241	2.14762	2.38534	3.14223	3.76479	4.33583
Amelx	0.0682524	1.26593	0.208893	1.02606	1.05258	0.475396	0.258902	0
Amer1	7.03803	7.84973	6.82237	6.73731	6.63385	7.50979	7.30261	6.46585
Amer2	11.6314	11.8902	11.8167	11.3773	11.4485	14.5456	15.2905	15.4769
Amer3	15.9849	11.9999	10.3875	14.1602	14.4539	17.2373	19.6562	17.7813
Amfr	30.0212	24.9624	24.7694	28.5503	29.0576	25.706	29.3378	28.1392
Amh	0.118919	0.441136	0.849247	0.0993193	0.0582208	0	0	0
Amigo1	6.17938	5.3691	5.87628	5.96516	5.5445	5.48643	6.85729	6.39507
Amigo2	5.17487	2.36147	2.2626	2.6755	3.06135	2.95601	2.72637	2.70078
Amigo3	0.674794	0.52952	0.992919	0.487711	0.66709	0.361548	0.68915	0.262571
Ammecr1	4.05468	5.11869	7.7967	4.49453	5.00434	3.69659	3.54319	7.19476
Ammecr1l	9.50608	10.6339	11.4717	9.80832	9.96903	12.023	9.16687	10.8521
Amn1	17.1587	13.5885	15.7351	17.2291	16.6125	15.2191	18.0395	14.3036
Amot	5.02606	6.28023	5.34347	6.34071	5.83439	5.65038	5.88685	5.39705
Amotl1	11.6735	14.6898	14.5462	12.4256	11.4917	13.3546	12.7277	14.8091
Amotl2	21.5118	13.9035	13.5197	15.9606	17.8101	18.4278	21.5651	20.0745
Ampd1	0.0563621	0.156809	0.431254	0.105914	0.082782	0	0	0.142553
Ampd2	8.77858	6.74508	6.26395	6.27224	7.17965	8.56111	9.23927	8.29941
Ampd3	2.68883	2.72289	2.22289	1.91657	2.25832	2.29621	2.69644	2.7359
Amph	37.2795	30.3481	28.665	36.9017	41.2833	42.8738	41.1453	35.6488
Amt	6.17661	4.43467	6.0981	3.12013	5.3773	5.43554	6.42429	7.55906
Amy1	6.37542	5.10624	5.48791	3.31278	5.42681	3.44823	3.57262	4.3977
Amz1	0.614526	0.227962	0.225698	0.615891	0.830379	0.228284	0.652704	0.497368
Amz2	42.1013	40.3152	33.8195	44.9098	47.2422	47.9795	47.2773	44.0884
Anapc1	25.4594	25.8701	25.8835	25.7446	24.7777	25.8555	26.524	28.4452
Anapc10	8.90365	8.12607	8.29049	7.37717	8.4241	7.00007	6.96929	7.50646
Anapc11	8.04464	4.02797	5.08611	4.5186	5.14505	6.53281	7.0917	8.50169
Anapc13	43.0295	41.7052	50.2523	53.0957	57.2598	52.9565	40.4992	71.1904
Anapc15	3.93084	3.17504	4.07492	3.2565	4.23695	6.32963	7.45544	4.81064
Anapc16	40.0271	45.5028	50.2339	47.8431	44.603	44.0452	36.5459	39.44
Anapc2	16.7352	13.2275	15.7341	16.005	17.4951	19.5545	22.5713	16.1562
Anapc4	39.4071	39.5969	39.8623	41.9615	44.8173	37.6198	37.9104	39.4173
Anapc5	94.9483	93.0641	94.1225	101.161	102.362	90.9648	98.9283	99.7585
Anapc7	16.368	14.5118	14.3236	17.4687	16.8848	15.8251	17.9348	17.1178
Ang	0.724707	0.384048	0.0792155	0.129699	0.266104	0.24037	0.19636	0.78555
Angel1	0.994287	0.890294	0.70831	0.708714	0.717591	0.955237	1.17051	0.867165
Angel2	14.2287	14.7308	16.8283	16.0231	16.1804	15.8315	14.8765	14.0562
Angpt1	12.8452	14.7772	8.75206	12.5481	12.3194	12.1424	11.6594	8.12214
Angpt2	4.82023	2.2695	2.86544	1.8116	2.40983	2.23828	2.25041	2.34451
Angptl1	1.11507	0.614872	1.38356	0.679589	0.553297	0.279883	0.914551	1.06713
Angptl2	9.12196	4.37198	4.89749	4.17738	6.05157	7.56391	6.61516	7.6582
Angptl3	0.411472	1.29742	0.755609	0.56703	0.664785	0.191067	0.468251	0.416283
Angptl4	4.02313	3.98831	2.75985	2.91108	2.57244	2.33518	2.89432	2.80701
Angptl6	0.88619	0.860978	0.452045	0.634399	1.02268	0.195954	0.320151	1.28079
Angptl7	0.512125	0.712408	0.538796	0.240592	0.258563	0.371571	0.121415	0.32382
Ank	16.0658	15.1268	14.8206	13.1499	15.3891	14.7713	14.9671	14.3246
Ank1	2.57618	2.13121	2.12796	1.94376	2.42398	2.73575	2.66516	2.40639
Ank2	77.1502	90.4125	85.1813	85.5976	82.661	83.9579	82.1701	69.541
Ank3	28.6114	28.596	29.3972	28.0512	27.3213	29.0697	28.2576	23.1842
Ankdd1b	5.37557	4.98524	5.11854	4.36488	5.11738	4.9923	5.51317	6.64696
Ankef1	0.824092	1.25877	0.593462	0.75912	0.85439	0.619021	0.827479	1.34868
Ankfn1	3.54998	3.34708	4.61765	3.89142	2.7591	3.09082	4.48872	2.24468
Ankfy1	17.6707	19.5036	19.9007	19.7806	19.7037	19.2642	17.3574	20.7363
Ankhd1	19.7896	29.6855	33.0449	24.4906	25.8508	23.0664	22.2041	22.917
Ankib1	29.9098	34.3543	32.1871	37.8361	35.174	30.3037	30.8287	32.4455
Ankle1	0.587629	1.20465	1.32521	0.968643	1.36276	0.718069	0.586594	0.938684
Ankle2	16.3275	15.7122	16.9965	17.2788	16.7277	14.2775	13.6628	14.4107
Ankmy2	56.0974	65.1614	50.5412	71.6634	65.5895	71.6688	62.7431	65.1065
Ankra2	28.303	29.7737	27.12	35.3061	31.5542	25.0801	25.7913	19.13
Ankrd10	7.67346	7.27042	8.13933	6.26415	7.35425	6.43173	7.88117	6.51602
Ankrd11	36.9828	50.9879	44.3821	45.2714	43.6088	47.6777	42.6257	46.1252
Ankrd12	56.6627	96.6007	73.1071	90.1875	76.9809	72.9281	63.1535	57.4069
Ankrd13a	22.9539	24.2798	24.6288	22.6032	21.7454	22.665	21.2481	22.7911
Ankrd13b	18.7554	16.5496	19.2856	17.1266	19.5706	24.345	25.0659	22.1171
Ankrd13c	27.4793	28.1362	29.6073	35.2666	30.7542	27.1945	27.4508	26.6684
Ankrd13d	9.55629	5.54614	5.0948	6.37214	7.35749	8.87494	8.65321	5.14588
Ankrd16	2.74767	2.39214	3.26082	1.47523	2.55316	1.6925	3.08428	1.70191
Ankrd17	31.3215	39.7674	41.1585	38.401	35.3814	37.8903	33.726	33.1006
Ankrd23	0.844423	0.375892	0.361821	0.380834	0.248049	0.392108	0.512505	0.683436
Ankrd24	5.2865	4.25007	3.00956	3.2775	3.96178	4.39852	5.33843	3.83326
Ankrd26	10.6799	13.9713	12.9791	12.7417	12.9924	10.5041	12.2458	11.0038
Ankrd27	4.89037	6.37657	5.97475	5.29187	6.03781	5.69259	6.31835	6.74053
Ankrd28	11.2461	12.1971	13.6559	13.662	15.2757	12.3374	11.7303	11.5564
Ankrd29	3.5473	3.5717	4.00153	4.3424	3.6173	2.91788	3.53701	4.20399
Ankrd32	15.7328	21.6893	19.9192	22.5821	21.5014	19.738	20.3391	16.5948
Ankrd33b	0.11513	0.469788	0.399348	0.221156	0.146551	0.124741	0.116459	0.271777
Ankrd34a	5.38516	5.15981	3.28073	3.10142	4.76067	8.29584	6.00241	4.90589
Ankrd34b	1.2731	1.08745	0.92284	1.34308	1.15636	0.738955	1.27086	0.932092
Ankrd34c	0.32	0.346225	1.06101	0.267259	0.744168	0	1.01155	0.404677
Ankrd35	0.927973	0.754905	0.473358	0.917797	0.621702	0.982766	1.5439	0.57647
Ankrd37	5.18363	4.06246	4.13384	3.20124	3.37781	3.39018	2.49251	6.64763
Ankrd39	0.702128	0.685416	0.508957	0.277772	0.569903	0.686387	0.981248	0.747724
Ankrd40	15.3819	16.9814	16.9362	18.8965	16.9119	20.2794	16.3668	21.2044
Ankrd42	8.04242	5.89635	5.99028	6.47914	6.84697	6.22418	6.74942	6.36035
Ankrd44	10.9964	13.9561	11.6627	14.7187	12.954	12.6532	13.048	11.908
Ankrd45	9.96294	10.7192	7.37898	10.2605	9.24332	8.43765	9.81798	7.80169
Ankrd46	34.7033	30.8013	27.0419	35.0737	35.863	35.096	33.4148	30.6934
Ankrd49	18.5578	24.7051	20.9557	19.6865	20.9097	19.8929	19.302	21.1974
Ankrd50	12.354	13.5242	15.2681	13.8282	13.7764	14.3103	12.3778	17.2533
Ankrd52	5.61724	4.01574	4.25985	3.9998	3.61959	5.14261	5.37429	4.49182
Ankrd54	5.83387	3.45475	4.30244	3.6983	4.33587	5.46688	4.93251	6.22207
Ankrd55	1.10707	0.752904	0.705897	0.970842	0.799458	0.985302	0.769903	0.560009
Ankrd6	17.0447	18.4754	20.5899	20.7352	19.3493	19.3414	17.5672	17.0499
Ankrd61	0.441177	0.900113	0.877672	0.607966	0.421187	0	0.167352	0.446335
Ankrd63	0.502366	0.679945	0.976546	0.595334	0.757793	0.44133	0.669545	0.68681
Ankrd9	0.593433	0.287135	0.71071	0.678792	0.64423	0.419332	0.587236	0.652577
Anks1	8.71998	7.05977	7.56216	6.64545	7.40838	8.46989	9.81383	9.41508
Anks1b	14.3649	14.1496	13.6887	15.0597	15.1613	15.4757	15.1024	11.2066
Anks3	8.31978	6.60639	6.87433	5.82746	6.85162	7.52911	8.46964	8.33638
Anks6	2.37838	1.58533	1.45017	1.25701	1.84214	2.1139	2.32597	2.34979
Ankzf1	2.98525	2.40738	2.71451	1.68023	3.08193	2.31034	3.77466	2.62622
Anln	4.54123	6.77451	8.92435	5.23158	5.34668	3.75952	4.24884	6.03544
Ano1	2.68072	2.60571	3.0493	1.07754	1.63177	2.06356	2.88206	1.37778
Ano10	10.2993	8.16718	8.79417	10.4094	9.29915	9.81911	10.3805	10.6966
Ano2	0.605043	0.124691	0.282912	0.252661	0.271534	0.273148	0.318766	0.340065
Ano3	2.57385	5.09895	1.87719	3.73214	3.86882	3.61094	2.61742	2.65934
Ano4	4.67409	3.47936	2.17692	3.68178	3.63918	3.52058	3.61721	3.24211
Ano5	0.514966	0.203556	0.34881	0.507649	0.35338	0.215604	0.416303	0.213519
Ano6	12.0536	12.0893	12.7863	9.81602	11.5083	10.0887	13.0199	10.2888
Ano7	0.049266	0.274132	0.351828	0.205731	0.192959	0.0381279	0.0622937	0.0830701
Ano8	12.7714	12.9681	12.2587	10.7398	12.8493	13.9083	16.7261	17.8615
Anp32a	139.33	183.77	173.861	192.875	187.634	200.329	176.533	221.187
Anp32b	21.485	47.7304	55.9304	47.2995	43.434	38.8975	36.0795	43.7167
Anp32e	56.9301	74.9137	89.3507	83.3935	77.9516	64.9138	61.9752	64.7235
Anpep	2.87292	2.32457	3.06865	1.8358	2.80363	1.8802	0.877681	2.53588
Antxr1	6.33169	4.60453	6.02468	4.19386	4.01452	4.89051	3.42436	3.67853
Antxr2	3.3959	2.77401	3.44654	3.4828	2.90736	2.85964	2.33606	3.91623
Anxa1	6.71829	3.77338	3.98207	38.0521	3.71768	9.6665	3.05096	1.67528
Anxa2	38.6201	20.848	22.4934	28.8248	20.8127	22.082	19.3144	27.943
Anxa3	8.47214	5.749	5.62866	5.28096	6.25209	4.03	6.74102	6.89877
Anxa4	3.92112	2.32241	4.43733	2.14655	3.36354	2.98363	2.49983	4.33366
Anxa5	34.0534	39.7868	31.0678	29.3687	29.8183	30.1491	23.8298	32.3589
Anxa6	21.0575	14.2151	15.334	9.91206	15.3731	15.3178	17.6879	24.3399
Anxa7	10.4843	10.8584	10.662	11.8239	11.9006	10.4914	9.28817	11.9356
Anxa8	0.526877	0.651492	0.268759	0.440039	0.15477	0.163104	0	0.177679
Anxa9	0.467375	0.371519	0.459786	0.543694	0.343229	0.310037	0.126636	0
Aoah	0.45503	0.728891	0.66468	0.285026	0.607569	0.240106	0.235373	0.62775
Aoc2	0.494675	0.434611	0.597632	0.456634	0.458877	0.423137	0.395043	0
Aoc3	0.405369	0.445552	0.321655	0.112853	0.121282	0.104574	0.227806	0.303784
Aox1	0.150616	0.446975	0.299634	0.264164	0.254401	0.104908	0.114267	0.228566
Aox2	0.649498	0.128157	0.169179	0.173123	0.0811874	0.0641692	0	0
Aox3	0.227064	0.140385	0.185321	0.113784	0.222334	0.386604	0.0574217	0.0765731
Aox4	0.703541	1.0587	1.13757	1.44679	1.26729	0.862954	1.05743	1.27581
Ap1ar	58.1574	58.2369	50.3731	67.6343	64.8955	64.6925	64.4228	59.2285
Ap1b1	12.9153	9.9161	11.2938	11.6117	12.0985	14.1667	14.6589	13.4484
Ap1g1	30.9504	32.5313	34.8908	33.8551	31.9154	33.3441	30.6985	29.3796
Ap1g2	0.95759	1.22962	1.54055	0.645964	1.29827	0.684089	1.30395	1.61464
Ap1m1	40.6284	28.734	30.8039	35.9529	35.636	35.032	42.3213	40.7974
Ap1m2	0.873419	0.352173	0.174338	0.237869	0.585642	0.352672	0.288099	0.192094
Ap1s1	22.7408	13.8999	11.4683	16.5755	17.4974	20.3995	21.9578	19.3465
Ap1s2	23.6896	36.8503	36.0862	39.9834	37.6504	33.2903	27.5549	28.0386
Ap2a1	20.8754	12.622	13.9634	15.0574	17.2872	20.1615	21.3056	22.6904
Ap2a2	53.2952	55.5474	51.5558	56.964	59.314	64.1153	61.4698	65.5627
Ap2b1	60.4848	59.2953	58.6691	68.3448	63.8724	68.9548	71.002	66.1668
Ap2m1	11.0787	7.83592	7.04969	8.95244	9.8357	11.3218	13.8946	12.8451
Ap2s1	57.8948	47.4014	45.1841	50.0452	53.3279	71.0492	71.8447	76.1432
Ap3b1	21.3597	27.7414	24.2952	27.3349	27.1643	26.7591	26.2814	26.4928
Ap3b2	45.3989	38.886	34.4185	45.5562	48.0486	55.4403	56.3734	53.07
Ap3d1	38.8605	39.468	34.1221	37.3911	41.5213	48.2061	47.584	46.8672
Ap3m1	21.0204	36.3594	38.6283	34.9872	30.7313	27.987	20.5991	20.8284
Ap3m2	18.4084	14.3353	13.7793	17.0995	18.5655	17.4584	19.1361	18.2
Ap3s1	9.1749	10.5869	12.7463	12.7124	12.0784	10.7982	12.1891	8.76887
Ap3s2	13.2478	12.5495	11.6592	11.297	10.7644	13.5177	13.8465	14.5531
Ap4b1	5.53403	3.74398	5.58796	5.62588	5.0301	4.79191	4.12962	5.50695
Ap4e1	5.46291	6.52982	7.01301	6.27349	5.57942	5.63713	5.71787	4.9127
Ap4m1	6.73078	3.78089	5.12062	4.43291	5.62081	6.69737	7.14893	5.83669
Ap4s1	12.8679	11.8786	10.1635	16.1949	13.3257	18.4489	16.4206	12.8984
Ap5b1	0.896508	0.39591	0.489973	0.588303	0.627023	0.693824	0.566788	1.18772
Ap5m1	4.96304	6.30449	5.93553	4.57175	5.60493	5.18049	4.11331	3.90293
Ap5s1	3.99875	2.21739	2.1449	2.5306	2.84577	3.82851	4.37854	2.50238
Ap5z1	2.10951	1.92427	1.69347	1.75461	2.15869	2.48903	2.62361	2.79892
Apaf1	9.64283	11.0896	9.44225	10.3906	10.1195	9.53489	9.85092	10.4379
Apba1	31.7163	21.2086	17.9247	23.5757	22.7947	25.6703	30.8041	24.6165
Apba2	50.3983	38.6669	32.0494	43.5682	45.5057	50.6772	53.4973	57.1496
Apba3	4.04082	2.14968	2.73231	2.66847	2.4844	1.8909	2.1388	3.9613
Apbb1	27.3061	15.379	15.4553	19.8117	21.4722	21.6151	25.3039	29.5385
Apbb1ip	0.207874	0.144585	0.397637	0.325525	0.209904	0.0603291	0.0985663	0
Apbb2	21.9778	24.2643	22.7712	25.5309	24.1052	26.5297	25.588	22.9567
Apbb3	2.84869	2.43406	2.88991	2.9272	3.87845	2.97257	5.34228	5.82876
Apc	88.1609	116.083	107.742	111.754	108.77	101.095	100.896	92.1202
Apc2	44.9941	42.2936	38.8906	42.1344	43.4051	59.815	56.0368	56.1459
Apcdd1	24.9003	26.0663	33.0532	22.1848	25.0396	28.085	29.5171	45.2063
Apeh	6.04518	4.09587	4.18192	3.45811	4.72323	4.29394	3.5601	5.02673
Apela	0.880001	1.6322	1.76102	0.932838	1.14337	1.10016	1.28389	0.684838
Apex1	20.3504	15.1731	13.3688	21.5091	18.6162	25.0899	24.9018	33.9734
Apex2	3.74642	2.14308	3.9114	2.5441	3.88265	2.35748	4.38293	3.71938
Aph1a	1.19067	1.40882	0.942455	1.44021	1.23622	1.62054	1.4017	1.6615
Aph1b	13.7416	20.1698	20.652	20.2808	18.439	18.1879	16.3134	16.9932
Aph1c	0.560078	0.566629	0.876565	0.590026	0.747832	0.768396	0.675992	0.772672
Api5	33.4053	36.0449	38.1782	39.9511	37.9237	34.7297	32.6816	37.5212
Apip	17.7143	15.7656	15.0844	17.2704	17.1529	13.5989	11.6509	16.6207
Apitd1	4.11613	4.60703	5.10429	5.06769	5.10747	3.2954	2.69203	7.53874
Aplf	5.53692	7.02077	7.91853	7.36533	6.01794	6.63804	5.49903	6.51829
Apln	2.41106	2.68318	2.40628	2.39015	2.97157	1.99577	3.10165	2.96952
Aplnr	7.31482	14.9413	11.0805	6.65828	9.3973	7.73919	8.71056	15.6438
Aplp1	121.708	108.342	96.5662	106.638	109.987	146.381	140.984	113.054
Aplp2	113.24	105.548	104.281	104.641	106.805	120.009	111.014	109.629
Apmap	10.6685	10.0056	9.82326	9.74078	10.9553	9.30611	10.403	12.8055
Apoa1	0.935224	1.85853	0.408906	1.08794	0.588691	1.55097	0.760198	0
Apoa1bp	49.2995	36.5217	37.6099	38.3724	38.7751	41.8224	42.6024	47.2198
Apoa2	0.282052	0.130786	0.75534	1.23672	0	0.818568	0	0.356687
Apob	0.0427062	0.114415	0.101661	0.124836	0.0696942	0.0991533	0.0179997	0
Apobec1	0.874173	1.40521	1.73907	1.31417	1.39094	0.8795	1.43694	2.06358
Apobec3	1.69093	1.89174	2.91622	1.41224	1.41918	1.74486	1.32357	2.7154
Apobr	0.220061	0.306123	0.533202	0.275688	0.363617	0.298042	0.0695633	0.64935
Apod	42.0377	39.723	51.4738	19.2556	39.5416	35.76	32.9546	43.6238
Apoe	136.286	60.0499	51.4551	49.683	76.3705	73.2363	76.8755	87.9905
Apold1	2.73325	3.95129	6.95065	4.68304	5.47562	2.51971	4.0405	4.5748
Apom	0.0923078	0.342421	1.41258	0.115641	0.271154	0	0	0
Apoo	1.77954	2.91234	2.40285	1.24582	2.26777	2.06583	1.38978	1.05903
Apool	6.32501	7.39593	11.1521	6.80415	7.3713	6.54445	10.4316	9.73754
Apopt1	10.2029	8.37786	12.1167	7.72244	9.56109	7.64946	9.67569	11.2899
App	181.662	161.652	141.105	187.903	188.086	184.093	188.832	172.847
Appbp2	31.2574	34.7649	33.6386	37.3364	36.0947	35.3621	32.583	31.5118
Appl1	29.819	41.2389	35.7801	39.5421	39.2848	33.0643	30.607	25.995
Appl2	12.7518	7.14956	9.15685	7.60855	9.67731	8.9496	9.6913	7.3687
Aprt	19.6628	12.0154	12.4792	14.7035	16.3428	17.8716	23.706	28.9138
Aptx	5.05308	6.02811	5.79953	6.24405	6.02171	5.59936	7.18795	5.22834
Aqp1	2.72609	2.92732	1.09782	2.93586	1.61563	4.27506	3.8098	5.9272
Aqp11	3.24509	1.57418	2.13918	2.43922	1.90649	2.43416	2.08316	2.77795
Aqp4	4.85849	3.06553	2.15579	3.01551	4.52104	3.65706	2.94539	2.18832
Aqp7	0.052298	0.0970011	0.56022	0.29483	0.172829	0	0.0991911	0
Aqr	22.4662	23.3206	23.6003	24.852	24.6671	24.0512	22.2017	24.2354
Araf	25.14	18.9466	15.8192	17.727	21.5467	19.7876	24.363	22.2779
Arap1	2.32673	1.48347	1.78029	1.28827	1.59427	1.83285	1.14265	2.15427
Arap2	4.92177	6.46829	6.03639	5.84017	6.27422	5.39094	4.4889	5.26047
Arap3	1.56029	2.40423	2.0571	1.26303	1.75401	1.9785	1.91218	1.88209
Arc	1.44557	0.960434	1.05655	1.1893	1.18835	1.00187	1.30949	1.0914
Arcn1	53.5415	59.3293	54.7106	59.2716	57.4778	53.6814	50.1587	54.4188
Arel1	27.5031	31.0263	28.4056	32.0506	32.7051	32.661	32.2107	32.1999
Arf1	106.625	101.876	92.2361	107.14	116.084	114.964	120.018	120.356
Arf2	31.9539	23.5482	23.6491	30.4106	30.8692	26.5513	27.6873	28.2625
Arf3	57.8283	52.3281	47.3228	51.496	56.2523	69.7287	73.2879	74.6171
Arf4	81.1911	93.1004	110.002	101.714	101.661	117.816	89.1335	93.5196
Arf5	90.2638	50.252	49.255	57.7809	72.9371	61.59	81.8428	102.34
Arf6	46.1346	62.0772	59.9881	62.7383	56.809	58.2798	51.0648	55.0316
Arfgap1	15.3699	10.7159	10.2923	11.5475	12.0808	12.4923	13.0491	16.3973
Arfgap2	6.5245	5.17096	4.9774	6.08786	5.82934	5.03445	5.21427	4.70085
Arfgap3	12.8067	9.81941	9.41327	10.6749	11.0156	9.01388	7.746	9.4368
Arfgef1	21.5189	26.8751	28.4411	26.9466	27.0908	23.9146	21.6513	20.1017
Arfgef2	5.35461	5.28663	5.16738	4.71076	5.15285	5.08109	4.53589	3.80422
Arfip1	13.2177	17.3825	19.077	16.8634	15.4854	14.7796	11.4866	14.3114
Arfip2	21.6308	17.4826	16.3967	20.4374	20.9731	18.2368	21.6208	17.0138
Arfrp1	6.55933	7.07331	6.65291	6.43376	7.13217	6.43402	6.65437	7.7163
Arg1	0.491537	0.331524	0.683817	1.11961	0.886025	0.311244	0.678019	0.226038
Arg2	3.02753	1.90059	1.06916	2.04228	1.84708	1.40583	1.41346	2.82731
Arglu1	93.8728	134.857	116.574	113.883	110.442	112.331	116.697	106.281
Arhgap1	15.617	14.207	12.9059	13.1756	14.8059	16.3095	16.7859	17.4658
Arhgap10	3.82357	5.19802	4.42165	3.64699	3.87687	2.87507	3.62599	4.50566
Arhgap11a	10.3026	34.2158	35.5593	20.9675	26.167	23.2176	13.3265	30.8167
Arhgap12	42.0501	51.2335	44.4584	55.0127	48.1028	46.7138	43.8326	43.1256
Arhgap15	0.306705	0.379247	0.2235	0.512311	0.203786	0.271274	0.221605	0.147758
Arhgap17	2.76228	2.35677	2.70535	1.93789	2.19084	2.35156	2.44491	2.23566
Arhgap18	9.14437	12.6613	11.0329	9.26072	9.58386	8.56019	9.48537	8.67885
Arhgap19	2.91479	2.71505	4.77489	2.52554	3.3287	1.96762	2.82506	3.37756
Arhgap20	17.6512	21.6978	16.299	17.5137	18.1872	18.685	16.208	13.7446
Arhgap20os	0.444744	0.907392	0.544473	0.222866	0.391931	0	0.168705	0.224972
Arhgap21	36.4648	39.857	41.301	40.6657	38.5137	45.9136	38.3869	34.4776
Arhgap22	0.431871	0.329834	0.544263	0.254606	0.317156	0.294911	0.289098	0.128506
Arhgap23	13.0547	11.4554	9.61814	11.0295	11.9527	14.3114	13.1381	11.3941
Arhgap24	3.33963	2.20474	1.61692	2.26918	2.48025	3.2417	2.71973	3.14961
Arhgap25	0.44898	0.344589	0.663381	0.562472	0.306981	0.503238	0.411098	0.391577
Arhgap26	4.37828	4.5098	3.36282	5.22332	4.01913	4.15147	5.29306	3.16994
Arhgap27	0.785994	0.718043	0.897616	0.587866	0.542755	0.599216	0.801005	0.771447
Arhgap28	4.59455	5.91924	6.25191	4.97811	5.353	5.0454	4.05096	5.96737
Arhgap29	26.1796	36.0031	31.7286	27.8752	30.4144	24.8068	21.7404	31.0246
Arhgap30	0.544239	0.463798	0.810339	0.47911	0.561707	0.683022	0.557964	0.446434
Arhgap31	3.76069	3.82053	4.00232	2.36636	2.85591	3.25443	3.27457	2.89673
Arhgap32	15.9707	19.5807	19.3218	18.0559	17.2194	19.4268	17.1819	18.7742
Arhgap33	9.08299	7.23977	6.1095	6.6935	6.65943	10.0618	10.0211	7.5075
Arhgap33os	0.0249245	0.231147	0.419561	0.0624497	0.146432	0	0	0
Arhgap35	58.4352	58.575	56.4145	61.3352	57.8069	67.0236	61.21	59.1502
Arhgap36	0.912143	0.322252	0.465283	0.516941	0.829345	0.655501	0.411909	0.439432
Arhgap39	16.5468	16.6263	14.5103	16.0247	16.6635	18.3402	18.448	17.2497
Arhgap4	0.834689	0.921525	0.638661	0.398354	0.642165	0.645981	0.527705	0.301589
Arhgap42	8.54923	9.21966	8.4478	8.95073	9.30989	8.10982	5.93003	6.91935
Arhgap44	7.53314	5.40863	3.89223	5.01296	5.86528	6.65753	5.77656	6.22809
Arhgap5	54.7841	65.5898	77.3048	73.3107	69.1866	57.2423	58.0122	59.6268
Arhgap6	0.548682	0.684978	0.500558	0.581625	0.511422	0.465465	0.200127	0.640496
Arhgap9	0.213247	0.148322	0.081583	0.0667878	0.234906	0.123777	0.404456	0
Arhgdia	38.4839	29.5733	27.7269	30.3556	32.8744	45.2641	42.2457	36.7831
Arhgdib	16.6516	19.8979	18.9865	13.9072	17.7091	15.5943	16.1008	16.0441
Arhgdig	11.2558	4.74478	2.93604	3.84574	6.24647	4.7515	9.46122	7.44065
Arhgef1	4.1101	3.16503	3.90296	3.26412	3.1531	3.10988	3.5497	3.06292
Arhgef10	3.72504	3.05596	3.52622	2.87178	3.09506	2.68884	3.39669	3.80483
Arhgef10l	6.6085	4.51446	4.33104	5.07021	5.16488	4.66542	6.22675	7.1582
Arhgef11	12.0568	11.8918	12.1741	9.99583	11.1825	12.943	13.2332	14.0101
Arhgef12	33.8909	41.642	37.6232	40.2808	36.4291	37.6695	37.137	36.3063
Arhgef15	3.87766	2.78217	1.75822	2.27899	2.82422	2.4082	3.81349	3.95529
Arhgef16	0.31579	0.270332	0.22304	0.395614	0.19623	0.169197	0.276436	0.245755
Arhgef17	7.59806	5.95954	5.31111	5.17073	5.59874	7.22078	7.86492	6.1886
Arhgef18	7.54642	6.652	6.04093	6.33386	7.39836	7.37267	7.6997	8.44095
Arhgef19	0.252576	0.252254	0.505445	0.243401	0.370972	0.270655	0.1474	0.0982804
Arhgef2	20.9567	25.215	23.1154	23.748	22.8553	24.3598	24.3132	26.4333
Arhgef25	14.3226	9.84656	10.9589	9.21398	10.7415	10.143	10.1738	14.1264
Arhgef26	6.27666	8.41973	8.57673	9.49945	8.32491	8.77316	6.63775	4.68236
Arhgef28	5.13533	4.40062	3.00143	5.5087	4.46821	4.57823	6.11996	4.58729
Arhgef3	3.85	3.75837	3.07872	4.04351	4.87877	4.36857	4.66677	4.24645
Arhgef33	1.70009	0.412931	0.278748	0.177486	0.104042	0.328933	0.0767735	0.204758
Arhgef37	1.08163	0.681347	1.28045	0.767007	0.914224	0.473828	0.774145	1.13557
Arhgef39	0.976573	1.13208	1.30764	0.611714	0.776936	1.03921	0.617407	0.823326
Arhgef4	7.90347	5.90877	4.24244	6.27589	6.62562	6.09782	7.74875	6.15067
Arhgef40	6.83042	4.51221	5.29788	4.35175	5.27377	5.62109	6.92113	7.21792
Arhgef5	2.18495	2.73946	2.0921	2.30908	1.77489	2.3239	1.7132	2.65506
Arhgef6	2.12344	2.03624	2.4537	1.99063	1.96252	2.01229	1.58906	1.68062
Arhgef7	30.7846	37.5991	36.742	39.7343	37.3314	48.9209	42.1025	39.1665
Arhgef9	22.1155	24.2527	21.8921	22.7241	24.8176	27.0041	28.4467	25.6117
Arid1a	18.4477	19.856	24.0546	21.1993	19.3757	25.3238	19.6918	19.3577
Arid1b	18.4159	19.3595	18.3182	18.5371	17.9024	20.8509	18.3707	18.1006
Arid2	20.7159	25.0281	33.0774	24.359	23.5017	26.8829	21.4617	20.263
Arid3a	1.70448	2.12268	1.54639	1.75403	1.55572	1.27202	1.20076	2.2171
Arid3b	1.49881	0.905104	1.33351	1.17901	0.972705	1.05206	1.12387	0.793432
Arid4a	32.1893	51.6135	42.0075	46.0623	46.3892	43.5582	38.5067	39.5085
Arid4b	28.3413	44.6767	44.7254	45.3927	40.659	36.1219	32.1088	36.3733
Arid5a	0.489818	0.295791	0.470658	0.385304	0.510287	0.158684	0.518519	0.345729
Arid5b	9.34046	10.4056	10.4506	9.76966	9.40473	10.5362	10.1391	7.80043
Arih1	37.8667	43.6396	45.03	46.7318	41.4264	38.3626	34.4316	34.9164
Arih2	11.0533	11.3584	10.6844	10.454	10.6006	9.6871	9.95563	11.6591
Arl1	43.1117	49.4314	36.9453	46.0552	45.4755	41.1298	46.9794	42.0297
Arl10	10.958	4.32192	6.74617	5.44385	6.19735	8.18818	13.139	12.7427
Arl13b	15.1328	19.3141	21.8107	21.492	20.4246	18.7849	15.7717	17.6214
Arl14ep	9.71792	11.0893	10.9374	11.1009	11.5845	12.5247	9.01261	12.8066
Arl15	35.3663	40.8294	30.321	44.9703	43.1475	38.6167	37.5426	35.8593
Arl16	6.2966	5.32504	5.89124	4.45501	5.91785	5.90826	6.43531	5.28101
Arl2	34.7089	19.7217	17.55	21.2179	22.2544	26.0977	25.0647	23.8196
Arl2bp	38.0054	33.8491	33.9377	34.8491	36.2812	39.7659	37.0777	38.2406
Arl3	111.927	130.755	120.659	150.58	139.687	139.441	121.524	130.782
Arl4a	39.0071	40.6443	30.6952	40.4838	39.6968	37.514	36.2352	31.5706
Arl4c	37.6763	35.6505	27.1217	40.9456	39.2541	40.8011	45.009	43.437
Arl4d	8.21419	8.14921	5.70042	5.74356	8.17167	8.64863	9.6013	13.2867
Arl5a	33.152	48.8299	50.8487	50.8601	44.1725	47.7466	38.2839	40.4832
Arl5b	15.591	20.7091	20.4866	20.4983	20.1212	17.3531	16.9971	18.1142
Arl6	24.1324	31.9131	28.7606	30.3983	29.3535	25.9149	20.7516	19.8619
Arl6ip1	85.7846	78.4376	80.989	85.3168	88.3109	84.6207	84.6645	91.6352
Arl6ip4	16.863	13.8779	15.8934	17.6279	14.6801	12.8345	15.2503	18.3594
Arl6ip5	52.5437	43.7916	38.3181	53.2286	52.5954	49.3239	59.2708	61.5856
Arl6ip6	8.5053	15.7275	19.741	13.9587	13.6123	13.805	10.1006	9.0232
Arl8a	128.782	133.132	122.303	128.689	131.054	168.992	151.804	138.487
Arl8b	106.303	136.338	127.767	146.305	137.279	126.755	104.658	94.9809
Armc1	18.9376	23.0129	21.7093	27.1662	24.5404	20.7033	20.5856	20.9587
Armc10	64.9186	83.5148	75.5743	87.7741	77.0111	85.0634	74.3368	79.2375
Armc2	1.46546	1.58556	0.83059	1.29193	1.415	1.29167	1.23532	1.44141
Armc3	0.722149	0.730596	0.468832	0.575713	0.530329	0.711307	0.996121	0.664175
Armc4	0.39862	0.24645	0.14524	0.475602	0.446075	0.396642	0.144008	0.0960191
Armc5	1.68701	1.62837	1.3435	0.992028	1.30211	1.39887	1.63249	1.30618
Armc6	6.72612	4.45552	3.40036	3.98746	5.11591	4.53154	6.15075	5.46811
Armc7	3.49222	2.4494	2.02089	2.24263	2.67236	2.04405	2.33772	3.41429
Armc8	15.8515	14.6649	15.4513	16.0312	16.5937	13.1154	15.4151	12.6351
Armc9	3.00114	3.19081	2.61339	3.53953	3.6241	3.55685	3.85826	3.68413
Armcx1	26.052	28.5553	21.1014	24.6541	28.2555	26.047	28.6414	29.1195
Armcx2	60.7941	61.3049	58.3328	63.2928	61.9652	60.759	63.1529	62.2119
Armcx3	11.5232	19.9987	18.9468	18.8816	16.5954	17.7002	11.3161	9.96151
Armcx4	14.7733	18.4214	17.7767	20.04	18.7507	17.9577	18.754	15.2646
Armcx5	6.26346	8.71299	7.58213	8.11023	8.37564	7.92225	6.47173	6.97509
Armcx6	12.0708	10.7128	9.23597	11.7074	10.2704	12.1293	13.0472	15.9215
Arnt	7.0245	8.88205	9.96358	8.7055	8.7863	9.18925	6.30337	8.71135
Arnt2	33.5489	27.6558	26.4931	29.1631	27.9017	34.3412	32.0317	28.4217
Arntl	15.1156	12.8814	15.0388	15.2117	14.1006	14.7018	13.5166	15.9582
Arntl2	1.38391	0.74672	1.23217	0.630449	0.591309	0.292101	0.477237	0.381844
Arpc1a	38.6109	33.7644	37.5251	40.9772	39.8311	39.081	44.6168	42.4682
Arpc1b	10.1277	6.55092	7.35846	6.50378	7.68752	7.50866	6.61812	9.47117
Arpc2	194.239	240.615	227.17	261.667	237.003	256.96	212.734	227.659
Arpc3	162.743	141.904	139.708	150.351	167.526	139.322	152.636	200
Arpc4	27.2893	19.621	19.9687	22.0635	22.4523	27.8672	28.6628	30.431
Arpc5	95.6775	102.217	93.2264	119.122	117.94	111.878	108.088	108.06
Arpc5l	39.8285	33.8063	29.402	36.9505	37.9438	32.9138	34.0771	36.5117
Arpp19	69.5728	96.6484	93.2136	101.426	91.6902	91.8008	81.1336	73.6619
Arpp21	9.99199	12.0738	9.89566	9.38059	10.3968	8.87103	10.1992	7.96754
Arrb1	20.3605	16.1453	15.0534	16.2414	16.5947	19.3484	20.3821	19.7161
Arrb2	20.2515	14.1627	12.3963	15.6799	14.5309	17.5743	19.5199	20.3204
Arrdc1	2.75621	2.41791	2.3939	1.39983	1.39498	1.98895	3.956	2.63771
Arrdc2	3.3197	2.45248	2.75532	3.91213	3.05771	2.5474	2.88136	2.70388
Arrdc3	35.6391	45.1461	38.829	47.4181	41.7005	41.0353	39.063	35.9251
Arrdc4	14.5017	14.3927	10.1383	12.0001	12.2183	11.7397	13.7365	12.831
Arsa	4.48067	1.99876	1.82268	2.91322	3.06835	3.64325	3.94435	4.11227
Arsb	6.48584	5.95352	6.12733	7.08892	7.10812	7.18353	5.77412	4.18474
Arsg	1.04978	0.540863	0.535492	0.487089	0.542509	0.677037	1.40112	0.786706
Arsi	3.64112	0.497623	0.938441	0.624206	1.04143	0.711897	1.59927	0.775514
Arsj	0.411383	0.0663498	0.164227	0.134444	0.183893	0.290691	0.135696	0.27143
Arsk	3.48319	3.44785	4.47415	3.36883	3.87009	2.84934	2.80686	2.37362
Art3	2.11133	1.95802	2.26167	1.95732	1.11637	0.882357	1.76196	0.640803
Artn	0.273746	0.355416	0.837825	0.377236	0.301548	0.572013	0.10384	0.138473
Arv1	3.05923	3.99295	3.64119	3.61961	3.41154	2.76219	4.298	2.86574
Arvcf	11.0262	6.84943	6.99383	6.21766	7.69347	9.27321	9.58714	9.87003
Arx	14.1757	17.6708	16.8685	13.5499	19.8574	22.3336	23.5693	26.0754
Arxes1	11.0279	7.74781	7.79871	10.2046	11.1356	11.9291	16.0039	10.9878
Arxes2	31.0715	22.5753	19.2818	31.4089	28.1686	23.3834	24.8733	19.5112
As3mt	5.35238	5.31329	6.46029	4.62762	5.39773	3.76308	6.14815	7.05469
Asah1	28.4407	28.0071	30.8698	25.4919	29.3052	25.8683	29.2511	29.3665
Asah2	1.53425	1.54988	1.50934	1.78478	1.49893	1.78107	1.09123	1.03941
Asap1	10.91	12.9614	12.2684	13.1063	13.2412	12.4405	11.3993	9.89363
Asap2	10.3782	14.0328	14.2812	12.7832	11.5561	13.4645	10.3159	11.3461
Asap3	1.30061	0.657911	0.669472	0.785062	0.755426	0.878458	0.762468	0.657908
Asb1	4.31522	3.36683	3.2103	4.2077	4.11091	3.88642	4.08193	4.56361
Asb13	7.3942	7.11127	7.33401	7.3077	7.40105	7.37567	7.06406	5.81828
Asb15	0.0773197	0.172093	0.236644	0.251847	0.0794944	0	0.0586594	0.0782237
Asb2	0.466171	0.18203	0.41301	0.307373	0.270272	0.512685	0.0930701	0.124111
Asb3	11.5423	14.2343	13.7485	14.1523	15.1944	12.7815	12.188	12.2156
Asb4	2.71233	4.39726	3.84322	2.66802	3.2165	3.17201	3.81063	2.74404
Asb5	0.417986	0.0775271	0.191893	0.261822	0.0613918	0.0970462	0.63422	0.211437
Asb6	4.37293	2.37531	3.58494	3.75656	4.10597	3.69855	4.62091	4.42406
Asb7	12.0475	15.3898	13.7772	14.0125	13.5302	12.8935	12.0941	12.228
Asb8	9.30027	9.18921	9.2221	9.00152	9.25547	10.292	11.1002	10.1125
Ascc1	14.4297	11.7916	11.6489	11.1607	12.409	12.624	17.9281	15.6562
Ascc2	6.74194	6.53446	6.86519	6.82677	6.94274	7.3558	6.44163	7.69259
Ascc3	17.151	17.4365	18.5601	18.6886	17.7164	16.1085	16.3401	14.601
Ascl1	13.0598	23.4643	26.513	19.2159	17.6797	25.7089	22.2763	13.7445
Ascl2	0.163772	0.3797	1.00248	0	0.210473	0.190119	0.310618	0
Asf1a	14.3071	18.0089	22.8661	16.5594	16.9041	16.082	16.8665	17.7487
Asf1b	3.09569	2.5264	2.52657	1.80983	2.69777	1.82081	1.87886	3.96705
Asgr1	1.74767	0.762713	0.393301	0	0.641722	0.358028	0.389966	0.520029
Ash1l	20.4149	25.7974	28.8929	24.4162	24.1269	24.1479	22.5256	19.8478
Ash2l	46.7853	58.5374	56.9078	59.2953	57.2588	62.5266	52.3276	57.8802
Asic1	23.8905	23.0546	19.8031	22.4963	20.8053	32.1129	26.3823	24.6468
Asic2	9.26195	5.58635	6.50064	7.24106	7.67115	8.16504	9.31167	6.69302
Asic3	0.54377	0.693393	0.676105	0.681222	0.524123	0.315625	0.386754	0.687659
Asic4	4.93133	0.41575	0.381131	0.873635	0.786476	0.636074	1.79502	1.38583
Asl	5.26619	2.96231	2.44408	3.29868	3.70887	4.30945	4.0935	4.80372
Asna1	62.5763	50.2167	54.7317	59.7194	54.9675	62.2483	56.9451	66.8783
Asns	31.3732	25.9188	24.5293	29.8638	31.5412	29.4226	30.2717	30.839
Asnsd1	27.3514	31.832	27.3799	32.8092	32.8088	26.2296	26.2456	30.8976
Aspa	0.944698	0.398228	0.919972	0.0537953	0.882972	0.398792	0.651551	0.217214
Asph	7.34745	7.89808	7.72251	7.7468	7.91304	6.87762	7.06309	7.41194
Asphd1	1.78379	2.36323	0.19498	0.957722	1.68425	0.887467	0.483317	0.644515
Asphd2	13.6078	5.24858	4.77615	7.81999	8.03739	7.34296	10.4184	8.20964
Aspm	6.85689	13.9588	18.2221	9.48688	9.9679	9.02393	8.7293	10.5917
Aspn	9.60103	3.80107	3.69459	2.67288	2.88628	2.02055	1.38437	2.55613
Asprv1	0.258655	0.239873	0.527758	4.05046	0.18995	0.400355	0.163526	0.436131
Aspscr1	11.7819	7.65505	7.39549	8.61745	9.2741	9.99187	13.5148	16.4163
Asrgl1	13.5541	11.8432	10.4375	12.7988	14.5577	13.4772	12.4409	13.9475
Ass1	0.242796	0.300222	0.2477	0.557644	0.32689	0.0939521	0.614	0.818783
Aste1	2.15014	1.99402	2.21742	2.02024	2.21405	1.79065	2.305	2.24622
Astn1	38.0432	36.4501	36.9522	37.4616	37.7002	44.609	41.1026	34.4303
Astn2	6.62596	2.68599	2.25791	3.44015	3.19046	2.56926	3.67946	2.69519
Asun	18.2962	26.6921	27.6024	25.1645	23.5769	23.7443	21.3611	23.3559
Asxl1	14.092	15.1323	15.557	14.6189	13.7258	16.7609	15.1551	15.9076
Asxl2	6.33478	8.26673	9.03441	7.02072	7.31352	7.12489	5.87579	7.50286
Asxl3	8.35087	7.03284	9.44633	7.91702	7.04843	6.94324	7.0418	4.90927
Atad1	59.2429	63.8405	65.2387	73.2481	72.6947	63.7893	56.2483	58.3926
Atad2	9.91801	16.694	21.931	13.8654	14.0468	11.4057	9.64781	15.098
Atad2b	24.2592	33.1346	36.3883	36.6778	31.2278	29.902	25.555	25.6719
Atad3a	12.9326	13.8154	9.89539	13.2963	13.4246	13.5562	11.9021	16.5618
Atad5	5.83581	9.41009	9.74998	7.76578	7.69823	7.12235	5.88714	6.28969
Atat1	48.8634	42.9536	42.5027	41.7405	46.287	55.4926	54.2376	46.2947
Atcay	46.4711	36.0887	29.8028	39.8688	41.443	46.5501	47.389	53.3883
Ate1	18.5579	19.4731	15.595	20.8252	20.5242	20.0271	18.8377	17.6404
Atf1	4.98755	6.14968	7.76254	5.82227	5.82708	4.67143	4.29984	5.87729
Atf2	37.9913	52.654	52.2348	56.3218	51.121	52.357	47.2073	44.0093
Atf3	0.768219	0.495609	0.868925	0.125531	0.760392	0.232646	0.886897	0.50687
Atf4	59.4344	49.7025	47.0242	45.1913	51.0479	58.0506	62.5534	64.3001
Atf5	3.7421	3.2554	3.64876	3.89977	2.89403	5.61276	5.02476	6.19808
Atf6	6.94226	7.77501	8.40424	7.66674	7.59863	6.9606	6.9777	6.84448
Atf6b	13.7607	9.3028	9.05298	9.76347	11.3711	12.899	13.2692	14.3119
Atf7	0.725354	1.06564	1.4507	0.719768	0.928239	0.867059	0.817275	0.762898
Atf7ip	36.4772	50.3507	58.409	50.41	46.7344	50.1986	43.6897	36.8004
Atg10	3.19951	3.34759	3.38967	3.03189	2.13877	2.57139	2.17838	2.69743
Atg101	11.5903	6.8672	9.19673	9.20945	9.65437	9.46824	13.6374	11.4
Atg12	46.6397	41.3619	39.2732	44.5933	47.7492	44.5811	46.5152	40.5936
Atg13	5.48615	4.14561	6.10578	4.58195	5.41256	5.96132	6.02598	5.60636
Atg14	5.39322	5.99484	5.29729	6.97214	6.32019	6.12766	5.58609	4.83713
Atg16l1	10.3981	8.19952	9.21067	7.59231	10.2425	8.0473	9.60495	8.29397
Atg16l2	1.46396	1.01824	1.12015	1.10805	1.16469	1.34542	1.61969	1.23423
Atg2a	3.84133	3.18589	3.20204	2.58222	2.74453	3.28708	4.93609	4.47602
Atg2b	7.44796	6.88308	7.14832	7.3881	7.88518	7.411	8.49048	7.28562
Atg3	43.3443	62.4543	59.0545	65.8838	55.933	57.7775	49.8727	61.0333
Atg4a	1.32482	0.949389	0.506842	0.905292	0.818133	0.489348	0.685288	0.304615
Atg4b	12.7591	8.83836	8.6211	10.6562	11.6103	10.133	15.2884	14.4176
Atg4c	4.52738	5.12311	6.13372	4.96933	5.56675	4.24316	4.49038	4.72739
Atg4d	2.26984	0.971551	2.47155	0.929641	1.90734	1.67222	1.90418	1.32484
Atg5	12.9643	11.034	12.0238	14.0266	12.6736	11.3363	12.9863	15.898
Atg7	5.17134	6.22245	6.71161	6.17101	6.23738	5.9653	5.21451	6.45697
Atg9a	8.09935	5.0373	5.72996	5.99942	6.83308	7.46218	7.01028	7.31611
Atg9b	0.862635	0.627449	0.802407	0.50856	0.596234	0.903236	1.02659	0.427804
Athl1	2.59563	2.01625	1.83327	1.9177	1.79213	1.18468	2.18801	2.01998
Atic	27.8307	33.3349	34.6981	34.5174	35.623	42.3732	36.9161	41.9401
Atl1	34.3116	35.5343	28.171	37.8794	37.891	34.0947	32.7829	29.026
Atl2	11.7903	15.6118	16.3869	14.651	15.7162	12.5234	14.5459	11.5901
Atl3	5.62562	5.35419	6.93535	4.62849	5.31066	4.66639	4.63419	5.93061
Atm	7.24324	11.2449	11.709	10.0901	10.1605	8.76073	8.39132	9.65522
Atmin	10.2715	10.5422	8.44944	10.9691	9.92831	12.9765	13.193	10.1999
Atn1	7.10146	6.09849	6.91559	7.26018	5.4136	8.85394	6.0938	5.84784
Atoh1	1.98948	0	0.0966505	0.118684	0.0695725	0	0	0
Atoh8	1.26168	0.260016	0.815206	0.807866	0.74124	0.846248	0.531772	0.141826
Atox1	24.863	13.4154	13.3744	13.7806	14.7177	17.1428	15.4331	25.916
Atp10a	1.01371	1.23109	1.44048	0.93735	1.09008	1.0367	1.05289	0.671502
Atp10b	0.544587	0.602508	0.570207	0.430892	0.315735	0.687654	0.326176	0.241646
Atp10d	0.731152	1.05251	0.417492	0.874956	0.857501	0.608079	0.910695	0.662418
Atp11a	9.94428	9.71175	10.3319	8.43686	9.72878	9.38946	9.30124	8.05361
Atp11b	14.6546	17.265	21.3254	15.4351	16.2925	14.0508	13.7429	11.0508
Atp11c	19.4606	29.2728	29.8306	28.7142	24.6152	25.1381	23.889	20.1519
Atp12a	0.0835232	0.1859	0.409009	0.209272	0.171745	0.155136	0.316829	0
Atp13a1	9.81401	7.16227	6.37377	6.82338	8.22262	7.51694	9.33887	9.21224
Atp13a2	17.3427	10.4394	8.98657	11.1022	12.8369	14.7322	17.9365	17.8233
Atp13a3	16.7867	23.4648	24.445	21.3468	20.5374	19.4349	17.3665	14.3428
Atp13a4	0.220982	0.163949	0.180357	0.295298	0.162284	0.136818	0	0
Atp13a5	1.36803	0.755817	0.824033	0.619897	0.812267	1.18264	0.938499	0.662564
Atp1a1	34.5333	27.2144	22.7809	30.554	29.0525	37.1707	38.0069	33.0973
Atp1a2	42.1523	27.7582	27.1679	17.7795	34.9019	42.6954	28.8674	34.2598
Atp1a3	52.0851	28.3256	28.7008	32.7288	35.867	41.0757	42.9087	34.9624
Atp1b1	81.4171	59.6007	51.1238	68.1898	77.7186	69.9915	69.791	47.0496
Atp1b2	6.62454	5.87461	6.28048	6.11952	5.52011	7.19831	4.31507	3.04636
Atp1b3	52.8361	47.6952	47.078	50.9655	52.7595	45.5521	44.7362	41.4131
Atp1b4	0.0925667	0.11446	0.0472182	0.251258	0.0793085	0.143278	0.0585223	0.0780408
Atp2a1	0.0767443	0.213515	0.293604	0.240359	0.253616	0.222727	0.145557	0
Atp2a2	76.0528	87.4548	79.8824	85.9907	82.3759	89.5594	87.1991	78.8431
Atp2a3	0.759445	0.850476	0.679764	0.718049	0.736609	0.765182	0.815323	0.579867
Atp2b1	79.2186	116.303	88.9166	125.231	111.961	102.494	91.4353	82.1301
Atp2b2	24.4689	21.4201	19.1141	20.1954	22.3408	25.5393	23.7247	24.3294
Atp2b3	5.12508	4.26313	2.8438	5.6854	5.05662	6.10855	6.4185	5.49175
Atp2b4	11.9074	10.4227	10.7796	10.5199	11.9477	11.8272	10.7788	10.8709
Atp2c1	39.2792	50.6538	43.2692	56.8075	50.641	43.2995	45.2604	38.3563
Atp4a	0.245353	0.280047	0.433227	0.401949	0.346503	0.262916	0.214777	0.09547
Atp5a1	264.706	222.221	217.538	258.832	262.94	259.764	271.059	302.272
Atp5b	352.305	252.779	249.839	266.18	304.123	279.234	309.917	364.064
Atp5c1	125.213	109.214	107.512	118.992	121.536	113.287	117.038	132.69
Atp5d	70.2536	45.3634	49.2523	50.0008	56.5383	63.6974	68.304	77.8167
Atp5e	27.4203	14.4888	16.8333	14.3797	17.0929	19.247	29.0271	36.289
Atp5f1	39.9359	38.4579	34.97	40.2441	41.7132	41.4449	46.6653	40.2551
Atp5g1	1.52074	2.39754	0.814514	0.190515	1.39599	0.353078	1.73059	0.769259
Atp5g3	80.4946	48.1884	62.4971	56.6449	62.7953	91.4336	115.843	123.583
Atp5h	46.338	38.1748	50.3239	44.3667	49.3133	54.1932	62.3715	66.888
Atp5j	41.8804	39.3139	35.4562	43.2188	41.2227	39.1999	47.4101	49.5427
Atp5j2	44.4151	35.6724	40.0188	43.3351	41.2544	30.8399	44.6131	34.9957
Atp5k	48.5959	39.4077	26.6335	48.987	42.9912	57.7259	74.5931	97.1849
Atp5o	69.0778	42.6551	51.154	41.2346	54.4961	51.0125	53.185	79.5725
Atp5s	4.4	4.45147	3.53669	4.45432	5.6139	5.46903	5.05775	5.39569
Atp5sl	8.58868	6.63335	7.58742	7.33153	7.75979	7.29695	8.32473	8.77133
Atp6ap1	68.4724	45.2417	41.941	52.4656	60.2484	64.4725	72.5113	66.1922
Atp6ap1l	1.57143	1.66552	2.66241	1.19525	2.76141	1.30303	2.55468	0.85168
Atp6ap2	48.3294	54.2805	50.4999	58.5208	61.589	53.0631	50.114	45.539
Atp6v0a1	46.4475	40.2782	35.7399	40.3459	41.9935	50.0386	53.1553	42.8619
Atp6v0a2	6.54567	6.87212	7.57876	6.60662	7.56419	7.31197	8.33904	8.05909
Atp6v0b	42.6085	19.0506	23.2218	19.2596	26.5216	22.6161	35.6937	34.5255
Atp6v0d1	49.1429	33.2346	36.8521	44.2307	43.3732	43.4026	48.4615	56.1593
Atp6v0d2	0.632841	0.0978149	0.161406	0.0330337	0.0580929	0.244884	0.200047	0
Atp6v0e	10.6131	8.61214	10.1507	7.27115	8.89002	7.31528	8.80658	11.3243
Atp6v0e2	58.8387	40.9831	32.3816	44.6779	49.711	47.3745	57.061	56.2499
Atp6v1a	56.6002	46.0376	43.4867	53.432	57.8654	52.6579	54.6271	47.3798
Atp6v1b1	0.376752	0.508211	0.314478	0.38617	0.176067	0.0795205	0.649607	0.173253
Atp6v1b2	40.7414	33.4063	34.1579	37.6766	40.8829	41.258	41.833	37.8803
Atp6v1c1	40.7388	36.993	32.8321	40.7505	42.1157	35.9352	38.9022	39.9421
Atp6v1d	160.132	191.784	167.76	240.134	212.61	186.926	181.465	175.217
Atp6v1e1	84.8572	81.4408	76.5887	100.264	93.2341	83.3634	79.0168	85.1284
Atp6v1f	26.1922	11.374	15.4283	18.3596	19.6165	20.7532	22.4731	28.3911
Atp6v1g1	21.9195	13.9999	15.3394	17.1721	17.4718	19.7679	26.7996	26.8797
Atp6v1g2	32.4257	30.6448	20.6867	34.9772	31.1446	40.9245	33.8503	24.3578
Atp6v1h	52.0051	49.9945	46.5642	56.4054	54.3558	47.7699	49.5396	45.9562
Atp7a	9.15371	14.4694	14.9073	11.9618	11.387	10.6731	8.58145	9.89603
Atp7b	0.728508	0.753565	0.75037	0.754698	0.524711	0.455382	0.690864	0.283472
Atp8a1	29	31.0564	25.6478	29.8362	31.2316	28.6969	27.2208	23.5522
Atp8a2	11.3194	9.63377	9.34625	12.094	11.8377	10.1464	13.1124	9.24113
Atp8b1	0.286957	0.798361	0.407763	0.834537	0.549414	0.142766	0.233253	0.414731
Atp8b2	7.37769	7.24577	7.64392	6.63649	6.45718	7.77833	8.21223	9.05462
Atp8b3	0.299252	0.36078	0.526637	0.224938	0.186799	0	0.227031	0.302751
Atp8b4	0.370049	0.243547	0.365345	0.254226	0.0788967	0.0554299	0.0905619	0
Atp8b5	0.280286	0.300977	0.383772	0.406579	0.216669	0.205502	0.223834	0
Atp9a	77.4997	46.9934	38.4872	55.2071	60.5208	62.4426	76.7715	73.5911
Atp9b	11.5184	11.1778	11.1189	9.42213	11.2963	10.4094	11.338	11.3704
Atpaf1	1.0764	1.41855	2.73089	2.41308	1.68497	1.90723	2.04155	0.573148
Atpaf2	11.2657	8.87068	9.54158	10.5629	10.1204	8.88324	9.40692	11.1107
Atpif1	299.147	292.861	270.958	338.331	288.538	290.439	286.796	295.345
Atr	7.29973	9.77928	10.833	9.15518	8.25423	8.40767	7.72099	7.11217
Atraid	27.3924	19.2889	24.7559	20.1812	24.3093	23.1984	25.2679	20.9736
Atrip	6.33826	5.94942	4.5552	5.33648	5.01272	5.12375	4.57498	7.13928
Atrn	21.3554	23.7349	20.415	25.334	23.3829	23.8878	23.2678	20.6345
Atrnl1	26.408	28.6745	28.491	29.9434	26.9181	26.7459	26.3936	27.3862
Atrx	108.924	173.225	150.533	158.125	144.361	135.058	123.933	126.965
Atxn1	9.04102	12.6489	9.99809	10.96	10.2997	10.8061	9.32324	9.9462
Atxn10	115.942	99.1438	105.581	123.156	120.163	112.352	117.488	110.552
Atxn1l	6.55967	7.88885	7.99839	6.24025	6.49171	8.91806	7.61787	8.51725
Atxn2	29.1333	39.1444	38.5299	34.2603	33.2736	43.5859	31.6867	28.7423
Atxn2l	13.1539	11.1616	13.6369	9.62934	10.5203	11.5401	12.2553	9.06932
Atxn3	8.04849	10.9186	10.7093	10.2819	9.10361	9.64105	8.75606	9.823
Atxn7	3.74694	4.32348	4.77582	3.72871	3.82686	3.80183	3.43457	2.92346
Atxn7l1	3.91866	3.54827	3.51776	4.02013	3.54623	4.33416	3.62838	3.19967
Atxn7l2	6.0707	5.90907	5.95019	4.08546	4.01604	5.41655	5.13849	7.23297
Atxn7l3	16.2552	12.6807	11.7156	13.8735	14.8401	16.5761	18.9103	18.4626
Atxn7l3b	102.182	92.6534	83.0673	102.671	102.459	103.846	102.954	106.864
Auh	16.2915	14.5624	12.3152	14.2006	14.0181	13.8995	18.0556	15.8862
Aup1	17.1871	13.3544	13.2099	11.8812	12.3375	16.7166	19.8231	17.2314
Aurka	7.41874	8.4916	10.5858	8.49859	8.98208	7.68119	7.85935	12.171
Aurkaip1	18.0149	11.6441	14.703	13.9515	15.3545	12.6746	12.6318	14.0834
Aurkb	4.78897	4.75399	6.91567	4.47851	4.80478	4.61979	3.32617	6.48269
Auts2	33.5283	42.7514	46.5242	38.742	37.3416	47.7993	41.7746	35.2648
Aven	3.86194	3.21934	3.65219	2.28317	4.0789	4.13062	3.95043	3.95099
Avil	1.91494	0.322889	0.266402	0.190829	0.175785	0.151569	0.247634	0.110075
Avl9	25.2321	29.5839	31.7747	33.1673	28.9538	27.0699	25.3314	26.6448
Avpi1	2.16394	0.877979	0.517417	0.423583	0.993214	0.314008	1.02606	0.684136
Avpr1a	1.23549	2.47489	1.66379	1.36206	2.12312	1.77848	1.78091	0.749963
Avpr1b	0	0	0.292188	0.338866	0.0467395	0	0.0603564	0.0804866
Axin1	12.1905	10.042	10.2897	10.5023	9.79894	11.881	10.6662	12.7218
Axin2	10.2457	10.0623	9.2508	8.56349	8.01364	9.57275	8.93717	11.9179
Axl	4.07632	2.91351	3.45672	2.47204	2.59314	2.56197	2.26524	3.08642
Azi2	12.111	11.2499	11.5269	13.2604	11.1284	10.0816	10.4207	10.6588
Azin1	80.7545	85.2654	73.0201	92.8033	89.527	74.9318	79.5541	78.4374
B130006D01Rik	0.538269	0.614381	0.792031	0.285294	0.380088	0.384532	0.0785315	0.104724
B130024G19Rik	2.95033	1.01337	1.61644	1.64272	2.3539	2.28332	3.59234	1.84249
B130034C11Rik	1.97155	2.35079	2.51422	2.70514	2.72336	3.70556	3.02709	2.84943
B230118H07Rik	10.6461	10.8442	10.327	12.5355	9.63396	8.77949	9.04777	11.1826
B230119M05Rik	2.08989	2.87595	3.40449	3.04045	2.57444	2.34784	4.60312	1.02306
B230208H11Rik	0.167513	0.310699	0.854482	0.34976	0.246035	0.259282	0.211809	0.282452
B230209E15Rik	11.0642	11.2422	6.62535	12.4146	13.5892	10.3498	6.81247	5.51564
B230216N24Rik	2.74533	2.59795	3.42953	2.38645	2.13954	1.56098	1.4877	1.13365
B230217C12Rik	7.77124	5.86852	5.2666	6.60632	6.23695	7.08829	7.36968	9.54684
B230217O12Rik	1.18219	1.75416	2.42937	1.77723	1.86037	1.0979	2.05002	1.70859
B230219D22Rik	60.921	72.2072	63.7653	67.5046	68.0981	58.4023	59.7373	60.3558
B230319C09Rik	0.312611	0.36239	0.597985	0.391632	0.143484	0.0907258	0	0
B230323A14Rik	0.605505	0.449231	0.308868	0.353996	0.0889337	0.281167	0	0
B2m	133.308	220.433	193.642	152.068	145.746	150.2	119.343	138.524
B330016D10Rik	4.23235	6.76925	5.20956	4.68744	4.97752	6.19495	6.39857	6.51583
B3galnt1	25.0666	19.0616	17.6427	23.1601	23.4327	18.5208	26.1733	18.8504
B3galnt2	3.63978	3.72467	3.40233	3.27948	3.16015	2.99728	2.65253	2.90233
B3galt1	15.5458	18.7069	17.2524	23.8613	21.3014	21.1572	18.3142	14.6407
B3galt2	25.3159	39.0403	30.5558	33.5032	31.8785	29.5225	26.414	22.8261
B3galt4	1.79962	0.776255	0.128091	0.838893	1.04498	0.874523	1.42881	0.846819
B3galt5	1.39978	0.781179	0.796169	0.651783	0.736858	0.690252	1.08075	0.689273
B3galt6	6.10085	4.8387	4.30656	5.35267	5.20441	5.34156	4.90899	6.0267
B3gat1	29.3013	26.7627	29.0382	28.0197	27.3751	36.1844	32.5188	33.5223
B3gat2	3.54627	3.59797	4.10493	4.53762	3.41675	4.04641	3.27679	3.60307
B3gat3	33.7917	23.0302	25.0586	23.4374	26.254	36.4709	35.2462	38.7816
B3glct	12.7409	12.3412	18.0079	13.6319	12.7387	11.8393	12.9505	15.2121
B3gnt1	NA	NA	NA	NA	NA	NA	NA	NA
B3gnt2	3.02129	2.43267	3.04648	2.11256	2.61436	2.06635	1.77685	1.7771
B3gnt3	0.219686	0.407469	0.192106	0.196584	0.161332	0.364327	0.476193	0.317507
B3gnt4	0.463809	0.68821	0.283907	0.522945	0.306549	0.969166	0.527811	0.469232
B3gnt5	31.984	40.8554	39.2017	44.9226	40.1221	37.4912	35.8169	38.169
B3gnt6	0.223067	0.103435	0.640049	0.104795	0.286677	0.0647385	0	0
B3gnt7	2.97573	1.98129	2.06281	1.91175	3.08183	2.65727	3.76261	3.21636
B3gnt8	0.742368	0.32784	0.486876	0.0885735	0.493256	0.574532	0.536387	0.357642
B3gnt9	2.2035	0.632512	1.00357	0.492945	0.597192	0.974473	0.796052	0.796165
B3gntl1	3.07892	4.12202	3.36548	4.06021	3.04312	3.17114	3.24913	2.22494
B430010I23Rik	0.252874	0.312683	0.687951	0.387193	0.350775	0.0652345	0.319743	0.142128
B430319G15Rik	1.05431	1.26356	1.24109	1.07698	1.16735	1.0168	0.861396	0.738444
B4galnt1	20.6087	24.7138	20.1447	20.1115	21.4271	29.9576	27.2509	24.5648
B4galnt2	0	0.179758	0.247185	0.0404715	0.0830352	0.112508	0	0
B4galnt3	0.624114	0.372083	0.51165	0.307165	0.196429	0.310508	0.084552	0.112752
B4galnt4	24.7846	21.6445	20.818	21.1968	21.6354	27.8835	28.0595	26.7732
B4galt1	3.62382	2.15948	2.93979	1.93262	1.94517	2.16254	1.71138	1.98769
B4galt2	29.5718	21.7455	20.1839	26.4246	26.752	25.2153	28.1926	26.2109
B4galt3	19.2252	12.07	12.7387	13.4495	15.1374	17.5631	21.0512	22.7251
B4galt4	12.1966	10.1284	8.908	12.2584	12.3564	11.1983	12.0921	9.53481
B4galt5	15.9662	13.7732	13.1895	13.2758	14.5384	18.4802	18.5804	18.5036
B4galt6	20.1818	22.2784	21.4242	23.6035	22.2316	21.872	18.0182	15.6927
B4galt7	5.87219	3.52826	3.79698	3.78188	4.7983	4.89664	4.70599	4.60206
B630005N14Rik	16.1932	18.3283	19.2439	18.3097	18.9264	16.282	16.0819	18.6238
B630019K06Rik	10.3852	7.96731	6.57349	8.5469	9.09255	10.0906	11.2144	7.66903
B830017H08Rik	3.36193	2.07855	2.07596	2.21671	1.99246	2.60186	2.68481	1.79013
B930003M22Rik	NA	NA	NA	NA	NA	NA	NA	NA
B930041F14Rik	5.02241	3.60045	3.48925	3.31969	3.9825	5.00771	4.09082	4.05244
B9d1	3.78344	5.45801	3.47388	5.37178	2.71673	4.09931	6.05963	4.25298
B9d2	4.71891	1.55867	2.57198	2.02457	2.89579	3.60202	3.43293	3.59691
BB031773	0.343092	0.368418	0.303966	0.158354	0.305002	0.3354	0.342488	0.091343
BB557941	0.120109	0.55694	0.459507	0.978056	0.352821	0.139432	0.455611	0
BC002163	0.737806	0.746435	0.718494	1.09236	1.18217	1.24582	1.01772	1.35715
BC003331	16.5102	22.3535	19.4398	20.0205	21.0351	16.2595	17.0664	17.1975
BC003965	8.05624	9.35427	8.88718	10.7491	8.70612	10.4421	11.4289	10.1604
BC004004	16.6586	10.372	9.74401	12.5394	12.4235	12.9833	14.6169	14.8566
BC005537	83.6191	114.354	117.153	108.645	96.9757	121.399	105.011	99.7257
BC005561	11.5414	16.4213	15.1665	13.1661	12.1055	12.3038	10.5343	11.7923
BC005624	38.2681	43.3247	35.3651	44.6415	42.4102	49.2709	45.057	54.3023
BC005764	NA	NA	NA	NA	NA	NA	NA	NA
BC017158	2.47373	1.13523	1.36592	2.492	2.41595	1.83552	2.90215	1.80604
BC017643	4.05174	3.26126	4.9135	3.09663	3.7802	3.6682	4.44652	3.35148
BC018242	NA	NA	NA	NA	NA	NA	NA	NA
BC018507	NA	NA	NA	NA	NA	NA	NA	NA
BC020402	1.65905	2.0701	1.66179	1.24705	1.30698	0.980486	2.63174	0.762931
BC021785	0.0993146	0.184206	0.303962	0.124419	0.105349	0	0	0.0558199
BC021891	0.579762	0.516158	0.390371	0.537471	0.587553	0.538426	0.439843	0.527886
BC022687	2.10235	1.72596	1.47676	1.2953	1.29082	1.52036	1.8303	1.56905
BC023829	8.69382	4.9237	5.94116	7.39951	7.74917	9.47613	11.0767	8.89618
BC024139	1.8507	1.29884	0.57408	1.31592	1.50604	1.56778	2.65632	1.3916
BC024978	1.17344	1.73229	2.6386	2.16009	1.98729	1.55682	1.18094	0.969111
BC025920	1.25714	1.74879	2.29788	2.09989	1.23096	1.37831	2.11944	1.23651
BC026585	1.48487	1.13963	1.01862	0.898035	1.05285	1.7832	1.16536	2.07205
BC027231	5.25053	5.97982	7.50626	5.71225	6.30805	5.88135	5.85276	6.63989
BC028528	2.21477	1.91702	0.903801	1.47979	1.84333	2.39967	1.12017	7.46887
BC029214	9.61232	4.14329	3.83281	6.69947	4.92145	6.7581	8.47367	7.87564
BC029722	7.97699	6.1648	5.3043	6.84071	6.69498	8.59885	11.7074	7.20558
BC030307	NA	NA	NA	NA	NA	NA	NA	NA
BC030336	12.1177	11.832	11.8062	12.4998	11.932	10.855	11.065	10.4805
BC030499	0.122034	0.0754486	0.497996	0.280283	0.164301	0.0472222	0	0
BC030500	9.82805	9.22882	8.55823	8.55167	8.90861	11.3614	11.387	8.52847
BC030867	0.389304	0.481382	1.11207	0.357655	0.438373	0.482064	0.1969	0.656427
BC031181	34.9227	28.1777	30.4832	31.5097	35.9234	31.6131	33.7159	33.4815
BC031361	1.82416	2.30422	3.17655	2.24587	2.2404	2.66529	2.38607	2.30686
BC037032	0.871052	0.926988	0.983338	1.03757	0.776005	0.696226	1.1375	0.722325
BC037034	17.8351	12.4531	13.1704	10.5546	14.5254	17.8755	20.6501	18.6205
BC037704	0.89413	0.92134	1.1149	0.497843	0.802545	0.53821	1.00495	0.167516
BC039771	1.04511	0.646146	0.484644	0.396753	0.372122	0.588238	0.240267	0
BC048403	1.82098	2.43495	2.85145	2.30781	2.25473	1.91729	2.73089	1.49953
BC048546	0.547893	0.364797	0.343975	0.334394	0.330141	0.260938	0.266452	0.142128
BC049635	NA	NA	NA	NA	NA	NA	NA	NA
BC051142	1.10615	1.55428	1.38496	1.1338	1.40311	1.40084	2.16155	0.67823
BC051226	4.24286	4.66344	2.88571	4.13417	4.55838	5.10786	6.55701	6.75666
BC052040	5.71842	5.70093	6.16208	6.71616	5.63429	4.25963	6.32675	3.49527
BC052688	1.22072	3.09435	2.30394	3.16052	2.77904	2.55078	1.38917	2.67581
BC053393	0.129222	0.479355	0.543807	0.0404715	0.0237244	0.0750054	0	0.163416
BC053749	NA	NA	NA	NA	NA	NA	NA	NA
BC055111	0.167513	0.186419	0.666496	0.209856	0.049207	0	0	0
BC055324	1.88248	2.6923	3.50549	2.47198	3.09801	2.68558	1.97878	2.40929
BC055402	0.0599274	0.370507	0.305689	0.125126	0.0733487	0.139137	0	0.101047
BC064078	1.57143	0.874395	0.601189	1.47649	0.807814	0.547271	0.894137	0.397451
BC065397	2.23001	3.1875	3.19342	1.89664	2.59923	2.23251	1.78495	1.13839
BC068157	NA	NA	NA	NA	NA	NA	NA	NA
BC068281	2.68327	2.12192	2.38732	3.23124	2.6732	2.65615	3.47172	2.94612
BC089491	0.380247	0.30226	0.249382	0.476365	0.678165	0.37836	1.03028	0.824342
BC100451	0.467139	0.556996	0.561677	0.209007	0.392064	0.23241	0	0.337572
BC100530	0.14966	0	0.229024	2.62487	0.32972	0	0.567706	0
Baalc	8.11899	6.6037	6.21224	7.12823	8.50374	7.22337	7.06835	5.04954
Babam1	27.8593	25.2982	26.0112	21.9693	27.3094	28.3949	29.0932	31.6662
Bace1	23.558	22.2706	22.6611	21.627	21.6804	22.251	24.8329	25.0752
Bace2	1.28962	0.655329	0.621786	0.509025	0.402177	0.328128	0.26805	0.178725
Bach1	17.069	27.7932	23.793	24.3477	23.7049	23.3856	20.2578	24.4495
Bach2	8.26069	10.1184	12.8316	9.70626	9.22809	11.7097	9.22668	7.50818
Bad	4.03551	2.25354	2.52333	3.04423	3.53717	4.43286	5.26724	5.04849
Bag1	96.8719	114.158	112.081	123.075	120.975	116.205	112.281	124.238
Bag2	8.40001	8.7006	9.96086	9.15667	8.86593	10.1313	9.93158	8.82932
Bag3	2.69804	3.11586	3.54453	1.56247	1.85053	1.77288	2.12414	2.06006
Bag4	19.2208	24.1922	23.7498	24.5447	24.2698	23.0637	20.6153	19.5569
Bag5	28.8073	26.6869	25.3328	29.4218	30.7674	29.6702	32.3952	35.5302
Bag6	52.0891	40.9456	43.8676	41.4027	46.2993	52.7243	54.3695	52.6324
Bahcc1	3.90697	2.9785	4.21813	2.92132	3.16288	4.58551	3.57088	3.85928
Bahd1	4.66532	2.79222	4.42501	3.60386	4.21421	5.29474	5.37129	5.2024
Bai1	NA	NA	NA	NA	NA	NA	NA	NA
Bai2	NA	NA	NA	NA	NA	NA	NA	NA
Bai3	NA	NA	NA	NA	NA	NA	NA	NA
Baiap2	10.1285	10.5799	8.89693	10.6045	10.8216	10.909	9.57049	11.3752
Baiap2l1	0.568966	0.414584	1.18165	0.687331	0.552139	0.754857	1.07913	0.513945
Baiap2l2	0.541506	0.590808	0.38996	0.279336	0.163746	0.369778	0.120829	0.805643
Baiap3	1.77611	0.606147	0.478363	0.33821	0.459124	0.362884	1.02407	0.431249
Bak1	16.978	14.0637	15.6898	12.3901	13.0009	20.8958	19.6335	16.6763
Bambi	1.36191	1.23873	1.22242	1.18119	1.15402	1.06414	1.68893	1.5898
Bambi-ps1	0.488889	0.705274	0.914401	1.08883	0.837733	1.00896	1.44239	0.549561
Banf1	39.1415	24.8071	31.411	27.2192	30.4684	34.9819	39.1379	41.9739
Bank1	0.243918	0.414712	0.435478	0.203716	0.268691	0.0943862	0.385523	0.102821
Banp	9.19535	12.2905	10.3792	12.3469	10.9756	11.678	9.47155	10.323
Bap1	29.7252	19.1207	19.3341	22.3823	23.5514	22.45	26.9764	30.3864
Bard1	0.981279	1.77511	2.07635	1.25968	1.40567	1.29384	1.05695	1.83843
Barhl1	3.86028	0.364627	0.957214	0.134335	0.104996	0.0414936	0	0
Barhl2	6.93086	1.79867	3.05531	2.10818	2.84864	3.04618	6.0588	2.74128
Barx2	0.36851	0.478452	0.394751	0.507826	0.270625	0.342235	0.139787	0.932045
Basp1	1124.85	1172.94	948.962	1280.59	1275.42	1507.83	1443.17	1469.7
Batf	0.730089	1.21874	1.00553	0	0.26808	0.169509	0.276945	0.369313
Bax	23.6962	17.8904	13.2497	18.3635	22.8122	24.687	23.3361	28.4298
Baz1a	4.25118	7.35007	8.90838	6.3829	5.89878	5.60468	4.98367	5.67327
Baz1b	40.9666	52.5589	51.7166	51.0136	48.1298	45.2824	42.2648	58.2812
Baz2a	4.4163	4.65146	5.12903	4.24828	4.38994	4.83383	4.48725	4.62751
Baz2b	26.2429	33.4418	34.7424	28.5351	28.808	28.0549	27.5143	26.943
Bbc3	4.47571	2.6639	2.04453	1.75744	2.91892	4.11007	3.92769	6.42036
Bbip1	17.6457	17.0483	16.8064	19.5655	18.7415	14.9812	15.3852	18.2516
Bbs1	5.50688	6.32089	5.48578	5.11139	5.16124	4.95546	5.54662	4.29477
Bbs10	2.99673	3.82409	3.08172	3.69417	2.79933	2.78307	1.72786	2.78923
Bbs12	2.57601	3.21881	1.8258	3.12525	3.34543	2.14052	2.16004	2.46896
Bbs2	10.2348	10.1355	10.6586	9.0904	11.0852	10.7114	8.66527	9.1763
Bbs4	18.9796	17.2884	13.8666	18.2151	19.4676	16.0349	17.925	15.1038
Bbs5	6.32559	8.79941	5.83649	8.15762	7.68534	7.55921	8.82165	5.88193
Bbs7	12.7783	13.9001	12.5181	13.0804	13.8616	14.5686	13.8767	14.5212
Bbs9	16.2984	13.3881	12.1035	14.2375	12.5331	11.6777	13.1078	9.80795
Bbx	7.67056	9.90021	11.9693	9.38251	8.73792	9.18504	8.07608	10.3877
Bcam	2.60491	2.28861	1.46863	2.09542	1.71161	1.59157	1.45618	3.60628
Bcan	4.95694	2.66819	2.36055	2.58385	3.2075	3.21924	4.66792	3.76994
Bcap29	3.41833	4.87711	6.33763	6.21772	4.92413	4.12089	4.86254	3.49155
Bcap31	23.5404	15.7305	14.1433	19.3427	21.2001	18.9336	20.6226	20.3505
Bcar1	23.0266	30.0532	33.7898	25.1404	27.7007	35.5634	29.8537	32.887
Bcar3	2.02	1.81768	2.01999	1.90422	2.04157	1.90384	2.50358	3.43975
Bcas1	3.03301	1.10927	0.522976	1.44495	1.2078	0.694273	1.53942	1.29654
Bcas2	96.2676	120.943	125.803	125.166	122.939	105.194	95.1468	102.544
Bcas3	6.80581	6.2614	4.55825	5.99319	6.35027	7.58635	7.12179	5.75303
Bcas3os1	0.294455	0.429117	0.547162	0.210792	0.10812	0.0488324	0.0797828	0.319176
Bcat1	14.2802	18.3427	19.9581	16.155	16.1643	22.261	17.768	15.741
Bcat2	3.35391	2.33278	2.79537	2.476	1.93524	2.9201	2.49904	2.1207
Bccip	23.7685	29.5214	27.848	30.109	29.2995	33.1354	31.9992	32.205
Bcdin3d	3.84265	3.65994	3.25806	4.29355	3.85158	4.46084	3.74257	5.77883
Bche	1.41376	2.01101	1.82187	0.945485	2.19355	1.06122	1.49191	1.18294
Bckdha	6.99832	3.17603	5.41172	4.52357	5.11206	5.53136	6.35428	10.5449
Bckdhb	8.91673	6.87218	7.28993	9.89548	9.47849	9.5477	8.95792	8.44429
Bckdk	8.38573	6.68421	7.98948	7.4088	7.87174	10.7271	10.9537	12.8542
Bcl10	7.18345	7.75652	6.76084	7.85851	7.70251	7.36034	6.26856	8.18866
Bcl11a	47.245	73.533	81.626	75.908	70.1303	68.3305	52.4836	60.2344
Bcl11b	69.3072	111.384	79.061	91.6269	90.3308	88.5608	76.817	75.5954
Bcl2	9.15933	10.6297	12.0719	10.8015	10.766	10.9497	9.76977	9.62017
Bcl2l1	27.8874	27.9314	25.4475	26.3448	27.9587	34.2443	32.6759	28.7359
Bcl2l11	1.22068	1.5094	1.76895	1.67985	1.46011	1.18089	1.05237	1.91792
Bcl2l12	2.14884	2.61912	1.87907	1.76904	2.56998	1.85309	3.02759	3.10566
Bcl2l13	6.03549	5.50896	5.73978	5.97495	6.31291	6.36549	7.04167	6.83801
Bcl2l15	0.378405	0.350928	0.289536	0.513561	0.115788	0.292854	0.119617	0
Bcl2l2	9.24878	9.47914	7.85002	8.09872	9.73298	9.34203	8.60811	9.26045
Bcl3	0.143869	0.400268	0.660489	0.585768	0.396203	0.417537	0.136435	0.545818
Bcl6	4.62101	6.18598	7.50196	5.91494	5.99037	5.17784	5.03003	6.1995
Bcl6b	2.56217	4.96665	3.83245	4.03039	3.65002	3.71237	4.09226	4.67753
Bcl7a	43.6131	47.3399	47.9411	48.0384	46.1784	63.322	52.3853	55.6577
Bcl7b	14.4994	13.814	16.126	15.3356	14.721	20.9711	18.7844	19.8391
Bcl7c	4.92436	2.41025	3.87253	3.42729	3.06383	2.5407	4.41046	2.76774
Bcl9	7.60374	7.16196	8.65665	6.99191	6.69604	8.76423	6.35948	6.29199
Bcl9l	4.05068	4.80195	4.01876	3.86414	3.90262	5.66582	3.4772	4.76225
Bclaf1	129.35	191.075	176.944	180.208	168.077	164.474	147.993	149.055
Bco2	0.413494	0.353972	0.730119	0.478169	0.654038	0.147697	0.603273	0.482687
Bcor	10.5073	12.2241	11.3967	12.0545	12.6807	12.6349	11.8929	12.7162
Bcorl1	5.57094	6.85526	6.71133	6.25019	5.98244	6.32958	5.31373	5.50526
Bcr	22.4846	20.955	19.0968	21.4392	20.6421	25.0353	26.1197	22.8803
[truncated: 13,590 more rows]

## Sheet: Table S6
Table S6: RPKM values for P32 1b+/- samples
Gene	10_M_Het_S154	11_M_Het_S155	12_M_WT_S156	13_M_Het_S157	15_M_WT_S158	16_M_WT_S159	9_F_Het_S153
Xkr4	11.3144	11.4839	12.2244	13.5207	11.9454	12.2098	11.3689
Sox17	1.03869	1.29966	0.855755	0.96639	0.797396	1.06629	0.910992
Mrpl15	5.14433	5.09124	5.27209	5.42561	4.95392	4.77471	4.67847
Lypla1	12.966	13.5773	14.6651	14.51	13.2158	13.2879	14.7454
Tcea1	28.7043	27.2799	28.9319	28.8737	28.579	28.7841	30.1009
Rgs20	9.81065	9.23079	9.52187	8.34154	9.82941	9.88122	8.47683
Atp6v1h	68.6424	66.7397	68.5192	68.3898	70.3964	71.7611	68.547
Oprk1	0.443453	0.756383	0.72193	0.591016	1.23237	0.758989	0.73329
Npbwr1	0.67204	0.765496	0.651951	0.551857	0.489041	0.716778	0.793235
Rb1cc1	19.39	18.201	19.3011	18.9459	17.8884	17.2705	20.04
St18	5.77235	6.33876	4.98697	5.63466	5.69907	5.32619	5.51744
Pcmtd1	26.0525	25.7321	24.6467	24.5186	24.4504	23.8147	26.395
Sntg1	4.01321	3.75532	3.63622	4.13832	3.5337	3.74735	3.83117
Rrs1	10.9613	11.3804	10.6122	11.2877	9.90405	11.5002	10.9463
Adhfe1	7.54048	6.89882	6.92381	6.60312	6.22924	6.26669	6.55308
2610203C22Rik	1.10717	1.06132	0.767648	1.07003	0.61712	0.425115	1.14815
3110035E14Rik	105.46	100.357	88.8649	103.001	80.315	92.5985	91.2693
Mybl1	0.655868	0.721709	0.95879	0.87263	0.709118	0.522118	0.930375
Vcpip1	13.1212	12.8459	12.6208	13.3353	12.6371	12.5499	13.1104
Sgk3	2.09532	2.64504	2.65793	2.9979	2.577	2.5349	3.03979
Mcmdc2	0.740468	0.891364	0.513002	0.613895	0.526655	0.552833	0.860348
Snhg6	14.9987	14.6095	14.5241	14.5368	13.4974	16.2552	16.3615
Cops5	32.9971	31.5119	33.2599	32.2873	33.1139	35.3302	32.559
Cspp1	4.98401	4.88095	3.51207	4.23855	4.28802	3.94054	4.74043
Arfgef1	25.1783	24.6483	25.5048	25.3608	24.6522	22.579	24.5171
Prex2	16.0182	15.204	13.8747	14.4371	14.6733	12.6163	12.304
A830018L16Rik	12.0293	11.7464	11.1915	11.9015	11.4325	12.7642	10.8676
Sulf1	1.74085	7.10839	5.3052	12.7518	5.91558	6.91872	10.078
Slco5a1	0.471993	0.426942	0.341037	0.446556	0.392688	0.274657	0.426027
Ncoa2	14.4092	14.7696	14.2852	15.624	15.1921	14.8832	14.705
Tram1	11.8031	12.1349	12.3884	13.3668	13.9148	13.7577	12.3797
Lactb2	6.29972	6.10438	6.09325	6.97304	4.92405	5.86363	7.95902
Eya1	4.60458	5.05156	3.89409	5.14008	5.34018	4.87244	4.18054
Msc	0.872641	0.813268	0.74303	0.891016	0.761594	0.514352	0.752181
Kcnb2	4.19875	3.24937	3.31369	3.58681	3.30683	2.67509	3.99278
Terf1	4.79272	4.06204	4.30759	3.76616	3.69252	3.67548	4.38113
Sbspon	0.429953	0.347273	0.437956	0.598849	0.447345	0.321002	0.558239
4930444P10Rik	0.619374	0.179141	0.153567	0.488711	0.374991	0.215267	0.340327
Rpl7	177.732	180.416	181.079	174.85	178.423	182.231	181.938
Rdh10	5.76597	5.16576	4.39572	5.25839	4.50276	5.13125	4.8461
Stau2	41.2098	42.0255	41.411	43.3305	43.4536	42.4422	43.0921
Ube2w	19.6639	19.0559	18.3019	19.526	19.6353	19.244	18.3897
Tceb1	82.4376	81.5176	82.7292	77.297	82.5837	78.0971	80.7909
Tmem70	20.7833	20.5136	18.9044	21.6722	19.718	20.474	19.9082
Ly96	1.30626	1.39999	0.645719	0.584804	1.08303	0.658294	2.08147
Jph1	8.89758	7.62027	7.2753	7.80866	7.40823	6.24839	8.99357
Gdap1	34.0818	35.0539	36.7368	34.2058	35.0201	36.3533	34.7583
Pi15	0.255997	0.227976	0.204519	0.249025	0.216411	0.280319	0.16619
Crispld1	2.46762	1.97905	2.09414	2.03441	2.09052	1.7726	2.2454
Tfap2b	0.0666288	0.135481	0.304866	0.180784	0.153616	0.0678341	0.0857941
Mcm3	1.22818	1.46257	1.37369	1.49342	1.45091	0.932241	1.63088
Paqr8	45.9506	58.1701	56.6354	58.0282	59.3531	54.6332	46.7596
Efhc1	0.713472	0.598436	0.769503	0.958252	0.678538	0.679164	1.1211
Tram2	0.425004	0.81858	0.381983	0.70471	0.414558	0.602884	0.652143
Tmem14a	13.6137	12.117	13.572	12.8189	12.2839	13.4504	12.9033
Kcnq5	15.3134	15.6019	13.1953	14.6006	15.7185	15.4054	13.6012
Rims1	43.2368	45.7086	45.656	46.7909	46.4615	42.3601	41.9952
Ogfrl1	56.5713	57.0944	60.7538	57.3573	56.0295	57.4813	57.2271
B3gat2	2.95717	3.20265	3.28368	3.34688	3.07855	3.75734	3.23428
Smap1	21.0091	20.2988	20.6045	20.3984	19.7529	19.6688	20.7185
Sdhaf4	16.71	17.334	15.6023	16.1544	16.9905	17.391	16.4653
Fam135a	5.3896	5.29533	5.78549	5.07722	4.87102	5.17647	6.12974
Col9a1	0.209134	0.239201	0.213596	0.226977	0.148359	0.138396	0.353443
Col19a1	3.35482	2.50334	2.34705	2.3304	2.29212	2.41406	2.41757
Lmbrd1	40.808	38.0655	40.0712	39.8213	36.2	36.6948	40.6646
Adgrb3	23.4719	23.1245	22.237	22.3511	22.8045	23.4426	23.102
Phf3	13.4335	14.6408	14.2272	14.3026	15.0391	13.7841	14.0777
Ptp4a1	4.47346	5.01358	4.75791	4.96297	4.63333	4.33687	4.76232
Khdrbs2	5.56414	4.72642	5.26138	3.45977	4.74896	4.96554	4.69479
Gm5415	0.220666	0.411305	0.292772	0.33453	0.317739	0.305963	0.195346
Prim2	2.312	2.48904	2.84825	2.75621	3.05226	2.56688	2.98184
Rab23	6.95161	7.41934	7.31293	7.41373	7.7739	8.30607	6.95427
Bag2	3.31994	4.36809	3.842	4.85726	4.55062	4.56853	4.18759
Zfp451	5.50152	5.55985	5.55493	5.70081	5.49472	5.37742	5.69831
Bend6	42.5625	43.2378	52.3698	43.9514	42.0696	47.8774	47.2163
Dst	15.8829	15.3173	15.1412	15.8172	12.9277	11.595	15.792
Ccdc115	9.49366	7.94358	7.93062	8.89348	9.41805	8.95049	8.91552
Imp4	6.777	7.14823	6.73631	6.69001	7.82321	7.74645	6.96052
Ptpn18	0.450671	0.303339	0.472562	0.722361	0.390751	0.420589	0.620603
Amer3	11.6722	10.7011	10.0763	10.1912	11.9586	10.9758	10.2449
Arhgef4	72.1792	70.3923	63.5687	66.2656	68.7491	71.0989	64.3338
Fam168b	75.7515	76.7028	76.3547	73.7051	78.5253	74.5803	69.5027
Plekhb2	44.9574	45.7777	49.8886	47.1271	46.7605	50.7187	47.5507
Hs6st1	16.4672	16.7187	19.2928	19.08	16.6926	16.2002	17.8963
Uggt1	8.17858	8.56929	8.45626	9.10873	8.62428	8.3434	8.34835
Arid5a	2.41305	2.12217	2.93856	2.63737	2.16809	2.11622	1.86538
Kansl3	17.2383	18.8755	18.2261	17.7381	17.1112	18.1039	17.2491
Fer1l5	3.22899	3.11386	2.98057	3.20004	3.11314	3.68595	3.3165
Lman2l	20.1786	21.2306	18.9474	20.5859	21.7027	21.6663	18.678
Cnnm4	4.69303	4.36572	4.27207	4.51506	4.49385	5.14984	4.20779
Cnnm3	6.64967	5.90544	5.61476	5.97036	6.0354	6.3032	5.96585
Ankrd23	1.08839	1.57786	1.24995	1.14297	1.3762	0.970597	1.17762
Ankrd39	3.52821	3.49367	3.07198	3.00555	3.2264	3.08691	3.20145
Sema4c	3.35844	3.72856	3.49683	3.72465	3.10584	2.98012	4.23216
Cox5b	206.539	205.452	219.288	217.6	213.143	227.505	211.516
Actr1b	95.0555	91.8397	92.2507	90.5314	92.3309	92.5222	90.4767
4933424G06Rik	1.1532	1.10731	1.38196	0.660564	1.22712	1.52628	1.26837
Zap70	0.91186	0.714926	1.10575	1.07999	0.945922	1.0374	1.12756
Tmem131	16.486	16.7097	17.4337	16.4255	16.1865	15.0544	16.9318
Inpp4a	23.2476	23.0869	24.5504	24.7182	23.4116	22.2482	23.7776
Coa5	28.9412	28.7778	27.5973	28.2856	30.5376	29.0878	27.2633
Unc50	18.3251	17.5982	19.0523	20.7286	20.4866	22.6776	22.1237
Mgat4a	7.30534	7.79537	7.44457	8.66205	7.94698	7.73112	7.698
2010300C02Rik	77.3946	71.3629	59.2928	62.0387	80.9716	61.5619	60.5513
Tsga10	2.8629	3.31758	2.75085	3.43848	3.31613	2.91085	3.05128
Lipt1	2.10215	2.31318	1.91213	2.26776	2.42105	3.23347	2.39904
Mitd1	5.38361	4.47975	4.40664	3.79385	4.09476	3.30165	5.04955
Mrpl30	41.1505	43.5562	46.5644	41.9603	45.921	53.2332	44.2997
Txndc9	8.38917	8.38539	8.43339	8.43996	8.86838	8.09948	8.07893
Eif5b	17.4011	18.8957	17.4693	17.9401	18.5304	17.9149	16.9427
Rev1	5.39654	5.02937	4.36858	4.60585	4.39861	4.067	4.30286
Aff3	9.75494	10.382	9.19222	9.66172	10.0662	9.75058	9.01065
Lonrf2	38.3442	37.0149	38.8762	39.0738	41.5634	41.2736	38.4286
Chst10	20.5315	21.853	23.3673	20.866	22.17	21.7771	21.6185
Pdcl3	12.2122	12.5646	13.0301	12.1266	12.52	13.1335	13.5085
Npas2	7.91442	9.60628	7.72301	8.68	7.55448	9.16935	8.51597
Rpl31	90.0827	92.9172	94.7501	91.7787	99.0592	101.341	94.1038
Tbc1d8	3.62067	3.52319	3.2462	3.91995	3.31528	2.92183	3.99866
Cnot11	8.85697	8.86879	8.79897	9.69027	9.77987	9.27808	9.52554
Rnf149	11.5186	13.6489	12.2164	10.8471	12.8316	12.9178	11.8175
Creg2	34.324	35.9635	30.2575	33.8846	35.1631	33.1154	30.7222
Map4k4	39.2386	39.1924	39.527	38.7227	34.8404	33.0239	37.625
Gm16894	2.15738	1.88226	1.77398	1.18733	1.65662	1.69637	1.66602
Il1r1	3.23048	3.11274	3.05111	2.94156	2.57122	2.29507	2.749
Slc9a4	3.03982	4.20627	3.01922	4.27494	3.3169	4.38518	3.52112
Slc9a2	6.64099	7.09282	4.64125	6.70792	6.91769	7.44986	5.23019
Mfsd9	1.98668	1.52545	1.66205	1.76517	1.97441	2.15491	1.83614
Pantr1	55.0361	47.2582	38.3145	43.344	45.6626	37.0779	42.4633
Pou3f3	28.7023	28.3067	24.0063	25.3199	23.6337	22.4703	26.8881
2900092D14Rik	10.8821	9.39241	8.44746	9.21277	8.23484	7.71578	9.46167
Pantr2	4.18612	3.58283	2.38028	2.20982	2.08328	2.77455	2.87387
Dalir	0.77862	0.624391	0.667256	0.576469	0.476885	0.527241	0.561039
Mrps9	16.3197	16.9165	15.5159	15.3248	14.5108	15.9141	15.9458
Gpr45	2.76502	2.8051	2.68688	2.46663	2.70701	3.30222	2.62839
Tgfbrap1	13.1279	12.6257	12.1698	12.2965	12.2989	12.3684	12.8995
AI597479	11.4608	11.3499	11.5499	11.1527	11.3458	11.9418	11.7594
Fhl2	14.3021	11.3373	11.0392	11.2849	11.9806	10.5464	13.5134
Nck2	14.4762	14.589	12.1179	14.2467	13.1375	13.2238	12.7523
1500015O10Rik	1.64099	12.6894	10.5235	30.7101	11.7237	12.4668	28.1901
Uxs1	21.0171	22.5804	20.347	22.1813	24.3634	21.8608	20.0133
Tpp2	17.7561	15.9243	16.5298	16.3419	16.89	16.2989	16.0337
Tex30	2.5218	2.87249	2.49039	2.75667	2.79387	2.30117	2.56317
Kdelc1	4.30441	3.58512	4.17333	3.1359	4.03332	3.41611	3.88551
Bivm	7.66498	7.4107	7.35499	7.41723	6.75583	7.62062	8.6893
Ercc5	5.49996	5.41865	4.91676	5.45224	5.03907	4.77354	5.67745
Gulp1	1.83949	1.89934	2.11717	2.04072	1.74265	2.0304	2.3079
Col3a1	2.68268	2.75742	3.60079	3.12666	3.27956	2.44151	2.5315
Col5a2	1.73848	1.85324	1.50364	1.48672	1.45765	1.54687	1.59697
Wdr75	10.7355	9.78025	9.75725	9.75046	9.3392	10.1484	9.08989
Slc40a1	2.92464	3.38807	3.07892	2.86329	3.18237	2.92298	3.61024
Dnah7b	0.438023	0.50953	0.62932	0.601183	0.42102	0.501283	0.733068
Slc39a10	36.3828	41.2098	43.5882	41.5039	47.7777	45.1192	40.0651
Tmeff2	25.8312	23.3701	26.8632	23.4575	24.1033	27.5149	27.733
Sdpr	3.53228	3.21986	4.03214	4.04003	4.0742	3.06069	3.98289
Nabp1	5.02357	4.51364	4.57743	4.65267	4.04732	5.22182	4.76655
Myo1b	4.91029	4.99024	6.35369	5.51322	5.92239	5.02768	5.71992
Stat1	4.50015	4.56402	4.57334	4.7185	4.23175	4.28211	4.43293
Gls	54.1019	54.8036	52.5827	53.0031	50.0425	52.3943	52.9279
Nab1	7.11352	7.61782	8.11184	7.53142	7.61821	7.07356	8.09944
Tmem194b	1.40407	1.4275	1.31409	1.30452	0.803629	0.987635	1.41759
Mfsd6	22.837	22.0119	21.4181	22.6499	19.2663	21.0313	21.788
Inpp1	11.0558	10.6967	11.114	12.1698	12.0618	12.1825	12.1456
Hibch	7.76579	7.47436	7.3744	7.79498	7.89055	8.04981	8.79799
1700019D03Rik	4.20281	4.62101	5.77219	4.6041	3.82315	3.17307	5.81076
Pms1	1.71516	1.5258	1.93861	1.47368	1.35615	1.70253	1.62188
Ormdl1	4.20292	4.4538	4.46778	4.13893	4.93203	5.42362	3.9284
Osgepl1	5.74471	5.27845	4.49054	4.62857	4.61699	4.66655	5.21089
Asnsd1	7.08003	7.92098	8.24773	8.21503	8.22744	7.27871	8.02371
Dnah7a	0.109114	0.0957081	0.141335	0.11494	0.125214	0.165325	0.167618
Stk17b	3.27997	3.24716	3.53107	3.51418	3.37515	2.81211	3.27587
Hecw2	4.53812	3.81484	4.89388	4.42153	3.53178	3.94982	6.01071
Gtf3c3	9.64605	9.5516	9.97716	9.51839	9.19165	9.64308	9.88507
Pgap1	4.94762	5.42286	6.33729	6.11117	6.0643	6.59564	6.35729
Ankrd44	2.88642	2.69601	2.67496	2.78229	1.93956	2.34177	2.82778
Sf3b1	43.7469	40.231	39.5588	39.7324	40.8167	38.3361	42.2801
Coq10b	13.2491	11.5428	13.5624	14.5604	11.6821	12.6489	11.93
Hspd1	77.3318	79.3418	81.1159	82.9338	85.1834	83.2751	77.9071
Hspe1	53.4859	53.7179	56.322	57.7524	56.8733	62.1385	55.7016
Mob4	32.7918	30.5348	32.5914	31.071	30.9936	31.3547	31.7063
Rftn2	13.1993	14.0686	13.4809	13.3555	13.0003	14.074	12.766
Mars2	4.15428	3.94804	3.97941	3.58918	3.54566	3.61171	4.31876
Plcl1	8.74792	8.09673	7.97043	9.09163	8.1344	5.79329	8.03135
Satb2	5.3793	5.20078	4.39283	4.76616	2.58721	4.05512	5.52056
9130024F11Rik	2.08116	1.99864	1.8705	1.73418	1.44265	1.39605	2.42219
BC055402	0.32184	0.377705	0.353543	0.237178	0.19766	0.200238	0.221597
1700066M21Rik	11.8269	11.01	11.6892	11.7533	10.6036	11.0008	10.922
Tyw5	7.03867	6.0748	6.32619	7.22058	6.41152	6.87043	7.10384
9430016H08Rik	7.84701	7.0361	7.42672	7.45195	8.37897	8.28855	9.13057
Spats2l	4.6832	5.30825	5.98557	5.53099	5.08094	5.62634	5.51628
Kctd18	3.74671	4.09614	3.69125	3.85654	3.64057	3.69565	3.89085
Sgol2a	0.283597	0.386287	0.326783	0.267675	0.304999	0.219877	0.276805
Aox1	1.75258	1.42394	1.40555	2.15491	1.46404	1.41919	2.05273
Aox3	0.713603	0.774489	0.819979	0.745893	0.83704	0.718235	0.527767
Aox4	0.356449	0.184554	0.327487	0.220654	0.169981	0.186287	0.315548
Bzw1	67.5903	64.4038	69.2074	68.71	65.1698	63.8778	65.6926
Clk1	30.7621	25.8165	25.1265	22.9787	25.2041	21.1245	22.8178
Ppil3	6.43367	6.38819	6.3949	5.56323	5.51309	6.35212	5.81964
Nif3l1	7.83559	7.9996	8.21899	8.24196	7.88015	7.72792	8.24433
Orc2	9.43394	9.14252	9.61219	9.52864	8.93238	9.73521	9.82984
Fam126b	23.0867	23.3986	24.8004	24.5681	24.8609	22.9887	24.2749
Ndufb3	77.8049	73.2011	75.851	82.0462	79.792	82.8226	83.6226
Gm20257	1.05191	0.862702	0.680714	0.795358	0.656679	0.848187	1.37819
Cflar	3.24425	4.36827	3.89063	4.63033	4.07523	3.89199	3.89054
Casp8	1.00739	1.10379	0.917658	1.25956	0.836568	0.80802	0.747184
Trak2	52.2843	52.615	52.9255	51.3885	58.2515	49.414	47.6427
Stradb	14.499	14.3046	14.773	13.4947	14.1924	14.7146	14.0391
Tmem237	11.0043	12.6938	12.0264	14.4846	13.5974	14.0458	14.5328
Mpp4	0.446527	0.190238	0.286663	0.266543	0.348442	0.242889	0.259762
Als2	10.4066	10.7855	9.79166	10.5262	11.1736	9.96523	10.2052
Fzd7	2.40773	2.82398	2.86327	3.64198	2.89975	2.89819	4.00192
Gm973	2.53063	1.9909	2.30401	1.97272	2.09443	1.92617	2.76395
Sumo1	64.9263	67.3361	66.3951	62.0138	70.4762	71.5856	64.3058
Nop58	18.2568	17.5162	17.4299	18.1831	19.7328	20.6467	17.4499
Bmpr2	27.7785	28.0337	27.4474	28.7494	28.0036	25.5636	27.2105
Fam117b	18.973	18.6704	18.5812	18.805	19.3259	19.1996	17.2559
Ica1l	10.6929	11.2526	10.7161	10.6811	10.9564	11.2258	10.6409
Wdr12	9.25096	8.16491	9.12189	8.7045	8.67085	9.27579	8.80909
Carf	4.13634	3.6013	4.04783	3.6549	3.62325	3.59611	4.005
Nbeal1	2.26388	2.0765	2.28321	2.30082	2.04008	1.56636	2.13656
Cyp20a1	6.717	7.87389	8.20666	6.52596	6.83344	6.08253	8.36193
Abi2	50.2217	50.2454	49.4635	49.6365	52.9357	50.145	46.8869
Raph1	9.01543	9.09046	10.2305	9.038	9.14359	9.21107	9.73241
Pard3b	0.75088	0.940345	0.987003	0.989818	0.942998	0.914489	0.868291
Nrp2	9.11614	9.15116	9.42674	9.25275	11.5597	11.8003	10.5126
Ino80d	4.35494	4.18343	3.799	4.11541	3.87309	3.67738	3.948
Ino80dos	2.7538	2.64791	1.94468	1.95692	2.17447	2.37417	2.5152
Ndufs1	42.3438	40.1525	42.4717	42.6757	41.4475	40.5797	44.3222
Eef1b2	46.2294	43.9195	45.0659	44.3102	48.2929	47.5968	45.6685
Gpr1	0.328562	0.42869	0.25593	0.326879	0.448682	0.466078	0.562332
Zdbf2	4.02597	4.76415	4.8183	4.85595	6.21827	6.16499	4.59178
Adam23	23.9097	22.411	23.9601	22.6989	21.5903	21.3634	22.8594
Mdh1b	0.43734	0.643554	0.641327	0.3435	0.493948	0.670221	0.835446
Fastkd2	5.43138	5.6688	6.01917	5.70918	6.6763	5.42204	5.99388
4933402D24Rik	0.583129	0.773377	0.82647	0.580141	0.568798	0.778632	0.754473
Klf7	9.91972	10.4279	11.4895	9.92764	10.8278	8.92694	11.4212
Creb1	9.95699	9.91589	9.70573	10.3247	10.4467	9.15006	8.9925
Mettl21a	3.08747	2.96	2.76167	2.67483	3.28536	2.91171	3.00782
Ccnyl1	4.95494	4.98171	5.14317	5.00992	5.4373	4.23716	4.97044
Fzd5	0.273419	0.260124	0.593877	0.476031	0.361154	0.331718	0.519389
Plekhm3	6.07636	5.84298	6.19305	6.05896	6.14239	5.78495	6.27905
D630023F18Rik	2.9091	3.59196	3.22516	3.36432	3.35615	4.69667	2.91519
Idh1	21.808	23.7417	24.7548	24.0427	21.6817	24.7846	25.1546
Pikfyve	6.58902	7.28211	6.84984	7.42558	6.80253	6.37975	6.90167
Pth2r	0.864679	0.501754	0.7185	0.925172	0.509239	1.07798	0.476608
Map2	205.145	212.89	199.461	201.694	228.852	210.317	198.937
Unc80	28.7498	28.6461	28.7116	29.6043	27.836	25.4929	29.9027
Rpe	10.7669	10.6484	11.1037	11.248	11.9337	10.8671	11.1752
Kansl1l	3.46676	3.65498	3.0266	3.30906	3.77701	3.36352	3.04699
Acadl	16.3964	17.881	18.9342	18.9875	17.8471	18.5208	18.4704
Lancl1	32.9389	30.8377	30.1284	31.8918	34.1789	34.2188	30.8631
Cps1	0.0566468	0.0989861	0.203651	0.0915793	0.138136	0.134807	0.100294
Erbb4	7.13291	7.47532	7.75793	7.4001	7.89611	7.18	7.66579
Ikzf2	0.940593	0.876596	0.728908	0.756936	0.799223	0.861421	0.777153
Spag16	0.289823	0.49519	0.564386	0.720844	0.408344	0.595048	0.890857
Vwc2l	4.57713	3.68223	3.8933	4.04865	2.51703	4.09316	4.52378
Bard1	0.166267	0.121269	0.175426	0.251719	0.0916675	0.129532	0.211184
Abca12	0.12303	0.0881991	0.0850586	0.127107	0.0553873	0.0900874	0.121479
Atic	11.1318	10.3604	11.32	11.645	11.4467	11.1658	11.7506
Fn1	11.8268	10.4688	10.8775	12.2173	8.87779	9.65876	10.5649
Mreg	1.67456	1.31033	2.44216	1.58739	1.29439	1.69841	2.46136
Pecr	3.15734	2.41596	2.778	2.28148	2.33412	2.45652	3.11869
Tmem169	7.69485	6.85838	7.24289	7.57191	6.50952	7.74004	7.66649
Xrcc5	6.94915	6.08862	7.25669	6.95953	6.73327	7.60979	7.5158
March4	6.29273	6.73244	7.05068	6.6816	7.77122	7.34217	5.84546
Smarcal1	11.3078	11.4895	11.8026	11.1098	11.9566	11.4944	11.516
Rpl37a	144.474	144.382	144.899	145.199	153.794	165.396	141.771
Igfbp2	15.611	31.9466	27.7149	46.5635	25.2438	29.5811	37.9386
Igfbp5	52.4151	48.1717	51.1607	53.9135	44.6761	41.7475	52.6959
Tns1	5.34572	7.00352	6.14691	7.29943	6.37436	6.03976	6.05793
Arpc2	143.626	137.623	128.378	133.469	145.989	132.013	119.876
Aamp	64.4853	65.2001	67.8185	66.3939	67.8607	69.6483	63.7907
Pnkd	47.6092	43.3632	41.273	43.9956	39.0852	42.6439	42.9133
Tmbim1	17.9606	16.8816	17.7522	17.0371	13.1768	13.1419	19.7501
Catip	0.768553	1.08313	1.22989	0.895159	0.914225	1.17559	1.49349
Slc11a1	1.02562	0.844321	0.998617	0.731259	0.783654	0.80401	0.802007
Ctdsp1	11.6619	12.7459	13.6565	12.7172	11.8458	11.6937	13.5515
Vil1	0.113716	0.0942035	0.340684	0.125704	0.123246	0.141501	0.279633
Usp37	5.08988	5.09552	4.64354	5.10736	5.03419	5.25272	4.67542
Rqcd1	10.0569	10.4516	10.2095	10.5693	9.63333	9.61521	9.32996
Plcd4	6.78898	6.25651	6.15849	5.5992	5.84667	5.69516	5.79773
Zfp142	5.29719	5.63431	5.06418	5.32773	4.98705	5.21217	5.33794
Bcs1l	9.69571	9.03603	8.62118	8.07958	8.28535	8.93251	8.93164
Rnf25	18.64	18.6871	19.1944	18.7564	20.4936	21.7696	18.717
Stk36	1.07602	0.953716	1.16322	1.22022	1.02021	0.994359	1.14572
Ttll4	3.02809	3.15864	2.57176	3.1047	3.01689	2.3541	2.65604
Cyp27a1	1.89625	1.51477	2.43472	1.78288	1.2602	1.2835	2.54567
Wnt6	0.342798	0.656697	0.581964	0.435775	0.854508	0.661159	0.387759
Wnt10a	2.1891	1.21661	1.19134	1.51852	1.07744	1.19205	1.72456
Cdk5r2	85.2342	85.3939	86.0318	86.942	86.6769	78.3431	81.875
Ccdc108	1.23289	1.34158	1.55381	1.52123	1.12869	1.55812	2.60356
Nhej1	0.713776	1.40868	1.1321	1.04429	1.39247	0.705315	0.966396
Cnppd1	8.11263	8.12369	8.0542	8.30003	7.89921	8.03826	9.01539
Fam134a	56.2939	56.2082	57.7253	54.6584	59.8918	59.4999	57.352
Zfand2b	9.48967	7.79855	8.28385	7.8424	7.54119	7.84328	8.18606
Abcb6	6.64675	7.17062	6.38427	6.30543	7.13828	7.6091	6.00294
Atg9a	34.2342	33.6476	32.8115	33.8679	33.0467	33.4203	33.0819
Ankzf1	5.88625	5.67824	4.96557	4.59754	5.50235	5.29095	5.93075
Glb1l	2.53352	2.7653	2.49247	2.58866	2.35993	2.56889	3.01062
Stk16	13.9504	13.734	14.9874	13.8654	13.9381	15.5319	13.8858
Tuba4a	176.833	160.743	158.727	165.869	172.805	164.843	158.428
Dnajb2	22.5629	23.1936	25.7825	23.6951	21.8884	23.5607	24.5239
Ptprn	128.468	131.657	130.714	120.572	143.991	147.676	118.461
Resp18	36.2773	39.1855	55.738	42.1619	58.2729	70.507	44.7347
Dnpep	11.1715	10.7509	12.0961	11.4968	11.1733	11.8084	11.2154
Des	0.578227	0.383207	0.496599	0.396293	0.338409	0.374143	0.500503
Speg	12.9231	13.0626	11.1312	11.8219	11.8581	11.8207	11.0163
Gmppa	16.5989	15.7097	13.8299	14.1034	16.1155	15.7603	14.5117
Asic4	3.38848	3.35184	4.6083	2.91276	4.85633	4.69351	3.57855
Chpf	20.1971	19.0611	17.5618	19.5849	19.1307	19.2238	17.4485
Tmem198	19.6287	18.4108	17.6743	18.2012	20.3946	19.9233	15.4298
Obsl1	3.57661	3.67677	3.44156	3.4021	3.66181	3.56973	3.52271
Inha	11.0102	9.90984	8.54079	7.87387	9.03281	9.34571	9.03191
Stk11ip	7.03217	7.00654	6.47121	6.6973	7.32467	6.94531	6.74925
Slc4a3	27.651	27.9516	29.1004	29.0445	28.9005	29.9037	28.4035
Epha4	73.1598	62.9908	59.2935	60.9771	56.2819	50.1486	61.3711
Sgpp2	3.36899	2.6991	5.34764	3.40073	2.17157	2.3829	4.87476
Farsb	20.1804	19.9205	20.8702	20.4165	19.8206	22.3742	19.4028
Acsl3	61.5282	62.2854	64.7095	61.7982	62.0195	57.1588	64.8658
Utp14b	5.7181	3.78012	4.64137	4.26168	4.188	3.78904	4.53651
Kcne4	0.815496	0.372554	0.761692	0.572695	0.374331	0.358146	0.721922
Scg2	64.5987	66.7763	78.942	68.0676	93.3726	84.5729	76.646
Ap1s3	1.05443	0.804018	1.03385	0.831048	0.85487	0.996826	0.957685
Wdfy1	15.9824	16.0551	17.0002	16.1997	15.883	16.0274	15.6351
Mrpl44	11.1458	10.9287	11.4842	9.98807	10.656	11.522	11.2135
Serpine2	82.3511	81.1954	97.1138	80.9949	85.8979	89.9928	80.1631
Cul3	56.8527	52.3604	54.2226	57.0292	53.0648	55.1641	55.5008
Dock10	14.3256	13.1808	12.1021	12.4519	12.0049	10.3782	13.5036
Nyap2	2.29591	2.52873	3.00147	2.86716	2.77195	2.82291	2.81418
Irs1	3.96716	3.72128	3.9828	4.38727	3.67681	3.79782	4.07889
Rhbdd1	2.56827	2.32514	2.77939	2.41953	2.45402	1.98399	2.77469
Col4a4	0.121056	0.244443	0.217605	0.567053	0.137761	0.2316	0.526898
Col4a3	0.0914942	0.311232	0.20147	0.500639	0.178491	0.358625	0.619617
Mff	72.77	71.4991	75.8428	74.8972	72.5882	75.772	74.1597
Agfg1	22.7991	21.4	24.2826	24.306	22.4347	23.1144	20.961
Slc19a3	1.05941	0.97499	1.26163	1.42288	1.02046	0.949148	0.773726
Daw1	0.425004	0.220048	0.48809	0.328865	0.184248	0.23798	0.877885
Sphkap	47.2277	45.339	39.0934	46.6488	47.4356	37.9762	40.4112
Pid1	10.588	13.5834	12.6883	13.2222	15.0235	13.3127	11.7
Dner	47.0717	47.8002	57.0623	48.3516	60.4688	61.3497	48.0732
Trip12	26.9209	26.3163	25.7394	27.4175	26.5983	25.1712	25.9602
Fbxo36	2.01294	1.71286	1.92718	2.35091	1.8781	2.00926	2.518
Slc16a14	4.22507	3.67197	3.61656	3.75305	3.48342	4.22469	3.69574
Sp110	0.93961	0.279473	0.503106	0.5569	0.604511	0.492551	0.530933
Sp140	1.05958	1.24575	0.937672	1.05415	1.31975	1.02232	1.22661
Sp100	1.04025	1.0205	1.16459	1.03492	0.872275	0.878844	1.30863
Cab39	55.1475	52.593	54.5022	55.2361	52.3262	54.7955	53.3061
Itm2c	315.848	313.218	313.467	317.385	346.823	365.855	287.96
4933407L21Rik	1.47517	1.21494	2.09669	1.77479	1.70662	1.69046	1.63997
Gpr55	0.386114	0.489387	0.430318	0.445598	0.39169	0.709151	0.423844
2810459M11Rik	4.88305	4.08802	4.36752	4.71688	3.81735	4.09146	4.94028
Psmd1	48.5764	47.6837	49.9104	48.6404	48.7158	49.9982	47.1678
Armc9	4.67569	4.8394	4.82198	4.88282	4.99931	5.63909	4.61014
B3gnt7	0.409772	0.509189	0.750228	0.256683	0.532935	0.390918	0.738941
Ncl	38.7207	38.82	39.997	39.2151	38.4436	39.2181	40.1173
C130036L24Rik	0.622175	0.782788	0.782875	0.804683	0.485507	0.383225	0.578322
Ptma	246.941	232.172	230.467	233.612	226.885	216.754	244.14
Pde6d	27.8427	28.9061	31.0211	28.4535	29.3043	25.6476	27.4575
Cops7b	8.96768	8.40689	9.23403	8.04361	8.81616	8.20434	8.11059
Nppc	2.45675	2.64185	2.03822	2.14335	1.95397	2.15872	2.24177
Dis3l2	7.37745	7.07227	7.44556	6.73419	6.61463	6.91282	7.33355
Ecel1	0.870795	0.89762	2.12264	1.26012	4.80036	4.81691	0.887675
Eif4e2	11.1566	10.3826	11.1262	11.3141	11.0461	12.1004	10.4707
Efhd1	18.7863	16.1457	18.4536	15.8681	11.7695	12.2176	17.2102
Gigyf2	14.936	15.6134	15.6245	16.1353	15.6793	15.7745	15.4745
Kcnj13	1.60571	10.0399	7.39955	21.8129	6.66366	8.40265	14.7832
Ngef	31.8305	32.7994	31.6419	30.9263	36.8491	33.9656	28.6314
Inpp5d	2.95776	3.73728	3.12412	2.93467	3.8649	2.33921	2.65366
Atg16l1	15.2705	15.0279	14.5039	14.4899	15.1488	14.6464	14.3625
Sag	0.6648	0.91867	0.700525	0.501747	0.782625	1.00124	0.527636
Dgkd	23.0464	22.9094	21.0679	21.9787	24.2341	23.2922	21.149
Usp40	3.94133	3.70769	3.52906	3.98747	3.80833	3.3519	4.09246
Ugt1a7c	0.143474	0.278568	0.182681	0.309268	0.186597	0.160677	0.14818
Dnajb3	1.08431	1.01053	0.730914	0.886119	0.793245	0.997474	0.925608
Hjurp	0.541356	0.434934	0.331363	0.431794	0.40059	0.381528	0.425531
Arl4c	14.9054	14.5854	16.2705	15.2835	14.0838	16.1143	17.5114
Sh3bp4	9.21061	10.9423	11.3236	9.44077	11.0133	11.6959	10.1281
Agap1	19.2458	21.2425	20.5045	19.6666	20.8017	18.6348	20.0359
Gbx2	0	0	1.33197	0.497606	0.0722779	0	1.08234
Iqca	0.269919	0.365897	0.496221	0.439423	0.275253	0.425943	0.912344
Ackr3	6.53847	6.5526	5.81557	5.98119	6.59312	6.84694	5.47249
Cops8	42.931	43.2363	42.5034	41.074	42.5845	42.8134	40.1803
Col6a3	0.573989	0.396123	0.408139	0.466236	0.446488	0.398705	0.533855
Mlph	0.412808	0.458391	0.394705	0.629147	0.522604	0.531157	0.303238
Lrrfip1	9.25101	8.89001	8.179	8.35079	8.65574	8.4863	7.95881
Ramp1	12.7456	12.5343	12.779	13.536	13.2586	13.8213	12.0099
Ube2f	19.9374	21.0315	19.6853	21.1576	20.293	20.6452	19.4403
Scly	5.58545	5.33847	5.58142	5.55683	5.10005	5.15599	5.73441
Ilkap	19.6918	20.7936	18.2678	20.4788	21.4263	21.2468	19.5986
Hes6	4.77914	4.89387	6.52262	5.92864	4.92066	6.21114	6.24167
Per2	6.94966	7.09935	6.54334	7.75313	8.93098	6.25656	5.13681
Traf3ip1	5.6825	5.40074	5.46127	6.64972	5.53186	5.64553	5.83733
Asb1	10.4232	11.334	11.7699	10.8215	12.3877	12.7479	10.1975
Twist2	0.390234	0.895221	0.485631	0.806334	0.322083	0.605109	0.850356
Hdac4	8.29866	9.57902	8.94139	9.76811	10.6792	9.77514	8.14304
Ndufa10	94.599	94.538	98.0228	99.5265	96.3094	100.834	95.7406
Myeov2	51.4037	51.9329	52.7223	56.1552	60.6763	53.0385	53.7925
Gpc1	35.4364	33.1287	30.544	34.1187	31.8509	29.0437	31.4488
Dusp28	8.21483	8.17287	7.97682	8.19902	7.98717	9.14062	9.21304
Rnpepl1	10.3675	10.3626	9.76071	9.99208	9.20258	9.91254	10.2104
Capn10	7.37845	7.85878	8.1203	7.21807	8.59914	8.30911	7.27103
Kif1a	194.495	197.958	199.727	202.685	187.84	186.796	199.84
Sned1	2.74647	2.42834	2.25485	2.54848	2.00923	1.51817	3.01578
Mterf4	4.57397	4.606	5.25351	4.92876	4.87874	4.64341	5.68982
Pask	0.707813	0.501911	0.414891	0.543448	0.570345	0.59451	0.66746
Ppp1r7	27.244	25.2497	27.0057	25.6672	26.5429	26.1519	24.1275
Hdlbp	36.5284	36.3353	37.0496	38.3763	36.9252	36.0605	37.4354
Sept2	27.8544	26.895	27.0521	26.9831	24.4736	24.196	26.0282
Farp2	1.98328	1.93278	2.30733	2.65419	2.32733	2.06323	1.96069
Stk25	64.0741	60.9666	58.8175	58.9293	58.6034	64.1525	58.6184
Bok	22.7996	18.3264	21.0109	20.7128	18.2421	14.014	20.7921
Thap4	7.29327	7.18788	7.25969	6.9838	7.00731	6.84047	6.50483
Atg4b	18.8016	19.4665	20.9349	19.9082	20.4262	21.16	19.5496
Dtymk	11.8452	10.3948	10.9974	11.9938	10.7916	10.7739	10.0868
Ing5	3.4541	3.2757	3.35407	3.47957	3.44539	3.17818	3.54177
D2hgdh	4.03109	4.47698	4.10921	3.56199	3.66821	3.89423	3.84217
Neu4	3.39921	3.68099	3.47138	3.53828	3.17929	3.51319	3.07879
Fam174a	18.7853	18.6395	19.2189	17.8522	18.8159	20.0747	20.4852
St8sia4	3.97513	3.96975	4.23369	4.59664	4.01277	4.6149	4.56918
Slco4c1	0.921255	0.812579	0.857574	0.883801	0.7221	0.921172	0.946616
Panct2	0.904909	0.880822	1.02116	0.850257	1.14747	1.05845	0.925687
D1Ertd622e	16.8582	15.376	16.0825	16.0276	17.3839	17.3813	16.3117
Ppip5k2	4.85223	4.55505	4.76157	4.32774	4.53289	4.27749	4.72751
Gin1	3.0874	3.03919	2.15054	2.78362	2.87977	2.54996	3.48475
Pam	47.7922	49.4427	53.3329	49.6004	50.4095	53.4579	49.7689
B230216N24Rik	2.60775	3.20927	3.51567	3.02678	3.61982	4.11853	2.5157
Cntnap5b	3.55376	3.46968	4.47995	3.61208	4.65941	3.79895	3.88822
Cdh20	7.85134	6.7156	7.80791	7.68478	5.56316	7.2759	7.72791
Rnf152	1.38529	1.91934	3.66463	2.69206	1.86921	1.79443	3.72396
Pign	3.34154	3.56371	3.41592	3.30707	3.18572	3.29963	3.28222
2310035C23Rik	16.2095	16.0775	15.5967	16.3439	15.7543	16.6763	15.9038
Tnfrsf11a	0.737169	0.847804	1.00792	0.990859	0.833794	0.790425	1.06218
Zcchc2	5.25037	5.27335	5.2822	5.7411	5.53657	5.44286	5.25507
Phlpp1	21.5887	22.8619	21.4215	22.2869	20.9763	19.4444	21.3448
Bcl2	3.25695	3.33415	3.68653	3.9592	4.25904	3.78993	3.60855
Kdsr	6.85792	6.96996	6.65202	6.35249	7.02659	6.90584	6.81427
Vps4b	15.6114	15.3345	15.2861	14.8129	15.8148	15.7174	15.8127
Serpinb8	0.74241	0.680738	0.817933	0.655215	0.992805	1.18009	0.720824
Cdh7	1.98504	1.7843	3.64211	2.06835	2.34871	2.24935	2.43314
Cdh19	2.37282	3.61752	3.37281	3.61797	2.42771	2.22406	3.58464
Dsel	4.38735	4.16527	4.9997	4.57564	4.7528	4.75267	4.53125
Cntnap5a	7.37375	5.91577	7.22409	6.94565	8.5172	6.7595	5.43229
Tsn	30.3769	29.0227	31.8679	27.6297	28.0375	29.1716	27.9008
Nifk	14.2438	13.6623	13.5309	13.7571	14.5225	14.6476	14.0452
Clasp1	15.3134	15.5066	15.8894	16.4987	15.5809	14.8307	14.8446
Tfcp2l1	0.802968	0.878997	0.809513	0.81576	0.878547	0.471032	0.808618
Gli2	1.02158	1.03962	0.849573	0.759338	0.939204	0.716685	0.888766
Inhbb	2.75824	2.5792	2.5456	2.79936	2.24806	2.39446	2.57285
Ralb	6.76285	7.18929	7.52403	7.21001	6.90032	7.61245	7.44145
Tmem185b	4.60636	4.79876	4.92808	4.7489	4.98183	4.78461	4.7677
Epb4.1l5	1.25584	1.49261	1.35721	1.37081	1.34896	1.3267	1.45382
Ptpn4	16.11	15.5052	23.761	19.7658	14.8569	14.0583	20.6328
Tmem177	2.34626	2.59941	2.51761	2.4176	2.41704	2.29242	2.50092
Cfap221	0.203898	0.306963	0.324227	0.296478	0.137691	0.087825	0.541505
Tmem37	0.387253	0.68572	0.661303	0.577904	0.642151	0.477053	0.994172
Dbi	129.834	134.894	144.677	142.632	142.422	148.716	146.338
Steap3	2.05782	1.97557	1.83838	1.92394	1.97097	1.92971	1.79975
C1ql2	23.5514	20.0404	16.9021	17.2008	18.9582	16.9145	21.0408
Celrr	1.44573	1.69582	1.4114	1.56231	1.89647	1.98197	1.54463
Insig2	14.9106	17.252	16.5778	16.5989	16.9378	17.5198	17.3792
Ccdc93	5.54715	5.9892	5.41006	5.77252	5.91907	5.6591	5.25179
Htr5b	2.84962	2.93046	2.86144	2.46353	2.51121	2.81713	3.75786
Ddx18	10.1918	9.22089	9.42769	10.3312	10.8466	10.0802	8.74328
Dpp10	20.3213	21.9987	31.6281	23.196	28.8242	28.5306	24.601
Actr3	106.046	100.823	93.9068	98.6253	102.866	96.7884	95.6173
Slc35f5	8.78057	8.18315	9.07758	8.16226	7.98787	9.22195	9.35719
Lypd1	9.09447	10.1457	11.1872	8.16608	18.5876	17.3057	8.46029
Nckap5	1.28115	1.43084	1.30531	1.40875	1.27496	1.28954	1.29026
Mgat5	17.0527	15.2421	17.5389	17.1799	17.1534	15.3176	15.2196
Tmem163	6.66565	7.85995	11.1381	7.65891	7.38705	7.13191	8.96201
Ccnt2	15.7804	15.6154	13.1052	13.4806	15.1739	12.6518	14.3467
Map3k19	1.23074	1.96762	2.05944	2.06063	2.21554	2.10668	1.67414
Rab3gap1	25.0977	23.6923	24.6056	24.8861	24.1736	25.015	24.7439
Zranb3	2.25102	2.21725	2.26167	2.18486	2.16892	2.25447	2.28434
R3hdm1	45.6939	44.0647	40.539	39.4506	41.13	38.7346	42.7113
Ubxn4	22.2658	23.3873	21.8021	22.6495	22.6477	22.4785	21.0738
Lct	6.98763	6.41101	5.02311	5.06454	6.14926	2.52503	4.8401
Mcm6	5.10454	4.65601	4.12417	4.83527	5.01881	4.86516	5.5043
Dars	26.6691	24.0354	24.5621	25.1426	25.2022	27.3881	27.1941
Cxcr4	1.60661	1.25449	1.71717	1.57678	1.44006	1.58041	2.15261
Thsd7b	2.48155	2.59447	2.54737	2.77588	2.61102	2.91311	3.06104
Cd55	2.60375	2.7608	2.36822	3.89337	2.79829	3.0207	4.56856
Pfkfb2	6.10752	6.45115	6.23984	5.78707	6.06522	5.40033	6.26193
Yod1	4.42513	5.08313	5.10562	4.6277	5.19972	4.48318	5.18368
AA986860	1.15078	1.21127	0.949115	0.82162	1.09608	0.940032	1.25843
Mapkapk2	12.4119	12.7256	13.4859	12.6078	13.5585	13.5049	12.2372
Dyrk3	7.37493	5.89887	6.50883	5.61632	5.74752	7.13099	6.22582
Eif2d	10.4221	10.338	9.67624	9.35916	9.49489	10.4583	9.40887
Rassf5	7.66854	7.29769	7.65118	7.84788	7.4575	8.60094	6.81933
Ikbke	0.639385	0.423993	0.607818	0.415917	0.383797	0.523265	0.751063
Srgap2	13.7598	14.0425	12.9437	14.6445	13.0824	13.1769	12.3804
Fam72a	0.804512	0.784647	0.790339	0.80039	0.620491	0.607632	0.513445
Rab7b	1.99806	2.08033	2.02029	1.94123	1.40081	1.45096	2.32154
Pm20d1	0.878901	0.622103	0.759938	0.509143	0.564299	0.49837	0.748505
Slc41a1	21.6948	21.9752	21.1775	21.962	23.1154	22.2138	20.1631
Rab29	4.30604	3.70436	3.81062	3.29536	2.94014	3.78367	3.40142
Nucks1	35.8368	35.1085	35.6933	35.6853	37.1932	35.6188	34.4814
Slc45a3	0.768241	0.673855	1.04587	0.887942	0.41876	0.531394	1.25016
Elk4	9.19417	8.67859	8.57206	8.53868	8.4345	7.4731	7.66432
Mfsd4	13.0251	11.3674	12.1589	12.0057	11.6047	10.8151	12.6872
Cdk18	10.5118	9.77248	11.156	10.0334	10.1399	11.7287	10.5418
Klhdc8a	3.03519	3.00923	4.17071	3.77225	3.18556	3.17181	4.27947
Nuak2	0.540708	0.433605	0.350355	0.400326	0.33117	0.323893	0.356215
Tmcc2	78.0975	83.9888	81.6106	83.1322	83.0726	84.1371	79.207
Dstyk	14.4705	14.3482	13.8927	15.3782	14.3495	14.2299	14.197
Rbbp5	16.8942	16.7755	14.7553	16.1388	17.3357	15.5803	15.2917
Tmem81	2.05736	2.35985	2.03198	2.13678	1.80832	2.15212	2.60183
Cntn2	17.8311	16.1636	17.5074	16.6754	11.6839	11.6983	18.4652
Nfasc	50.8508	51.0335	49.8677	49.8918	39.0597	36.9623	51.8283
Lrrn2	48.6234	50.8548	51.1492	49.9083	51.0794	53.3856	48.3269
Mdm4	13.908	13.3161	12.7553	12.4994	12.0617	11.6052	13.5353
Pik3c2b	3.75508	3.41164	2.96427	3.13297	2.4564	2.52541	3.77271
Ppp1r15b	14.0888	14.6409	15.9502	15.0753	14.5056	14.8545	13.72
Plekha6	10.3252	10.4693	12.731	10.8608	10.293	10.4808	12.8247
Gm19461	0.151865	0.294859	1.10332	0.629529	0.19751	0.283456	0.862652
Etnk2	0.967742	1.24011	1.55319	1.03155	0.994527	1.29666	1.57571
Sox13	1.71767	2.47396	2.76681	2.84071	1.92568	1.87365	2.68569
Snrpe	26.8161	25.3646	26.9795	26.9176	26.7036	29.0452	28.2035
Zc3h11a	25.1216	26.8873	24.1791	24.3352	26.9374	24.0963	23.5968
Zbed6	9.48606	9.22183	7.97443	7.49675	7.61102	6.94134	8.53684
Atp2b4	26.5265	29.8564	35.4868	31.9522	41.3854	43.1642	25.6439
Optc	0.152134	0.319012	0.324744	0.208112	0.352438	0.745389	0.185181
Prelp	9.51507	9.10212	9.12206	11.9254	10.092	9.93328	11.4731
Fmod	7.79684	9.2049	9.14952	9.79889	10.7628	8.70081	8.0241
Btg2	11.9952	6.70269	5.99328	7.01537	6.74113	5.10728	10.257
Chil1	2.96135	3.95508	4.31723	4.10609	3.47993	3.55144	3.22017
Mybph	0.732118	0.361221	0.329005	0.514141	0.315055	0.337605	0.381242
Adora1	51.7287	52.265	45.8964	50.8644	42.8323	44.0981	47.1472
Ppfia4	22.7071	20.8476	19.0784	19.6846	18.9514	19.105	20.9578
Tmem183a	22.6807	22.5043	22.2167	21.9463	23.0446	24.1197	23.1037
Cyb5r1	10.5362	9.99994	9.25201	9.27738	9.04872	9.62948	10.0992
Adipor1	21.2452	21.8968	21.1582	21.8182	20.6005	21.5412	21.3455
Klhl12	14.393	14.9067	15.1512	15.202	15.6019	16.2567	14.2142
Rabif	15.3594	16.7876	16.1356	15.5207	16.4723	16.3905	15.964
Kdm5b	15.6159	16.4469	14.5971	15.169	15.3236	15.542	14.3388
Syt2	7.28121	5.18149	7.40141	5.27671	4.00495	4.81958	7.01204
Ppp1r12b	10.2964	10.6997	10.25	10.269	11.4968	10.6824	9.90977
Ube2t	0.903773	0.777491	0.499871	0.968307	0.542499	0.506067	0.553895
Lgr6	0.576134	0.506542	0.928161	0.475849	0.392322	0.5113	0.856458
Ptprv	0.0906861	0.042258	0.0465752	0.0322219	0.240098	0.0797965	0.0516088
Arl8a	113.292	112.678	112.826	109.926	108.273	112.104	106.253
Gpr37l1	87.0356	81.6515	84.133	77.8768	78.0761	77.2486	80.3913
Rnpep	16.6538	16.398	14.245	17.3006	17.1794	15.5261	14.9398
Timm17a	54.3297	54.1955	51.2621	54.735	53.9579	55.6492	52.468
Lmod1	0.609438	0.763504	0.808153	0.665952	0.604205	0.481113	0.778306
Shisa4	54.2435	51.2006	53.0064	50.4425	52.5553	55.8919	54.0255
Ipo9	28.1989	28.7641	29.1873	29.223	28.7625	28.9488	27.4343
Nav1	17.8178	18.25	16.7684	16.7659	16.6126	14.3161	15.9372
Csrp1	112.188	111.46	113.931	111.06	90.9172	86.6416	124.941
Phlda3	10.6043	10.9837	12.5712	10.9773	10.3175	9.32023	13.2138
Tnni1	2.5808	2.76763	2.00181	2.03999	1.48283	2.05879	2.81671
Lad1	0.684475	0.956857	0.851802	0.707159	0.873084	0.619131	0.908903
Tnnt2	2.26488	2.6971	2.74243	1.94032	1.93306	1.6205	2.81256
Igfn1	0.389634	0.93841	1.21191	0.871095	1.90456	0.789353	0.89138
Tmem9	23.4051	21.582	22.4317	23.3076	23.3348	25.4301	23.6481
Cacna1s	0.0440392	0.0586327	0.158326	0.125182	0.165691	0.11273	0.250624
Kif21b	12.4815	12.1475	12.2661	11.8504	11.1805	11.8886	12.4066
5730559C18Rik	1.47705	1.97347	1.63299	1.65154	1.36425	1.66879	1.51585
Gpr25	3.93837	3.50187	3.0521	3.93818	3.56717	4.25305	4.09125
Camsap2	32.9649	34.3018	33.7773	35.5156	35.8573	35.3387	33.3983
Ddx59	1.92676	2.61936	2.31956	2.18068	2.25873	2.37553	2.83236
Zfp281	14.7007	14.459	14.5145	14.1649	13.1597	12.9014	14.2102
Ptprc	0.667284	0.654273	0.949587	0.65695	0.813605	0.902976	0.572257
Nek7	16.9656	17.5996	20.1067	17.3909	17.747	17.4929	21.099
Lhx9	2.09699	2.35029	2.88252	2.13397	2.33288	2.66307	3.45188
2310009B15Rik	6.55245	7.13511	7.43897	5.76406	6.39141	7.26084	6.04482
Dennd1b	2.35459	2.11932	2.3845	2.31896	2.22278	2.13817	2.1641
Zbtb41	5.95323	5.65353	5.91786	6.31633	6.30308	5.56992	5.82883
Aspm	0.17165	0.171132	0.136336	0.218427	0.190794	0.174349	0.144886
Cfh	10.1234	10.5025	12.2045	11.3192	11.1859	11.0239	10.6231
Kcnt2	7.32534	6.92897	5.42094	6.7531	6.19389	5.48396	5.7623
Cdc73	11.5886	11.1428	11.3805	13.5337	11.7772	11.4299	10.5323
B3galt2	13.558	13.1086	12.7733	12.7611	12.478	14.7212	13.1523
Glrx2	13.156	14.4356	14.3676	13.7504	13.9244	13.2435	14.0206
Trove2	12.9126	13.8524	14.8408	14.6348	13.3266	12.8827	14.5176
Uchl5	17.1918	18.0447	17.9376	18.4796	17.8277	18.6335	18.101
Rgs2	10.6541	11.7224	13.3871	11.6022	14.4905	13.7345	11.6679
Brinp3	7.01506	5.73935	8.35827	6.44796	7.83574	8.69044	6.72671
Pla2g4a	1.63937	1.61204	1.77508	1.2457	1.33467	1.37333	1.72552
Ptgs2	6.60353	6.03027	5.91802	5.70949	6.96951	6.00136	4.60095
BC003331	17.821	17.118	16.4648	17.2221	17.4897	17.3729	18.2173
Tpr	21.0064	20.5397	21.1258	21.7862	20.9022	20.3062	21.1035
Prg4	1.3625	1.24406	1.35697	2.07907	1.23024	1.21657	1.92334
Hmcn1	0.301065	0.376781	0.315045	0.359427	0.255909	0.262505	0.355994
Ivns1abp	26.3652	26.313	25.6149	24.8066	26.9985	23.3532	24.3159
Swt1	3.52177	3.49229	2.95298	3.5785	3.40379	3.42697	3.26024
Trmt1l	12.2067	12.7948	11.768	13.5556	12.8293	12.4125	11.3948
Rnf2	14.4502	14.764	14.5189	14.1433	14.3361	15.338	14.1162
Fam129a	0.669892	0.819994	0.736878	0.746037	0.760707	0.660634	0.78775
Edem3	12.1479	12.0383	12.3761	12.406	11.9307	11.6743	11.6831
1700025G04Rik	15.7995	16.098	14.8353	16.0238	15.6829	16.8618	14.1903
Tsen15	9.56759	9.88934	10.5378	9.41472	10.3505	10.6758	9.57852
Colgalt2	2.03909	2.0542	2.04214	1.8934	1.90374	2.01173	2.10597
Rgl1	28.5524	30.944	29.1136	29.8476	37.9907	33.3147	27.662
Arpc5	90.4973	86.9327	78.5006	81.1314	91.8372	86.0492	76.8601
Ncf2	1.50192	1.76734	1.52715	1.43385	1.55379	1.37618	1.1147
Smg7	21.0708	21.4878	21.4459	22.0539	22.5848	21.1771	19.6124
Nmnat2	37.1023	38.3027	43.7475	40.7758	42.4246	43.7644	39.6283
Lamc2	2.20408	2.28867	2.34427	2.10933	2.53675	1.71674	2.59256
Lamc1	8.2777	8.17679	8.54045	8.70822	7.52992	7.61521	7.68009
Shcbp1l	0.982184	0.89741	0.692364	0.670594	0.751408	0.668595	0.750143
Dhx9	38.1543	37.9373	37.162	38.0607	38.8071	37.8145	37.6081
Npl	1.68426	2.14521	1.61469	2.62516	2.13573	2.26344	1.7892
Rgs8	19.3661	18.8959	24.3828	21.2584	19.7705	17.8809	19.2704
Rgs16	4.46967	3.69398	13.9163	8.70894	4.11303	4.08001	11.1238
Rnasel	2.57426	2.29111	2.36576	2.47872	2.11537	2.10424	2.52068
Rgsl1	0.584263	0.776432	0.418153	0.462863	0.411597	0.496795	0.565113
Teddm2	0.690524	0.643541	0.299613	0.56854	0.371615	0.693318	0.590211
Glul	597.84	643.321	595.761	604.213	628.679	576.36	559.125
Zfp648	0.797325	0.606194	0.678901	1.25248	0.245599	0.704939	0.910157
Cacna1e	31.7191	29.3008	25.0459	29.6649	26.4586	22.791	26.6873
Ier5	16.9458	16.2979	14.6243	16.3198	14.1445	13.5824	15.4812
Mr1	2.26036	2.47229	2.82161	3.13892	2.57228	2.97085	3.02929
Stx6	30.5107	30.42	26.0692	26.2593	28.308	26.9405	26.0031
Xpr1	24.5948	25.9054	26.1581	25.5903	27.6155	26.3101	26.685
Acbd6	15.4939	14.2696	15.0556	15.1522	14.6977	15.4211	15.3498
Qsox1	7.45255	7.13114	7.28795	7.14623	6.90363	7.55873	7.9563
Cep350	5.95476	5.94679	5.66322	6.44541	5.72757	4.86565	5.523
Tor1aip1	10.0966	10.931	10.8049	10.9628	10.5927	10.2738	10.6895
Tor1aip2	7.6922	7.29103	7.88251	7.98614	7.59788	7.40715	8.00037
Fam163a	4.64468	4.54557	5.21134	4.64102	3.84947	4.85027	4.76566
Tdrd5	0.555818	0.549715	0.499556	0.473974	0.531093	0.495427	0.722998
Soat1	6.73267	7.67832	7.52327	7.78724	8.16484	7.0053	7.02392
Abl2	12.7444	12.3809	12.049	12.7705	13.3455	11.7077	10.9957
Tor3a	2.18129	2.60567	2.00381	2.58974	1.95135	2.05143	2.96584
Fam20b	31.6519	30.5203	30.6447	33.1354	29.7046	33.1886	31.6151
Ralgps2	10.1537	12.0512	10.3517	11.2058	12.667	11.1547	9.22325
Rasal2	12.7411	12.9666	11.8953	13.0346	12.7568	11.1077	11.5949
2810025M15Rik	7.91631	5.9329	7.50039	5.84118	6.20958	5.6148	7.21236
BC026585	3.69699	3.55935	4.1466	4.34679	4.11278	4.89303	3.97602
Brinp2	23.2883	24.6305	24.4785	24.5639	28.224	28.0164	20.5566
Astn1	42.8728	45.6057	45.6331	45.8695	49.6788	48.233	43.1753
Pappa2	0.27525	0.316377	0.404067	0.538551	0.787556	0.477791	0.349255
Rfwd2	13.0941	14.3085	13.862	13.4843	15.7356	13.7307	13.5086
Tnr	23.7324	24.8526	23.4756	23.8868	24.616	21.8526	23.187
4930523C07Rik	0.248431	0.333673	0.275822	0.327121	0.420506	0.360047	0.413977
Mrps14	11.4153	11.6633	12.1285	12.57	12.1097	13.0078	11.9637
Cacybp	35.0822	36.5826	36.8866	40.2378	40.7406	42.6251	35.2932
Rabgap1l	26.0026	27.119	25.4073	27.3641	25.902	26.2663	24.8818
Gpr52	2.10336	2.29823	3.06384	2.56161	3.96184	3.69578	2.69671
Rc3h1	7.65783	7.50015	7.71208	8.11322	6.97421	7.05788	7.75754
Zbtb37	1.22725	1.20047	1.02098	1.54386	1.10805	0.999563	1.56231
Gas5	19.9848	17.9065	17.2828	16.4459	18.6664	17.7355	18.5653
Dars2	6.14785	5.31958	5.17958	5.25197	4.64507	5.28382	5.1114
Cenpl	0.629493	0.391109	0.623802	0.497802	0.64551	0.506131	0.700149
Klhl20	6.29241	6.60982	5.8133	6.25046	5.65245	6.38042	6.14038
Ankrd45	13.7838	13.0924	13.5009	14.0815	13.8061	12.3444	13.354
Prdx6	71.3146	68.527	67.7935	65.8488	69.3458	65.6004	65.723
Suco	8.37246	8.33231	8.83806	8.16806	8.54427	8.72605	9.08646
Pigc	3.35256	3.83608	3.77455	3.94074	3.96842	3.80798	3.85507
Dnm3	19.1134	19.7547	24.5705	21.7758	20.7679	21.7802	23.3713
Mettl13	3.50077	3.22312	3.93301	3.23005	3.45604	3.69919	3.26153
Vamp4	25.4625	25.5566	24.7305	23.6143	26.8698	25.8851	23.6975
Myoc	13.4056	13.1993	16.167	13.5818	14.4244	13.3165	14.1973
Prrc2c	23.1309	23.4373	22.4842	24.0178	23.7946	20.9	23.7749
Fmo1	3.979	3.97654	4.42844	3.79016	5.03731	4.72155	3.92714
Fmo2	0.377781	0.330072	0.381983	0.375845	0.46062	0.304086	0.240373
Prrx1	1.71854	1.63611	1.59686	1.85703	1.77946	1.26135	1.75072
Gorab	4.25387	3.8913	4.09134	3.99783	4.44024	4.07833	3.86303
Mettl11b	1.27165	1.42912	0.67231	0.706985	1.05798	0.879601	0.496647
Kifap3	78.2861	77.3257	77.7148	82.0669	80.855	80.7432	77.4585
Scyl3	5.86261	5.64377	5.45036	5.43148	5.12046	5.02292	5.81448
BC055324	0.392483	0.391005	0.413575	0.538582	0.435642	0.242506	0.527162
Mettl18	2.40573	2.3932	2.13792	2.15137	2.39933	2.14928	2.27326
F5	0.291417	3.55041	2.50013	7.60654	2.703	2.65833	6.36503
Slc19a2	4.77545	4.71777	4.83724	4.7839	4.24929	5.39742	4.66684
Ccdc181	9.32662	8.98243	9.42803	9.63014	10.3131	9.32827	10.6837
Blzf1	7.13493	6.38569	7.19347	7.33143	7.31184	6.84267	6.72234
Nme7	4.09893	4.12419	3.76615	4.05195	4.11279	4.23953	3.53615
Atp1b1	654.605	627.413	659.999	652.9	640.371	682.549	658.254
Gm20743	0.94243	0.624061	0.713292	1.13499	0.653164	0.805457	0.680606
Sft2d2	7.46194	8.15646	7.52653	8.45182	7.16732	7.6303	8.22087
Tiprl	10.0005	9.60402	10.2527	9.7442	9.73723	10.467	10.1302
Gpr161	12.0604	14.3378	10.2384	12.7044	11.8035	12.0763	9.43838
Dcaf6	32.1742	33.9277	31.6378	32.6022	33.6733	35.6582	30.4445
Mpc2	66.4542	57.6348	63.0019	64.0032	62.6167	67.708	63.5238
Adcy10	0.189017	0.147972	0.169884	0.150439	0.132748	0.101607	0.207487
Mpzl1	13.5068	13.2421	13.1763	12.7058	11.9356	12.3556	13.2296
Rcsd1	2.33057	2.43319	2.81056	2.2746	2.60421	2.49437	2.71604
Creg1	9.34088	9.01624	12.3265	9.69866	10.0514	10.3571	12.1411
Pou2f1	2.37088	2.03057	2.26037	2.19153	2.06379	1.70736	2.322
Dusp27	0.0587086	0.200618	0.360567	0.175223	0.171797	0.0547897	0.225212
Ildr2	22.7433	25.8706	33.4773	28.2432	29.4815	28.6153	27.5245
Tada1	14.3464	15.6814	14.4956	14.9673	15.9289	16.1488	16.0663
Pogk	11.0281	11.7019	12.4906	11.7317	10.3401	10.1124	12.0141
Gm16701	2.86121	2.98024	3.06321	2.13491	1.97004	3.01578	3.53861
Fam78b	7.42492	7.06697	6.90762	7.59905	7.04211	7.60748	6.30024
Uck2	12.4494	11.8223	11.5869	11.7692	10.9636	11.4642	10.4724
Tmco1	7.41195	7.48192	7.16804	7.1813	6.97219	7.54154	7.5901
Aldh9a1	12.8313	11.0643	11.7574	11.258	10.9294	11.2716	11.1005
Mgst3	67.1693	65.7783	77.149	69.0465	64.4295	66.2628	76.6472
Rxrg	1.51668	1.78627	2.80121	2.55354	4.48698	3.75169	2.18365
Lmx1a	0.0471943	0.34087	0.265107	0.657335	0.333749	0.356757	0.543127
Pbx1	26.8174	26.7963	26.8187	26.8024	26.833	26.4444	27.0276
Nuf2	2.14522	1.72456	2.08998	1.87356	1.62927	1.32042	1.89907
Rgs5	27.2137	29.7041	29.2334	29.76	30.1125	31.8907	28.6009
Rgs4	65.751	67.4426	96.2619	69.9971	74.5456	70.9801	89.3724
1700084C01Rik	11.4869	11.6484	11.5532	11.945	11.0979	10.9652	15.3743
Hsd17b7	7.84401	6.83687	7.03454	7.5297	6.83655	6.55704	8.04919
Ddr2	2.10933	2.09421	2.24595	2.64678	1.98798	2.05898	2.72945
Uap1	14.2389	14.3293	15.5293	15.3348	12.9173	14.8592	15.0356
Uhmk1	45.9606	45.3904	45.1383	51.0487	48.0386	47.9628	44.442
Gm7694	1.33574	1.5417	1.12665	1.52311	1.44322	1.25425	1.53721
Nos1ap	23.7649	23.2339	19.9757	23.122	21.502	20.7	19.7604
Olfml2b	12.9031	12.4047	9.98439	11.2039	12.9335	10.8732	8.42608
Atf6	13.4832	12.8511	12.218	13.3931	13.1261	10.9629	12.151
Dusp12	7.73915	7.58657	6.90424	7.55691	7.10159	7.86456	7.23174
Fcgr2b	1.8839	1.56591	1.87625	1.62097	1.86243	1.6251	1.57758
Fcgr3	6.9278	7.62294	8.1102	7.38461	8.23397	6.65009	5.5402
Cfap126	1.02839	2.27182	1.88283	2.9178	1.70902	2.04746	3.57413
Sdhc	64.6373	61.2357	67.2215	65.3031	60.7353	67.9355	69.0195
Pcp4l1	24.7804	27.3358	56.2309	39.4555	30.2691	28.0596	48.4784
Tomm40l	14.3103	16.366	16.0742	16.5449	16.3398	15.9204	16.2264
Fcer1g	7.90067	5.13187	4.89535	6.13333	5.0209	5.42943	4.4508
Ndufs2	95.026	88.7205	94.9948	92.5873	90.1071	93.6766	98.0376
Adamts4	14.4325	14.7995	15.4001	13.4944	10.323	9.90667	15.3203
B4galt3	18.9034	18.2234	18.2832	17.924	18.2273	19.3156	18.0954
Ppox	9.60261	8.14302	7.73644	6.90685	8.8181	8.21078	8.50076
Usp21	16.6311	16.8627	17.0413	16.995	17.4729	18.6251	15.6659
Ufc1	48.2082	47.1746	46.1191	48.8554	46.6249	48.3607	49.1504
Dedd	9.74144	9.6427	9.67495	9.76321	9.58636	9.24719	9.86108
Nit1	14.3891	14.719	14.6586	14.1728	14.7624	15.7612	14.768
Pfdn2	59.2021	60.367	65.6156	62.3634	61.391	70.6968	61.5455
Klhdc9	13.2714	13.525	12.9069	12.901	13.9581	13.955	14.753
Pvrl4	1.39371	1.14176	1.82845	1.28593	1.24983	1.24614	1.77109
Arhgap30	0.912837	0.93253	0.859881	0.943089	0.916087	0.973137	0.753703
Usf1	25.5121	24.3187	23.8015	22.9108	26.134	25.8768	20.5237
F11r	3.20528	4.45122	3.8934	5.28845	4.20994	4.12269	4.79002
Alyref2	2.50595	2.39312	2.86402	2.33922	3.25915	2.56388	2.51967
Cd84	0.636135	0.651551	0.577404	0.607811	0.694223	0.613657	0.379145
Vangl2	3.1019	2.98829	4.02525	3.41541	3.16165	3.96171	4.07268
Nhlh1	0.443403	0.501784	0.455451	0.47264	0.262592	0.212814	0.490656
Ncstn	20.0712	21.3282	21.2011	21.9446	21.058	20.6239	22.9215
Copa	54.9363	54.8697	57.0606	56.407	56.1754	56.1207	54.9594
Pex19	27.7988	26.9272	27.766	27.794	26.2935	27.8637	26.8806
Dcaf8	36.7427	37.1159	38.7165	36.6695	37.4407	37.8015	37.5845
Pea15a	215.155	218.283	231.389	213.673	239.21	246.543	211.355
Casq1	0.378285	0.62675	0.472213	0.543612	0.266491	0.423641	0.539527
Atp1a2	238.882	241.503	256.13	245.455	240.081	230.232	252.367
Igsf8	76.0676	72.2077	70.9052	68.9018	67.4512	77.9754	74.6808
Kcnj9	31.3744	30.9122	38.2549	32.6755	29.9807	34.1111	35.483
Kcnj10	51.0669	52.6564	69.7795	56.4648	43.3962	44.7664	67.9366
Pigm	3.03872	2.47797	2.72645	2.5469	2.59861	2.45323	2.64398
Igsf9	0.843472	0.881105	0.749762	0.608614	0.795618	0.7889	0.90259
Tagln2	5.21506	5.55076	6.09589	5.67031	6.22657	5.71268	6.81146
Cfap45	0.864625	1.95406	1.6902	2.17199	1.96085	1.57347	1.87526
Dusp23	2.69599	2.77158	2.97266	3.04164	3.03639	3.98414	3.39542
Ackr1	36.5268	37.1161	35.7028	36.1366	41.2023	40.2969	31.1915
Cadm3	109.155	109.671	111.979	112.534	120.18	122.762	102.138
Aim2	0.54333	0.69444	0.530189	0.756764	0.666256	0.434625	0.590925
AI607873	0.146996	0.0948425	0.32521	0.146243	0.176472	0.20261	0.100099
Mndal	2.47696	2.32767	1.61402	1.88927	2.37581	1.61813	1.62628
Ifi203	0.853366	1.0504	0.824872	0.648759	1.04442	0.757334	0.805335
Fmn2	17.2219	17.4176	17.4238	17.6933	15.7491	16.9521	16.9885
Grem2	6.62529	6.12551	7.75996	7.57481	7.92933	6.99567	7.19635
Rgs7	29.1537	29.5758	33.2764	30.501	31.7428	32.0995	31.8365
Fh1	32.5784	30.0245	32.5124	32.6035	32.0602	31.0253	33.4973
Opn3	0.824206	1.32865	3.30346	1.95023	0.977776	1.1226	1.91282
Chml	2.66593	2.2925	3.45521	2.69712	2.44966	2.22836	3.39753
Pld5	0.758545	0.65038	1.67259	1.04646	1.2529	1.34786	1.7101
Cep170	16.8048	15.5132	16.0692	16.6509	15.7599	16.3057	16.416
Sdccag8	10.5033	10.7821	9.31234	9.89798	10.1065	10.9986	9.75101
Hmga2-ps1	0.365147	0.680605	0.539161	0.493017	0.27985	0.262882	0.577228
Akt3	58.5972	57.5715	56.3812	59.05	57.3356	55.6375	54.0898
Zbtb18	100.703	98.7014	83.9954	94.3724	91.6322	86.6486	90.0486
Adss	24.312	24.3687	28.5756	22.3611	28.6952	24.8429	25.0593
Gm16432	0.686787	0.772485	0.425702	0.541902	0.762308	0.636523	0.461227
Desi2	8.78724	8.18066	8.65394	8.3423	8.70805	7.86219	7.97756
Cox20	53.9767	51.9428	44.9575	45.5664	43.9037	39.0848	58.9896
Hnrnpu	118.248	118.433	115.923	116.691	117.362	114.807	111.035
Efcab2	6.11393	6.10288	6.84791	5.6349	5.79717	6.13448	6.38772
Kif26b	2.25475	2.65641	2.34196	2.38604	2.56762	2.17372	2.03369
Smyd3	5.48711	5.8262	5.73168	5.52151	5.60761	5.81665	5.61764
Tfb2m	7.67402	7.85659	7.89495	6.86643	7.61096	7.42302	7.20649
Cnst	10.8749	11.6855	12.204	13.1986	11.1486	11.548	13.4319
Sccpdh	34.6502	32.9038	34.7157	32.3526	29.0616	33.3432	33.6129
Ahctf1	8.01855	8.15045	7.27904	8.26142	8.64799	7.66643	6.97213
Cdc42bpa	44.839	42.8016	43.3999	43.7899	41.296	37.1556	43.0974
Adck3	9.56571	9.47318	8.10243	9.30521	8.62374	8.93801	9.00697
Psen2	6.29307	5.68878	6.60724	6.56165	5.10612	6.41268	5.42041
Gm5069	1.74867	1.53745	1.44317	1.45523	1.75933	1.71201	1.50908
Itpkb	9.25721	9.6707	9.77047	10.3235	9.24056	9.07881	11.0315
6330403A02Rik	94.9605	99.8628	91.9343	94.8503	108.48	106.528	86.441
Parp1	33.3531	32.6663	29.1908	30.7865	32.704	28.4434	28.4693
Lin9	1.78224	1.17314	1.52342	1.46312	1.37373	1.20035	1.22467
Acbd3	13.9221	13.842	13.7163	15.2393	14.2883	14.2445	14.3336
H3f3a	123.056	115.229	120.436	117.364	121.995	115.634	120.86
Sde2	9.76567	9.64201	9.57609	9.15062	9.80263	9.54011	9.15878
Lefty2	1.0082	0.9396	0.618479	1.05079	0.74927	1.09323	0.665841
Pycr2	16.2806	14.599	14.7433	14.6534	15.3278	14.8398	13.3004
Lefty1	3.38837	3.34089	2.42748	2.88246	3.44879	2.74973	2.32575
Tmem63a	12.7064	11.1393	12.2726	10.5969	7.38901	7.08088	12.8414
Ephx1	12.7731	14.6596	13.5211	17.1553	14.7895	14.8608	16.4795
Nvl	13.2309	12.7625	12.0767	11.921	12.7676	12.6696	12.3507
Cnih4	10.6413	11.2538	11.9904	12.1694	11.4142	11.3503	11.4793
Wdr26	32.1407	31.7091	31.5997	31.3978	32.948	31.6445	29.1305
Cnih3	22.212	22.1005	25.3894	24.2534	24.1031	27.6085	20.1107
Ccdc121	0.324769	0.383385	0.525411	0.258484	0.401264	0.363708	0.709175
Lbr	3.94724	3.86467	3.458	4.02629	3.48251	3.4023	4.00472
Enah	18.9933	19.544	19.7769	19.7877	19.2887	18.8417	19.2902
Srp9	37.9082	39.4278	38.3299	41.299	39.9103	41.8496	35.794
Degs1	41.6426	40.6216	43.6064	43.0121	40.7915	40.4761	42.0462
1700047M11Rik	10.1617	8.56071	9.08148	8.45323	5.09596	5.4007	8.48744
Fbxo28	12.337	12.3642	12.5651	12.2498	11.9399	12.3439	11.9361
Trp53bp2	11.3104	10.8852	11.1051	10.9655	10.672	11.0517	10.4035
Capn2	27.9704	27.554	27.1508	28.2823	26.0045	25.8818	26.9284
Susd4	51.3826	47.7243	46.8947	46.5369	45.5892	46.2731	47.0458
Dusp10	2.14926	2.53085	2.258	2.18159	2.05394	1.93532	2.54542
Marc2	15.2055	16.8024	16.9372	17.3124	19.5445	18.1061	16.0899
C130074G19Rik	4.56922	4.52851	5.58314	4.38101	5.03592	4.56053	5.87798
Mark1	16.7111	17.2786	18.2762	17.6726	20.4323	19.565	18.2533
Rab3gap2	14.6533	15.1218	14.6998	15.0941	15.4916	14.8702	15.0075
Iars2	14.8746	14.6194	16.0887	14.8758	14.0749	14.2409	14.9504
Bpnt1	24.1861	26.3926	26.1342	26.9532	25.8804	26.9041	24.5107
Eprs	24.1012	24.3533	24.5225	23.7919	24.4514	23.4533	24.0242
9630028B13Rik	0.254387	0.20475	0.187066	0.103534	0.259413	0.323735	0.245669
Gm2061	1.09835	1.43573	1.29486	1.23463	1.61399	1.61343	1.28801
Slc30a10	4.24547	4.79952	4.93194	4.73406	5.37886	4.99638	4.00928
Lyplal1	3.07178	2.67658	2.67106	3.03119	3.31296	2.90868	2.65298
Tgfb2	11.1024	11.7065	10.3382	13.923	10.732	11.2388	12.6914
Rrp15	5.32475	5.32557	5.71957	5.39437	5.28889	5.27232	5.60478
Gpatch2	4.70111	4.58296	4.77772	5.06462	4.38289	4.78967	4.88211
Esrrg	4.58064	4.42685	6.03908	6.08793	3.86911	4.55285	5.46087
Kctd3	27.7908	27.8626	28.0367	26.9713	26.5061	26.18	27.2006
Kcnk2	15.6369	17.0656	14.8783	15.5188	17.4329	14.3132	14.4092
Cenpf	0.262038	0.300312	0.305532	0.412181	0.366127	0.261731	0.285261
Ptpn14	2.17739	3.23518	3.30118	3.23112	3.85802	3.95736	2.72258
Smyd2	24.7099	25.5442	27.3694	25.34	27.0226	27.81	24.9809
Prox1	16.544	14.3621	13.7736	14.6209	14.0099	10.0265	13.4652
Rps6kc1	10.7553	11.3098	12.0058	10.7787	12.3373	11.8793	10.9525
Angel2	16.5931	16.7903	15.8013	16.5315	16.3574	15.2902	16.2299
Vash2	0.902346	0.665754	1.96838	1.18761	0.64179	0.789482	1.5144
Mfsd7b	4.0858	3.6731	3.64624	4.14156	3.57181	3.43176	4.43591
Tatdn3	11.6518	9.27846	8.49644	7.21771	8.85338	9.60196	9.78655
Nsl1	0.317931	0.283953	0.285749	0.289943	0.465175	0.281873	0.39872
Atf3	0.677654	0.520098	0.465752	0.396578	0.486029	0.290169	0.370524
Nenf	23.7619	23.7628	27.812	30.3094	28.7826	30.0965	25.857
Tmem206	2.62308	2.33984	2.51754	2.5444	2.17482	2.37105	2.34697
Ppp2r5a	17.4684	17.9233	15.8609	17.2644	17.9365	17.0584	16.2897
Dtl	1.25939	1.1737	1.55637	1.41876	1.49941	1.47261	1.31982
Ints7	5.74299	5.68848	5.42637	5.49381	5.53721	5.40911	6.04215
Lpgat1	39.0358	40.7817	42.8175	43.3942	40.8916	42.3283	41.3121
Nek2	0.369568	0.355904	0.310015	0.306396	0.324437	0.469063	0.512554
1700034H15Rik	0.586873	0.488041	0.430089	0.323372	0.422731	0.606681	0.639424
Slc30a1	10.309	9.48831	10.1318	10.436	9.71778	9.58857	10.7527
Rd3	0.0738386	0.249453	0.165911	0.312206	0.189063	0.237739	0.285976
Traf5	0.727944	0.382696	0.301966	0.612797	0.345923	0.501676	0.644416
Rcor3	4.74352	4.57035	4.13514	4.24019	3.93115	4.13397	4.90172
Gm10516	1.97521	2.3748	2.53417	2.0551	2.01491	2.3809	2.30918
Kcnh1	8.61229	9.54234	8.48377	9.62903	11.712	8.98077	8.8522
Hhat	0.263947	0.0388403	0.32463	0.290236	0.162606	0.186691	0.356639
Sertad4	5.69737	4.84567	4.54823	5.16127	5.12812	3.70898	5.40242
Syt14	4.42558	4.07823	4.16935	4.49668	4.29745	3.94496	3.93972
Diexf	3.69133	3.90328	3.35596	3.35461	3.28902	3.28328	3.46886
Irf6	0.286496	0.231403	0.197414	0.209021	0.149043	0.149728	0.236714
A130010J15Rik	1.64355	1.50301	1.60644	1.32855	1.40276	1.41497	1.46406
Hsd11b1	19.6509	19.2538	18.8621	17.6793	17.1209	15.5362	16.238
G0s2	2.70967	3.22195	3.10722	3.1141	2.73421	3.1392	3.10183
Lamb3	0.217537	0.211551	0.178516	0.141145	0.359801	0.423686	0.259559
Camk1g	11.4635	11.4766	11.1545	11.4527	14.2199	13.1256	9.52274
Plxna2	14.8327	14.951	13.8445	15.0656	15.7806	13.5814	13.355
Cd34	13.5536	13.3036	11.3174	12.0042	10.8168	11.342	13.1158
Gm16897	0.442691	0.471509	0.39788	0.314587	0.354701	0.318708	0.363902
A330023F24Rik	10.4619	10.1387	9.30069	8.25874	9.2952	8.3457	9.07352
Cd46	2.04548	1.21036	0.933807	1.38897	0.98177	1.0181	2.04071
Cr1l	10.0236	10.6888	10.8832	10.5617	10.8405	10.4028	9.67062
Cr2	0.114211	0.10644	0.0912444	0.145188	0.105215	0.142116	0.162892
Cnksr3	4.20336	4.51349	6.27252	5.09091	3.387	3.5305	4.97488
Oprm1	0.333905	0.351082	0.661772	0.442925	0.551182	0.450645	0.560865
Ipcef1	5.60644	5.87532	6.2933	6.07699	6.7041	6.4071	5.52164
Rgs17	14.4599	15.3046	16.9076	15.6967	16.7781	16.8345	15.4996
Mtrf1l	2.8099	3.22088	2.62001	3.43832	2.87275	2.8439	2.54069
Fbxo5	0.501286	0.832798	0.607255	0.607135	0.36141	0.439349	0.675296
Vip	14.0564	12.7154	13.074	11.9829	14.9688	16.7238	11.3475
Syne1	26.1492	25.4058	24.1474	24.3772	23.1368	20.9982	26.083
Esr1	0.283077	0.376881	0.561346	0.250335	0.810828	1.5247	0.306283
Ccdc170	0.274642	0.153573	0.394947	0.491823	0.303611	0.512619	0.859053
Armt1	8.39268	9.13594	8.37783	9.06829	9.59554	9.36043	7.85595
Zbtb2	4.6865	4.27664	3.89401	4.41965	4.14275	4.30533	3.93266
Akap12	6.15311	5.62282	7.29248	5.78916	5.56527	6.19189	7.52879
Mthfd1l	2.74558	2.59267	2.7128	2.45113	2.29678	2.50462	2.84905
Plekhg1	6.17793	6.74277	14.4138	8.63016	5.4354	4.14049	10.3127
Iyd	2.96656	2.74089	2.41344	2.64605	2.56936	1.60384	2.58088
Ppp1r14c	12.2801	11.75	11.4297	12.124	11.0042	12.1098	11.6031
Lrp11	58.0263	55.0291	54.0283	56.8062	56.9168	59.2577	53.7389
Pcmt1	54.5249	53.419	53.9912	55.0018	55.83	51.7213	54.1611
Nup43	2.47293	2.0486	1.86589	2.49063	2.44193	2.70105	2.75673
BC020402	1.52999	1.59364	1.73103	1.43261	1.49238	1.55217	1.54564
Lats1	7.89311	8.45491	8.1931	8.36857	8.44454	7.88585	8.28729
Katna1	6.03513	5.87265	4.86586	4.83427	5.69202	4.77087	4.08554
Ginm1	7.9172	8.25075	8.88906	10.2421	8.85757	9.03643	9.51667
Ppil4	17.0672	16.6537	15.6818	16.5332	18.465	16.0371	15.3736
Tab2	19.296	20.3254	21.7198	20.3053	20.2675	18.7331	19.2986
Ust	18.0646	17.7523	15.9221	18.6123	15.6389	17.1728	17.0742
Sash1	23.6532	24.3178	26.1721	23.892	22.521	22.3998	24.1572
Samd5	6.09302	5.13415	6.73893	6.09321	4.68071	4.59619	6.8751
Stxbp5	17.7561	16.7219	16.2513	17.7989	17.997	17.0366	16.7292
Adgb	0.135858	0.32357	0.318832	0.270323	0.294486	0.380367	0.514483
Rab32	1.22714	1.10791	0.723797	0.782111	0.935144	0.944816	1.12028
Grm1	11.6404	12.2452	17.0605	13.5931	12.8822	11.3198	14.4296
Shprh	7.53839	6.80422	7.32788	7.57569	7.24146	6.15362	7.13506
Fbxo30	3.22678	2.59814	2.85863	2.7199	2.75686	2.52698	2.81562
Epm2a	11.4975	9.93289	10.1369	9.18722	10.4317	10.0556	10.4368
Utrn	5.61715	5.76261	6.3979	5.92063	5.6125	5.46424	6.1693
Sf3b5	19.4235	18.552	19.9651	19.8045	21.3537	22.5937	18.3348
Plagl1	4.63381	7.85569	6.68784	6.18896	8.40458	10.0854	7.13064
Ltv1	7.99702	8.78157	8.02842	8.51009	9.06072	9.7292	8.08511
Phactr2	4.88264	6.23059	6.60444	7.37655	7.43488	7.45734	7.26003
Fuca2	9.00426	9.69121	11.056	11.4553	9.84196	9.77152	11.0396
Pex3	9.9237	8.59226	8.66898	8.32513	7.90677	8.76613	9.00246
Adat2	4.11997	3.99122	3.65421	3.47864	3.22555	3.3694	3.79119
Aig1	20.9623	24.5854	23.5085	22.8623	20.6658	24.8565	22.5925
Hivep2	46.7903	46.5677	40.2747	45.2188	41.5344	37.1115	42.46
Adgrg6	0.520676	0.394971	0.489737	0.602335	0.330712	0.264431	0.62708
Vta1	24.6408	24.7371	23.8029	24.485	21.5128	25.0321	26.155
Nmbr	1.57803	1.97132	2.02183	3.30691	1.60475	3.91048	1.87252
Cited2	13.5613	15.4534	19.4154	16.5364	18.2811	15.904	16.2371
Txlnb	0.441818	0.444698	0.468573	0.369226	0.396483	0.306771	0.524103
Heca	11.2878	11.2404	11.0719	11.1658	11.2408	10.7648	10.2588
Abracl	11.8784	13.6563	11.3323	10.7036	10.6842	9.32272	11.1187
Reps1	15.2992	14.833	14.7105	14.6221	14.2482	14.6738	14.3693
Ccdc28a	9.11972	10.6398	10.5341	9.241	10.7406	11.6127	11.0036
Nhsl1	8.19956	9.33341	8.65809	8.86556	9.42661	9.24043	7.02131
Hebp2	1.07223	1.11457	1.35287	0.984675	1.30734	1.29315	1.36903
Arfgef3	13.0911	12.3121	11.654	12.9668	11.2919	10.8761	12.5608
Perp	1.69972	3.47723	3.29752	4.66058	3.17435	3.01776	4.14705
Tnfaip3	1.71457	1.82961	1.33298	1.76549	1.50519	1.70893	1.69238
Ifngr1	6.54831	6.62736	7.35262	6.34675	7.19265	6.15673	7.37488
Slc35d3	0.299609	0.22338	0.5251	0.372593	1.03747	0.570405	0.490677
Pex7	11.0624	10.4841	11.0266	10.3023	10.6079	11.2011	11.7442
Map3k5	6.01746	7.20061	7.54806	7.52687	7.97805	6.98429	6.82035
Map7	26.8557	27.8178	25.1824	25.7826	23.8483	21.6395	24.0606
Gm6251	2.12885	1.55	1.85357	1.58845	1.4925	1.26655	1.11896
Bclaf1	28.4365	28.6014	28.4722	27.0911	29.2309	28.3283	28.7726
Pde7b	5.63987	5.34508	8.67988	5.89579	7.50256	5.09775	7.00333
Ahi1	40.8526	41.3803	44.1734	38.1589	56.4471	58.1929	40.1347
Myb	0.291963	0.359558	0.402985	0.311214	0.274616	0.420388	0.498461
Hbs1l	9.81171	9.20414	8.97045	9.313	9.17015	8.30193	9.12764
Sgk1	29.5306	20.5991	24.5574	16.2496	22.9182	16.1908	28.4402
Slc2a12	1.13063	3.98066	2.94506	6.5928	3.1962	3.84547	5.79223
Tbpl1	21.3288	21.1415	22.0755	20.7562	23.6374	22.8736	21.9617
Eya4	1.1818	1.26257	0.777199	1.05148	1.12464	0.92537	1.03769
Rps12	127.275	131.086	134.003	139.557	137.496	133.169	130.709
Slc18b1	6.27473	6.99926	7.76067	7.99658	8.72038	9.20359	7.84054
Stx7	46.6775	44.177	49.0746	45.1688	48.3577	49.5748	46.0352
Moxd1	2.63154	2.66679	2.97368	3.08829	4.52316	4.94991	2.23911
Ctgf	10.9363	8.05289	10.1829	11.4838	6.26934	8.99742	7.9396
Enpp1	1.05124	1.05549	1.37809	1.24809	0.912097	0.975646	1.12085
Med23	8.42457	7.6139	8.25169	7.5496	8.08547	8.07029	8.63508
Akap7	12.1316	10.2014	9.97421	9.34694	10.1974	10.7193	10.1144
Epb4.1l2	25.4057	27.7398	28.9728	26.1359	27.6476	24.6866	24.3497
Tmem200a	6.01043	5.65501	5.61709	5.7892	5.47996	6.34522	5.71051
Samd3	0.0775705	0.12393	0.159357	0.0661483	0.367511	0.111691	0.255059
L3mbtl3	5.4382	7.29562	7.17074	8.06381	7.20787	7.16346	7.8499
Arhgap18	1.88423	2.3143	2.65283	2.81728	2.50722	2.43948	2.68041
Lama2	2.76967	2.52454	2.64968	2.50535	2.29814	2.10265	2.25083
Ptprk	10.0994	10.4937	11.3062	12.42	10.5663	11.1246	11.2942
Soga3	24.0833	23.9981	22.8296	23.2351	23.8127	21.7958	22.5392
9330159F19Rik	21.0735	21.4736	19.3543	20.778	21.3723	19.0911	19.0569
Echdc1	3.04666	3.40494	3.11673	3.10498	3.09259	2.94038	3.10273
Rnf146	11.5782	12.0754	11.5184	11.9058	11.6385	12.1251	10.8052
Rspo3	5.09555	6.20415	6.0571	5.62544	5.14668	7.16074	7.17372
Cenpw	2.26612	1.31086	1.42806	1.96946	1.34658	2.12944	1.66022
Trmt11	2.92164	2.61394	2.26578	2.50804	2.31243	2.50537	2.80808
Gm20300	17.7226	16.8583	18.0793	16.47	16.3267	15.5909	17.858
Hint3	15.7874	15.768	14.5962	17.0013	13.7987	14.4484	16.1299
Ncoa7	18.5704	19.9198	19.8404	19.679	20.676	20.3838	18.6471
Hey2	1.38434	2.33387	2.15291	3.04851	3.18614	2.33419	2.07921
Hddc2	8.33749	9.45717	9.51482	10.041	10.4332	10.6271	10.6827
Tpd52l1	12.6823	13.5286	15.5334	15.8336	15.0085	16.5701	12.9332
Rnf217	3.66296	3.87574	4.96302	4.54838	4.99673	4.99659	3.66931
Nkain2	17.6254	17.7101	18.8375	17.9431	19.3053	20.1155	16.5246
Clvs2	16.8089	15.8121	14.5553	15.4377	17.3485	14.9959	14.6431
Rsph4a	1.42429	1.91062	2.66691	2.23283	2.84171	2.308	3.03752
Zufsp	3.24865	3.40025	3.21928	4.09387	3.28256	3.07844	3.45106
A830082N09Rik	4.13428	4.18539	4.19889	4.26802	4.27767	4.54559	4.10904
Rwdd1	31.5579	29.9874	31.1442	31.5772	32.6285	30.3685	30.5146
Fam26e	3.3077	3.12375	3.01252	3.29075	3.50603	4.71679	3.08432
Dse	1.94821	1.73747	1.36562	1.61364	1.76394	1.60764	1.51011
Tspyl1	67.7528	68.4389	66.3433	68.4229	71.4168	71.2792	68.2679
Tspyl4	123.17	119.74	133.411	124.307	121.601	131.639	133.102
Nt5dc1	1.07305	1.02706	1.06869	1.16853	1.13154	0.958114	1.42488
Frk	0.0983977	0.168122	0.235833	0.171314	0.111976	0.146927	0.232285
Hs3st5	0.585347	0.68783	1.48679	0.886181	0.943326	1.0118	1.09269
Hdac2	36.3965	37.0704	36.5276	34.6263	39.7001	37.305	36.1172
Marcks	55.5756	60.8344	64.9511	58.389	68.783	66.127	56.9777
Lama4	1.5373	1.69375	1.93203	1.59423	1.42963	1.54655	1.55697
Fam229b	7.66093	6.3855	7.07942	6.81657	7.1569	7.37109	6.78188
Tube1	0.96812	0.977438	0.882209	0.909651	0.996789	0.767972	0.785614
Fyn	48.6818	49.0848	50.6894	47.7625	45.9216	47.469	45.622
Traf3ip2	2.51385	2.44523	2.30878	2.7333	2.57266	2.47681	2.65102
E130307A14Rik	7.97614	7.80843	7.78566	7.72335	7.91862	7.52766	9.00948
Rev3l	6.93138	6.8177	6.66123	6.9326	6.70339	5.97588	7.18214
AA474331	2.62222	2.91377	2.76469	2.65895	3.09883	2.71072	2.85702
Slc16a10	0.696843	0.543059	0.561516	0.513978	0.662138	0.551658	0.54775
Rpf2	8.21014	8.44776	7.60383	8.04368	8.04901	8.75113	8.17196
Gtf3c6	15.3287	16.013	14.6447	16.2105	15.9312	15.61	14.9371
Cdk19	15.8837	16.1998	16.6958	15.1478	15.3808	13.3069	15.6882
Ddo	3.50515	2.82621	2.87897	3.05619	2.29214	2.36701	3.23078
Mettl24	0.386367	0.624137	0.347258	0.384387	0.728617	0.432692	0.592858
Cdc40	19.2004	17.3924	15.9739	16.0639	17.416	16.1826	17.1319
Wasf1	130.816	123.585	114.423	119.067	124.708	125.105	111.485
Gpr6	0.937706	0.806683	0.777959	1.75816	1.0202	1.5752	1.11745
Fig4	12.8664	12.6996	11.7918	12.2001	12.1499	12.4356	12.0952
Zbtb24	3.09161	2.89836	3.06726	3.06664	2.63979	2.82531	2.8262
Mical1	2.81865	2.8535	2.79163	2.85919	2.73859	3.06995	3.20954
Smpd2	6.7852	8.68342	7.15897	6.70152	7.52967	7.54367	7.29066
Ppil6	3.68072	3.43029	2.77884	2.92948	3.15942	3.29762	4.23588
Cd164	28.6401	31.0752	31.2946	35.9144	32.2258	31.7	35.5545
Ccdc162	0.321802	0.484466	0.634078	0.394035	0.338039	0.526718	0.536884
Cep57l1	1.66642	2.07585	1.91296	1.70713	1.68984	1.75536	1.446
Sesn1	19.3203	18.7972	17.2692	17.0152	19.0065	17.6344	17.2391
Armc2	1.31981	1.3432	1.37542	1.56276	1.41374	1.56873	1.52676
Foxo3	12.1464	13.6703	13.3918	12.8301	13.2972	12.3814	11.5853
Lace1	7.05239	6.30965	6.09907	5.95602	6.8332	6.00245	6.22929
Snx3	76.0216	75.2207	72.5937	75.5467	80.6814	78.4742	68.1847
Nr2e1	5.3478	5.17694	4.91596	4.93258	4.9193	4.77482	4.41064
Ostm1	19.9863	20.6148	20.0101	20.3918	21.0016	19.539	20.2421
Sec63	18.8039	19.5325	18.9368	19.9417	20.1122	18.119	19.4264
Scml4	1.0956	1.13709	1.29802	1.11476	1.95115	2.14719	1.10215
Sobp	33.0095	33.697	30.5282	32.6516	29.0818	32.3796	29.8729
9030612E09Rik	0.759406	0.570122	0.853171	0.629596	0.720166	0.590596	0.466853
Pdss2	3.95582	4.31919	4.42682	4.12847	4.08557	5.66794	4.60055
Bend3	1.43237	1.50481	1.39856	1.47037	1.18124	1.56765	1.51585
1700021F05Rik	13.8588	16.1449	14.6634	17.1475	14.2882	16.601	15.724
Cd24a	6.41936	7.35698	8.7908	6.94744	8.86354	11.0021	8.44737
Qrsl1	5.25782	6.46513	6.16305	6.60324	5.5576	6.67183	5.66328
Rtn4ip1	5.17893	4.32175	4.57158	4.58721	4.42019	4.08359	4.99402
Aim1	0.265532	0.267263	0.300704	0.375123	0.269366	0.285474	0.460724
Atg5	10.0134	9.23844	9.73722	10.112	10.0286	10.4264	8.64203
Prdm1	0.234562	0.289119	0.170015	0.255943	0.214036	0.186422	0.23444
Prep	9.90747	8.58543	9.97212	9.79907	9.32489	9.94366	10.3094
Popdc3	2.31919	3.03388	1.8932	2.90001	2.78104	3.55038	2.24143
Bves	1.9361	1.53029	1.43174	2.04809	2.00804	1.61931	1.69224
Lin28b	0.357172	0.39401	0.438943	0.384349	0.455045	0.236733	0.483961
Hace1	10.9463	10.4536	10.6332	9.98956	12.291	9.92816	10.2245
C130030K03Rik	4.31527	4.36105	4.17303	3.67726	4.26249	3.58881	4.9323
Grik2	12.4084	13.4551	13.3974	13.5753	14.4611	13.7966	12.2226
Ascc3	4.27705	4.19222	4.1187	4.48047	4.65489	3.71628	4.36915
Sim1	0	0	0	0.00532724	0.219369	0.0059967	0
Dcbld1	3.8277	3.3974	3.75619	3.17341	2.57798	3.95129	3.94172
Gopc	16.33	15.1169	15.8906	16.6003	17.7529	16.3468	15.9826
Nus1	25.6497	27.2695	26.7665	28.0744	28.4413	27.8457	26.666
Slc35f1	15.0074	16.422	16.5846	17.8379	16.8943	16.6649	16.4192
Cep85l	4.77112	3.90091	3.81463	4.41178	4.42544	4.75312	3.5629
Pln	0.539937	0.370001	0.599467	0.489773	0.418236	0.39126	0.731032
Mcm9	1.94224	1.87643	1.52629	1.52762	1.67629	1.50322	2.07045
Asf1a	6.31727	6.10613	6.05093	6.0335	6.56694	6.08424	6.21555
Fam184a	5.26578	5.12128	5.34228	5.30825	5.28228	4.6574	5.09417
Man1a	17.7728	18.2529	16.3469	18.3668	14.7578	14.9817	18.4408
Gm16998	0.640385	0.477451	0.402894	0.891945	0.468484	0.358583	0.510213
Tbc1d32	3.09019	2.92558	2.90453	2.77125	2.94526	2.93063	2.84638
Msl3l2	5.42906	5.81433	5.11108	4.90689	5.49309	5.50291	5.70215
Gja1	101.395	103.138	108.437	103.16	108.319	105.342	94.7239
Hsf2	9.83465	10.299	9.2575	9.82908	10.0616	9.95447	9.88915
Serinc1	391.756	374.529	399.346	388.496	390.353	395.388	389.812
Pkib	1.59778	1.58024	1.6412	1.57013	1.45673	1.54834	1.70888
Fabp7	48.5835	47.012	59.6455	55.122	59.9426	72.3519	63.9642
Smpdl3a	14.6452	14.7144	14.2893	16.911	13.9421	12.6579	16.6828
Gcc2	15.8176	16.2296	15.4397	16.6452	15.6589	14.7538	16.2034
Lims1	9.44538	9.37473	9.48508	9.65867	9.52424	9.16749	9.47645
Ranbp2	20.0534	20.3313	20.3208	22.1752	21.1862	19.3253	20.9533
Ccdc138	1.8526	1.54794	1.80861	1.62066	1.32414	1.57393	1.61174
Sh3rf3	5.38196	6.78082	5.59031	6.33037	7.3562	6.67575	4.14322
Sept10	2.19623	2.24041	2.49407	3.29222	2.50411	2.79192	3.10024
Sowahc	3.32561	4.98661	4.38541	6.63452	5.0659	5.55232	6.61438
P4ha1	15.1281	17.0856	14.4022	19.6927	18.7565	16.0583	13.6423
Mcu	13.2742	12.9078	12.6084	12.6059	12.5466	12.6082	12.1273
Micu1	26.9188	27.7289	27.0842	25.709	26.8393	27.7703	27.8799
Dnajb12	21.5567	20.9383	20.931	20.9161	21.5033	21.6302	21.6184
Ddit4	43.8713	35.3971	34.2627	30.5084	38.8261	33.1905	35.8578
Anapc16	27.0559	27.7559	27.247	27.2416	31.3627	27.8108	24.2662
Ascc1	8.41083	8.37355	9.53344	9.01332	8.08239	10.0621	9.72143
Spock2	229.582	229.3	265.248	235.792	241.661	262.967	244.738
Chst3	1.28229	1.3752	1.22778	1.13468	1.0245	0.902031	1.45459
Psap	513.429	541.428	550.255	562.352	550.681	580.104	539.642
Cdh23	0.35692	0.254368	0.154106	0.208877	0.19114	0.164588	0.257109
4632428N05Rik	5.31509	6.6955	5.88735	5.99128	6.20708	5.35166	4.88507
Slc29a3	5.885	5.33049	5.29606	4.9426	4.48672	4.63783	4.91697
Unc5b	8.06872	8.0077	8.12076	7.81367	5.94537	6.20953	8.84242
Pcbd1	2.73098	4.55452	5.33971	3.24132	3.78549	4.88275	4.32626
Sgpl1	10.0967	10.1308	9.64986	9.98791	9.72738	9.67052	9.76682
Tbata	4.67231	4.26369	3.35949	3.89301	3.30417	4.1206	2.89533
Adamts14	0.197374	0.297142	0.163749	0.226572	0.325808	0.348561	0.174726
Pald1	3.05007	3.34922	3.13886	3.34613	3.70315	3.76663	2.56141
Eif4ebp2	17.6852	18.3315	17.7977	19.0644	18.7131	17.0644	16.4758
Lrrc20	10.5033	9.97073	8.99446	9.71698	9.49767	8.24563	8.83254
Npffr1	0.934119	0.589736	0.89373	0.839397	1.38144	1.34983	1.06701
Ppa1	49.443	45.7948	47.3423	45.2168	47.425	50.7284	45.3348
Sar1a	47.1635	47.0861	47.2052	47.2983	48.9867	47.8688	43.7482
Tysnd1	6.77068	6.26185	6.37953	6.08467	6.38581	6.86861	6.51233
Aifm2	1.98793	1.85267	1.74586	1.81952	1.66206	1.93368	1.77993
H2afy2	9.19639	8.68599	9.41452	8.94413	8.74913	9.99883	9.19987
Col13a1	0.634819	0.568426	0.682435	0.817321	0.922754	0.752752	0.661149
2010107G23Rik	9.51032	9.20252	10.4494	9.55213	10.7191	12.3832	9.54697
Tspan15	7.31957	6.75029	7.17761	6.2604	4.7953	6.01942	7.09864
Hk1	99.9222	100.564	99.2909	102.286	99.1533	103.432	95.1682
Hkdc1	1.74134	1.46479	2.06305	1.20369	0.904418	1.03838	1.34133
Supv3l1	8.18982	8.09332	7.12386	7.32816	7.20094	8.15679	8.05241
4930507D05Rik	0.628272	0.368044	0.516275	0.535759	0.262642	0.462366	0.413163
Vps26a	20.588	19.9434	19.5816	20.5428	20.5191	21.9444	20.595
Srgn	5.1224	4.53909	5.54731	4.80375	4.9965	4.98423	4.49746
Kif1bp	69.2878	68.9092	65.7109	70.0582	68.9525	71.0473	64.5108
Ddx21	7.30711	7.52963	7.67945	7.98837	7.58919	6.53728	7.46836
Ddx50	23.2029	25.2258	25.3018	27.1007	29.3749	26.9349	22.3901
Stox1	0.952216	0.922926	0.718897	0.732607	0.879276	1.02373	0.944109
Ccar1	16.2794	16.9996	15.7145	16.0297	17.6894	16.1925	13.8431
Tet1	1.93814	1.96266	1.94556	1.94212	1.82503	1.61614	1.91629
Slc25a16	17.1778	18.054	16.566	15.5181	16.5844	17.5524	16.8829
Dna2	0.449062	0.302751	0.437956	0.42775	0.400746	0.299602	0.532865
Rufy2	7.21476	6.66637	6.55972	6.05091	6.45707	6.12031	6.97604
Hnrnph3	6.2309	6.23021	6.41654	6.74116	6.6625	6.28628	5.88581
Mypn	0.31531	0.328839	0.384605	0.336101	0.109843	0.260632	0.372172
Herc4	8.28976	8.17966	8.13355	8.36358	7.54442	7.88732	8.06292
Sirt1	5.28809	4.66545	4.20963	4.10858	4.39177	4.15113	4.31572
Dnajc12	5.7705	5.35099	6.43112	6.28632	6.05083	6.85012	6.74304
Ctnna3	0.552014	0.47704	0.559282	0.639052	0.391597	0.46084	0.835186
Lrrtm3	7.19784	7.02256	8.33468	7.1101	9.10528	8.61046	7.62097
Gm31763	1.03742	0.787794	0.518007	0.382262	0.449745	0.51636	0.64627
Reep3	11.3751	11.4345	12.1052	10.6462	10.3065	9.98935	11.6781
Jmjd1c	12.0744	12.3236	11.6553	11.8461	11.9021	10.441	11.2111
Nrbf2	8.58559	8.51436	8.6069	7.64364	8.2028	8.57954	8.24355
Egr2	4.98107	2.71102	4.15454	4.17587	4.159	2.63295	2.21064
Ado	17.4369	16.6799	18.3396	17.2859	14.7872	14.8739	18.0872
Zfp365	125.228	137.548	130.255	132.291	130.742	123.946	120.924
Rtkn2	0.931506	1.11083	1.20631	1.00645	0.771831	1.03198	0.93989
Arid5b	6.83562	6.90141	8.19947	6.66109	6.95825	6.55599	7.69597
1700040L02Rik	1.14524	1.03768	0.972134	1.64576	1.02401	1.78133	1.57707
Rhobtb1	1.2861	1.18272	1.15592	0.923621	1.23788	0.887074	1.30441
Cdk1	0.26164	0.385008	0.173273	0.397299	0.174617	0.215902	0.231618
Ank3	35.9337	34.6224	33.1676	33.0543	29.9596	27.904	35.8794
Ccdc6	15.4576	17.5228	17.0595	17.4687	18.7861	18.3594	14.8353
Slc16a9	1.19378	1.76155	1.4902	2.73822	1.43399	1.95585	2.63221
Fam13c	18.4464	17.8083	18.3238	18.6086	19.2954	19.8413	18.1375
Phyhipl	60.8157	59.4825	60.6337	62.1833	58.1213	58.6416	59.7563
Bicc1	2.22542	2.19253	2.57163	2.50501	2.02188	1.8229	2.00384
Tfam	8.15216	7.70991	7.8058	7.97038	8.5499	8.43164	8.18668
Ube2d1	26.4759	24.3924	26.1954	26.6689	23.9192	26.1059	28.2133
Cisd1	52.8516	49.8643	50.6564	51.7282	54.4588	51.9213	51.4478
Ipmk	11.4727	11.39	10.6119	11.6453	10.7297	11.2035	10.0919
Zwint	171.378	175.08	187.746	182.926	183.74	207.381	177.017
A330049N07Rik	0.495018	0.590513	0.729654	0.492482	0.463538	0.243923	0.490804
Pcdh15	1.50519	1.57037	1.41704	1.62247	1.24953	1.43736	1.65523
Gnaz	27.512	30.0114	27.7508	28.7709	28.7921	32.4951	25.7583
Rab36	8.77865	8.64367	8.7412	8.28502	8.92945	9.42718	8.50323
Bcr	26.4365	27.9955	25.6774	27.8355	29.0307	27.8385	23.1524
Specc1l	9.8918	9.70907	9.58328	9.95066	9.57708	8.81703	9.8561
Adora2a	0.514226	0.676572	0.856382	0.571778	3.7324	0.745258	0.749776
Gucd1	4.04664	4.54071	4.30604	3.95858	3.96038	4.04681	4.76842
Snrpd3	55.9457	51.0454	57.0222	61.4325	57.4964	60.5358	60.2626
Lrrc75b	4.33126	4.70667	5.26995	4.57306	4.15801	4.82182	5.04669
Ggt1	0.861133	0.720651	0.710786	0.751816	0.599978	0.610119	0.808995
Ggt5	0.68543	0.789621	0.479149	0.814513	0.585011	0.597032	0.648918
Susd2	1.01635	0.98103	1.75083	0.98707	2.19518	1.62602	1.67093
Cabin1	12.0368	12.689	11.4637	12.1222	12.8018	11.594	11.4034
Ddt	21.2762	19.2259	22.61	20.5238	17.4732	20.2785	22.3843
Gstt3	0.820055	0.881838	1.26621	1.12964	0.902451	0.824186	1.13547
Gstt1	2.88636	3.71642	4.3009	4.72298	4.18609	4.08307	5.04309
Gstt2	0.833669	0.750156	0.852631	1.0296	0.672976	0.965819	1.01794
Mif	101.089	92.6214	104.211	107.149	107.619	113.29	91.7555
Derl3	0.884364	0.631881	1.13928	0.967815	0.60384	0.924371	0.600214
Smarcb1	28.7593	29.3057	29.1166	28.7539	29.5131	30.717	28.5313
Mmp11	0.499181	0.529385	0.324886	0.410999	0.520493	0.481924	0.639997
Chchd10	69.0876	65.2387	69.7114	71.6681	60.6628	70.9972	69.0672
Gm867	0.545214	0.86679	0.374725	0.414792	0.813362	0.574667	1.05048
Zfp280b	4.9371	4.69155	4.84405	5.25748	5.52512	4.83226	5.02153
Prmt2	26.3154	25.5594	25.325	26.4656	27.6244	30.1924	23.7079
S100b	53.539	46.2723	56.0472	48.2637	49.2396	45.0882	49.9145
Dip2a	18.9203	18.6264	18.7596	18.5705	15.1245	15.7615	18.7462
Pcnt	4.54999	4.68718	4.446	4.90493	4.1439	3.95239	5.08152
Ybey	1.14092	1.09576	1.16634	1.41235	1.0789	1.37526	0.948329
Mcm3ap	10.2238	10.132	9.66031	10.4477	9.8221	9.64618	9.22549
Lss	6.1605	6.49527	6.73379	6.09179	5.48709	6.14651	6.96851
Col6a2	3.99223	3.90762	4.04376	3.85619	5.02732	4.7311	4.34755
Col6a1	6.35923	7.61591	7.71864	5.94232	11.6039	10.9377	7.57621
Pcbp3	18.7412	20.1155	22.7844	20.4827	22.3253	24.6789	20.3257
Slc19a1	5.12482	5.16007	4.85785	5.63956	5.28819	5.75773	6.24353
Col18a1	1.19695	1.69228	1.87652	2.05686	1.60535	1.60703	1.83023
Pofut2	10.5248	9.99065	10.7037	10.9653	11.149	10.9718	9.99273
Adarb1	31.6352	32.161	58.1467	38.3017	31.9117	28.8054	45.6661
Gm17769	0.430087	0.229042	0.317525	0.412601	0.239724	0.481654	0.353541
Fam207a	13.3333	13.4844	13.3395	13.8137	14.3822	14.8048	12.6363
Itgb2	1.81644	1.62873	1.66968	1.49225	1.93287	1.92635	1.57146
Pttg1ip	23.7143	25.6291	24.622	23.5928	24.8411	25.7921	22.8552
Sumo3	27.6945	28.602	29.7815	28.4163	29.7093	30.0154	29.7015
Ube2g2	23.3083	24.315	23.2707	24.7704	26.2824	24.9458	19.7191
Lrrc3	2.00769	2.13594	3.46061	2.93682	2.37863	2.24841	2.79176
Trpm2	4.86085	4.96803	5.34452	4.97027	4.20929	5.14728	5.46014
1810043G02Rik	11.634	11.47	11.813	12.1981	12.8203	13.9651	11.7791
Pfkl	53.0943	53.0565	48.0818	53.2123	52.8022	55.1766	46.4486
Icosl	4.38552	3.88678	3.27179	3.53606	3.4809	4.04463	2.88001
D10Jhu81e	36.4075	36.7579	37.0073	35.5023	35.9073	36.2424	33.6112
Pwp2	7.37617	7.35788	6.87642	7.85459	7.43306	8.20359	7.29535
Trappc10	22.8561	24.3773	25.0452	24.1675	23.9765	25.0634	22.8516
Agpat3	60.4211	61.5719	65.0817	61.7066	62.2538	59.932	59.4797
Rrp1	116.248	116.016	113.754	115.692	123.627	120.654	109.907
Cstb	21.589	20.547	20.2857	20.8927	20.6118	18.3896	21.023
Pdxk	35.8659	36.3942	39.2537	35.4514	38.8003	39.0665	35.3026
Ilvbl	7.05152	6.47719	7.41683	6.84715	5.98751	6.66604	8.0687
Syde1	2.8867	3.01402	2.61603	3.20557	2.41851	2.26699	2.83116
Ccdc105	0.320938	0.320466	0.350263	0.250873	0.268329	0.66749	0.426168
Slc1a6	3.31811	3.03964	4.01585	3.80752	4.32154	5.27833	3.87199
2610008E11Rik	7.68303	7.27311	7.31546	7.7919	7.69404	7.93673	7.5599
Ppap2c	2.17075	2.00083	2.46558	2.11217	1.27975	1.41587	2.49184
Mier2	10.6222	10.229	9.33975	9.68076	10.736	11.3277	9.38976
C2cd4c	2.56571	2.47809	2.71479	2.43654	3.134	3.99002	2.20936
Shc2	11.8838	11.6318	10.9939	10.3673	11.349	12.194	11.5158
Tpgs1	21.8202	22.5025	21.6691	21.9219	23.4472	23.1144	20.2031
Cdc34	24.2959	23.1647	23.3185	22.2835	22.7278	23.9341	21.7009
Gzmm	1.12204	0.967272	0.882407	0.865127	0.547232	0.973844	0.943628
Bsg	179.317	190.832	191.916	215.478	182.475	198.148	206.74
Hcn2	35.094	35.8999	42.9086	37.8083	31.466	32.2199	40.8227
Polrmt	5.93581	6.22466	6.16298	6.05121	6.17797	6.48338	5.94051
Fgf22	1.44971	0.975772	2.31638	0.881392	1.57119	1.35294	1.71115
Rnf126	27.4412	28.463	26.8016	25.7706	28.595	28.2018	24.7392
Palm	80.1638	91.4486	80.4213	82.8421	92.2354	87.0634	72.9644
E130317F20Rik	0.810679	0.684053	1.01416	0.97001	0.833498	0.98149	1.28984
Ptbp1	8.87019	8.69182	9.4529	9.46769	9.09716	8.44366	9.73696
Lppr3	8.34657	8.05343	10.3666	8.05634	10.1813	11.8956	8.7345
Med16	15.4573	17.2457	16.0266	16.9122	17.2143	17.9548	15.3846
R3hdm4	140.492	138.23	130.45	133.446	136.174	137.597	124.907
Kiss1r	1.85584	2.15906	2.18293	1.97025	1.89527	2.34338	1.79726
Arid3a	1.34403	1.59112	1.52793	1.64794	1.55902	1.44009	1.31844
Wdr18	14.6922	15.6682	14.1756	14.6965	15.1634	16.0208	13.9624
Tmem259	32.2971	31.5031	32.8176	31.1446	31.3132	33.5307	32.5748
Cnn2	3.86764	4.20181	4.03233	3.56199	4.07439	2.87108	3.09125
Abca7	2.66978	3.46223	3.55904	3.6603	3.12266	3.29087	3.9179
Hmha1	1.79812	1.81165	1.53749	1.82758	1.74445	1.40416	1.609
Polr2e	33.1714	33.2448	32.2015	30.2027	30.5649	33.0355	32.478
Gpx4	87.1627	86.6637	90.6619	89.8833	85.7216	93.2718	88.0933
Sbno2	3.64978	3.49638	3.21168	2.95553	3.3531	3.38397	3.40381
Stk11	14.194	14.7611	14.7556	14.3434	13.5975	14.1334	14.5157
Dos	77.2011	80.4949	81.97	78.2091	88.6337	89.4165	73.5078
Atp5d	131.349	127.656	132.692	134.254	131.092	141.176	132.231
Midn	19.2322	18.6918	19.0614	20.7211	17.3886	18.0825	16.1554
Cirbp	30.2276	27.7618	32.2971	25.5805	25.3556	29.1112	33.3379
1600002K03Rik	2.72237	1.52229	2.6643	2.40749	2.53744	2.84553	2.89199
Efna2	4.28766	4.06483	4.76723	4.52311	4.75915	4.13944	4.56463
Mum1	8.5612	8.2157	7.53272	7.67404	7.25527	8.88759	8.79822
Ndufs7	51.2819	50.5528	48.8462	51.9496	50.7817	57.6633	50.2731
Gamt	15.0609	14.9693	14.5863	15.4403	9.88879	10.092	14.0714
Dazap1	19.2668	20.3149	19.3708	17.7963	18.8854	19.5884	20.8686
Rps15	380.03	393.83	404.151	404.354	418.084	432.101	389.455
Apc2	18.6675	18.2024	18.2018	18.4035	18.1664	18.7962	18.7194
2310011J03Rik	11.8697	12.5665	11.8844	11.8797	13.5231	11.7775	11.4114
Pcsk4	1.00261	1.12419	1.01376	0.888372	1.06965	1.01755	0.665672
Reep6	3.75082	3.60486	4.12615	3.28459	4.24936	4.37557	3.16479
Adamtsl5	0.907407	0.825042	0.875231	0.957803	0.820341	0.706385	0.99921
Plk5	3.8041	4.72704	4.89392	4.04434	7.6213	5.30438	4.19299
Mex3d	5.2705	4.83304	5.19332	4.99094	5.0938	4.9954	5.04028
Mbd3	48.1569	49.0579	48.97	47.5047	51.6028	50.8437	45.22
Uqcr11	141.456	146.311	148.489	151.965	147.319	162.362	141.457
Tcf3	6.45106	5.69135	5.29909	6.14184	5.1878	6.36654	6.24162
Rexo1	11.5547	11.9713	10.8504	11.0029	11.2342	11.1672	10.8533
Klf16	17.3751	17.5216	16.2437	16.5769	19.9032	20.4729	14.6452
Abhd17a	51.4688	52.203	49.6233	51.2051	50.2299	50.6033	48.214
Adat3	1.22812	0.936461	1.12889	0.777528	0.952906	1.2816	1.18604
Scamp4	19.1673	18.2706	17.7968	17.2426	17.7156	19.1892	17.0647
Csnk1g2	51.4764	52.213	52.3697	52.6014	52.965	52.5018	51.193
Btbd2	23.8046	24.15	25.2202	23.2683	24.7938	25.7551	22.594
Mknk2	11.2166	11.7521	11.8367	12.0341	11.2529	11.2183	10.0812
Mob3a	4.22552	4.22922	5.44262	4.60354	4.03459	4.29893	4.25435
Izumo4	20.4896	15.9651	15.5476	14.5783	14.6619	15.4229	16.0942
Ap3d1	42.989	42.4231	42.9106	43.6385	44.4339	42.9961	42.1913
Dot1l	10.8108	9.17924	8.82752	9.04197	9.31719	8.18752	9.356
Plekhj1	12.6278	12.2638	12.6699	13.3405	12.4394	13.9318	12.4516
Sf3a2	17.7156	18.067	17.2334	16.0098	17.9457	17.6792	16.1202
Amh	0.662308	0.507023	0.425191	0.517718	0.415305	0.291389	0.397854
Jsrp1	1.27044	0.92089	1.17356	1.12349	1.96209	1.46229	1.43707
Lingo3	10.7827	10.6257	7.80652	9.00601	11.736	7.95622	8.13541
Lsm7	29.7902	27.2143	23.9006	27.5445	27.2522	24.8801	26.2974
Sppl2b	10.9544	10.9895	10.5488	10.748	10.4441	10.008	10.305
Tmprss9	0.216644	0.297543	0.225459	0.0907513	0.278052	0.22985	0.171598
Timm13	23.5016	24.8689	22.9431	22.7415	24.1784	22.5389	22.6264
Lmnb2	6.46074	5.85784	5.62826	6.60199	6.15381	5.50831	5.04714
Gadd45b	11.2925	8.58167	9.67409	9.96569	9.49772	10.4864	9.2807
Gng7	54.3709	53.6016	50.4574	49.5182	68.5657	53.4695	47.334
Diras1	35.0676	35.5602	38.2943	34.4317	33.8506	36.8101	35.772
Slc39a3	20.9887	21.5008	20.5614	20.3379	21.0388	20.4094	19.6478
Sgta	47.1107	45.2061	47.9961	46.165	44.5125	48.2966	43.8717
Thop1	14.7936	14.3125	14.0082	13.5204	14.9353	14.7588	13.2175
Map2k2	22.0734	21.8245	21.3755	20.821	23.4736	23.642	21.0098
Zbtb7a	29.8108	31.1161	31.2138	31.2915	30.9228	30.315	29.1998
Pias4	9.30714	10.1085	9.96143	9.77779	9.5866	10.317	9.45516
Eef2	363.206	368.367	372.663	360.448	353.35	355.72	373.366
Dapk3	13.4302	14.3677	14.4189	13.3399	14.7218	15.0646	14.2975
Atcay	59.8842	57.896	58.5107	56.583	58.3392	57.6721	57.4123
Zfr2	16.0317	15.5341	15.1505	13.9793	13.7634	15.802	15.6531
Matk	57.8654	55.5214	48.1443	49.2678	55.6178	59.4015	48.4688
Mrpl54	16.5049	16.8826	20.0202	15.0853	17.9317	14.1259	18.1153
Apba3	6.71036	7.35126	6.68631	6.82475	6.89186	7.4312	6.28787
Tjp3	0.164982	0.49422	0.497805	0.855858	0.540257	0.316738	0.845012
Pip5k1c	85.7645	87.3806	81.4966	83.9023	83.0776	83.6387	76.8231
Cactin	9.22422	9.29728	9.0442	9.65163	9.40649	9.81206	9.3817
Tbxa2r	0.242485	0.301316	0.290587	0.542796	0.256236	0.407339	0.196773
Hmg20b	7.24052	6.947	7.65977	6.28232	7.31728	6.22106	7.12423
Mfsd12	8.37655	8.23793	7.8822	9.27749	8.57695	9.06992	8.0504
4930404N11Rik	21.9868	21.9168	20.9327	20.0701	19.4013	19.2923	20.4171
Fzr1	23.6057	20.8923	22.0957	21.6422	22.8722	23.5009	22.0881
Dohh	21.3283	21.2751	21.5226	20.2693	20.6977	22.8165	19.6777
Smim24	2.60275	1.65966	1.16964	1.36285	1.60344	1.53411	1.87966
Nfic	19.1882	20.2732	21.7837	20.3472	17.6731	16.6053	21.7274
Celf5	69.1502	68.007	62.6505	62.6463	67.7044	71.6643	60.8105
Ncln	17.1269	14.9417	14.8154	16.522	17.4399	16.3462	16.6028
Gna15	0.803338	1.08559	1.04693	0.619397	0.764005	1.03461	0.640043
Gna11	42.4262	47.0559	43.0907	42.6412	46.0941	44.944	41.3523
Aes	188.858	191.495	198.2	191.093	191.109	202.681	185.304
Tle2	5.01936	4.68964	4.20447	4.59113	4.61235	5.90436	4.30911
Tle6	0.8209	0.910771	0.649972	0.369457	0.78166	0.722327	0.640193
BC025920	2.54223	1.90317	1.40465	1.63776	1.76834	1.7969	2.37965
Sirt6	5.99798	5.60709	4.77712	4.71872	5.07649	5.41504	5.01566
Ankrd24	8.0533	6.67255	7.19941	6.03045	6.03856	7.34291	7.6439
Gm10778	0.145865	0.128173	0.134846	0.223896	0.158541	0.186691	0.166022
Zfp433	0.50386	0.515766	0.519672	0.70672	0.636502	0.536521	0.643474
Zfp781	0.639125	0.609177	0.570079	0.597314	0.670646	0.623575	0.604365
Zfp873	2.14042	2.47353	1.96993	1.97613	2.52208	1.82176	1.97061
AU041133	2.07833	1.95086	1.77389	1.82968	2.10018	2.07635	2.17076
Zfp938	11.4077	11.1197	11.7177	11.6581	10.1811	11.2328	10.6655
1190007I07Rik	5.00194	5.20138	5.06349	4.66201	5.44394	5.66063	4.14833
Glt8d2	6.27431	5.52351	4.83361	5.49602	4.88895	6.06377	4.79327
Hcfc2	12.066	12.1988	10.2067	12.4804	11.061	10.4811	10.3308
Nfyb	20.2937	19.819	18.0037	18.0095	19.5842	19.616	17.2274
Txnrd1	15.8652	15.6168	16.6813	16.1446	16.2304	15.0677	15.9272
Chst11	18.0827	18.5748	17.7659	19.8714	18.39	20.1868	17.1385
Slc41a2	5.18112	5.31397	6.17392	5.2171	5.89461	6.49619	5.24638
D10Wsu102e	7.29535	8.25292	8.64501	8.32991	9.01001	9.30129	7.84925
Aldh1l2	1.18869	1.38782	1.24448	1.23459	1.1977	0.980127	1.28935
A230046K03Rik	9.99046	10.5075	9.64991	9.96602	10.7876	9.80294	9.30833
Appl2	27.6956	28.1668	26.9956	26.7022	25.3974	24.6663	27.3708
1500009L16Rik	10.9839	9.46805	9.90171	10.7963	9.42697	11.7467	9.66514
Nuak1	22.2975	22.5944	21.8957	22.7611	21.6806	22.7912	20.1628
Ckap4	10.16	10.1235	10.2002	10.6994	10.4902	10.8033	10.3458
Tcp11l2	11.2736	11.363	11.5778	12.4076	11.5887	11.5961	12.0283
Polr3b	4.74561	4.18715	4.56572	4.4617	4.39832	4.28273	4.78576
Rfx4	4.19551	4.04519	5.20444	4.48177	4.96934	4.50368	4.91219
Ric8b	7.38146	8.31426	8.74584	8.67023	10.1265	9.56424	8.29808
Fhl4	0.206506	0.219949	0.19886	0.234798	0.215819	0.313861	0.404795
Tmem263	10.487	10.949	12.0395	10.6926	12.7815	11.6393	10.2342
Mterf2	6.55975	7.12063	7.02521	5.95104	7.4527	5.96708	7.09751
Cry1	4.40063	3.77263	4.90583	4.54697	4.57269	4.3433	3.9188
Btbd11	4.14669	4.36381	6.13431	5.0795	4.39313	5.2364	5.94835
Pwp1	8.44481	8.06948	8.05665	8.43192	9.38422	8.96138	8.09767
Prdm4	8.2506	8.20004	7.7849	8.12069	8.3915	8.05609	8.1703
Rtcb	45.0156	46.0702	49.6526	46.5074	46.3357	49.0311	46.9324
Fbxo7	9.4596	10.2756	10.3601	9.24492	9.04378	10.1261	10.0194
Syn3	3.8858	3.86946	3.87819	3.26681	4.20567	3.33829	3.8493
Timp3	28.1011	33.4657	39.6545	37.6752	36.7662	32.8649	35.1551
1810014B01Rik	2.28522	2.12974	1.87911	2.99911	2.39505	1.9058	2.25974
Hsp90b1	128.243	144.741	142.345	156.216	166.793	147.936	144.399
Ttc41	0.344441	0.277232	0.26736	0.373828	0.297796	0.201636	0.367287
Nt5dc3	51.0426	49.6602	49.5453	50.3334	48.6522	51.0121	49.8015
Stab2	0.232438	0.230162	0.269842	0.255335	0.188937	0.184384	0.270069
Ascl1	4.41083	4.2732	3.52561	4.54433	3.43514	3.63155	4.67639
Igf1	1.67268	1.8406	2.3909	1.88466	2.13776	1.78296	1.79296
Parpbp	0.282242	0.171987	0.14635	0.151198	0.105887	0.194513	0.124928
Nup37	2.07131	1.82314	1.93921	1.40242	2.04846	2.25522	2.11378
Ccdc53	6.39735	5.77577	6.21182	6.10885	6.26797	6.20486	6.37119
Dram1	0.406885	0.392277	0.453971	0.739807	0.50637	0.565659	0.310515
Gnptab	18.5642	19.7979	19.1338	19.4403	19.23	19.9594	18.33
Sycp3	7.05536	6.47719	8.1079	6.00649	6.64229	5.58201	7.02263
Chpt1	16.5917	15.5597	18.866	16.4493	16.7358	15.2191	16.3948
Mybpc1	1.33554	0.636167	0.889151	0.866115	0.472838	0.731218	0.858259
Arl1	107.346	101.873	105.603	110.565	110.183	109.531	110.515
Utp20	3.3537	3.36658	2.99418	3.54505	3.30172	3.12651	3.20576
Ano4	6.88421	6.25934	6.87485	6.17147	5.00442	5.86057	6.84575
Gas2l3	0.408544	0.413383	0.372436	0.452902	0.506668	0.326806	0.635499
Slc17a8	1.46848	1.31086	1.31189	1.61058	1.21667	1.20865	1.69937
Scyl2	9.46999	9.63869	10.5851	10.0267	9.89784	10.7083	9.54178
1500026H17Rik	0.713707	0.447463	0.758093	0.50349	0.658193	0.624892	0.631813
Actr6	10.8461	10.1513	9.45725	10.0313	9.72236	10.7998	11.0756
Uhrf1bp1l	20.0584	20.2595	20.7847	20.1441	19.8038	19.4254	20.618
Anks1b	42.8476	43.1035	41.1727	42.0944	41.8207	41.3207	39.5017
Apaf1	4.51678	4.88119	4.6318	4.894	5.55408	5.71753	3.60503
Ikbip	2.11771	2.54517	2.45454	2.90766	2.60778	2.48967	2.59576
Slc25a3	195.929	194.638	205.008	204.072	201.098	208.394	200.817
Tmpo	4.8852	5.09959	5.48185	5.25314	5.16742	4.46261	5.6205
Rmst	0.967369	0.901551	1.0934	0.816593	0.915	0.902797	0.947196
Nedd1	1.23736	1.59989	1.61306	1.51936	1.44616	1.54801	1.40129
Cdk17	54.335	53.3786	50.9143	50.2814	60.94	58.5372	49.622
Elk3	1.80454	2.17589	1.79744	2.00814	1.88722	1.87507	1.9845
Lta4h	14.2589	12.7558	15.0087	13.2945	15.1357	14.6663	14.7322
Ccdc38	0.193955	0.190801	0.0774766	0.139361	0.294293	0.120672	0.324322
Snrpf	7.16947	7.13314	8.35947	8.48217	7.70204	10.0364	8.61966
Ntn4	2.30323	2.07041	2.7014	2.19392	1.72082	2.32328	3.10904
Metap2	19.459	20.5039	20.8026	19.8462	20.1357	18.9189	20.3779
Vezt	5.38875	5.33354	5.25972	5.09294	5.08923	5.33986	5.06624
Fgd6	3.49087	4.02449	4.19802	4.22311	3.89219	3.49271	3.22467
Nr2c1	3.04614	3.60615	3.08927	3.20458	2.97127	3.07714	3.41631
Ndufa12	84.0325	85.9699	85.3695	94.5673	92.7866	96.8596	89.3055
Tmcc3	15.4686	14.1917	15.5497	14.032	13.1379	13.0168	14.2797
Cep83os	7.83863	6.74609	7.25919	6.86038	7.03282	6.96518	7.96784
Cep83	8.6127	9.35425	9.89839	10.0382	9.82907	10.0737	9.03724
Plxnc1	8.88984	10.3849	11.8443	11.5866	13.6996	13.7314	10.206
Cradd	2.00499	2.49143	2.50998	2.13719	2.79387	2.78	2.23979
Socs2	6.65639	6.38036	8.14737	7.1451	6.25074	8.95846	6.97809
Mrpl42	30.5726	34.9956	35.7692	33.6517	35.7047	31.4568	32.2995
Ube2n	44.7425	42.842	44.0832	45.1644	45.8874	47.45	45.7649
Nudt4	47.6846	50.7791	57.7572	50.8236	44.3844	45.4844	58.1508
Eea1	9.99167	10.4688	10.7149	10.8955	10.7413	11.1615	10.5537
Btg1	6.0318	6.23705	6.11392	6.47033	6.71968	6.86069	6.15421
Dcn	24.1896	27.4224	27.6689	27.2242	24.2402	38.6877	27.5035
Lum	1.80311	2.10496	2.04706	1.92605	1.92541	1.84925	2.35231
Epyc	2.05718	1.61898	1.37644	2.00116	1.82826	1.51029	1.13315
Gm10754	1.35057	1.19125	1.32224	0.983745	1.67025	1.59353	1.3664
Atp2b1	166.207	153.009	144.105	154.156	149.929	124.139	144.646
Poc1b	2.54181	2.59768	2.72585	2.57189	2.47934	2.87892	3.24738
Galnt4	1.4635	1.66543	1.52305	1.43302	1.67548	1.46645	1.30921
Dusp6	22.8389	20.5894	20.8308	24.585	21.7831	18.1658	19.3581
Kitl	9.68332	9.46897	16.1917	12.2578	12.4904	11.4351	12.8071
Tmtc3	3.47503	3.56522	3.86005	3.46313	3.5113	3.5391	3.44965
Cep290	2.681	2.99831	3.03303	2.96091	2.91741	2.38543	2.9874
4930430F08Rik	6.43098	5.68996	5.56052	6.07408	5.35184	6.45449	6.55783
Mgat4c	2.26752	2.49116	2.60328	2.6017	2.53468	2.81743	2.92309
Nts	5.47366	4.8524	4.43964	4.38306	5.76236	6.50372	5.31833
Rassf9	0.464869	0.606535	0.518088	0.869475	0.634821	0.499781	1.20166
Lrriq1	0.63246	0.846003	0.822567	0.91792	0.718526	0.916612	1.11319
Slc6a15	23.0855	22.3004	22.4389	23.021	22.4865	24.0984	23.3451
Tmtc2	3.09681	3.45557	3.23891	3.18456	2.82429	2.74494	3.06725
Gm15663	2.44611	1.92456	2.40842	1.8955	2.60181	2.24383	2.3613
Mettl25	2.47234	2.03411	2.53457	2.38281	2.18549	2.33615	2.68452
Ccdc59	16.2576	16.956	18.6508	15.7745	18.8871	17.7568	15.8152
Ppfia2	30.1083	27.9799	26.6592	27.2392	30.2993	30.0319	27.7638
Acss3	0.58365	0.47299	0.513167	0.896235	0.631186	0.440489	0.73009
Lin7a	11.5875	12.1685	13.1076	12.0039	13.9443	13.6866	12.8746
Otogl	0.157896	0.152408	0.192596	0.207579	0.148514	0.25261	0.229635
Ppp1r12a	27.3128	28.0646	25.3178	27.5528	28.3461	26.7771	25.5517
Pawr	1.31423	1.50591	1.45229	2.01482	1.53411	1.61657	1.77375
Syt1	353.162	330.527	337.991	353.555	318.332	328.761	342.252
Nav3	12.9862	14.1779	13.7003	14.9739	13.0175	12.3612	12.5624
Csrp2	4.74022	5.40858	4.93728	6.83148	5.05584	5.0605	7.01998
Zdhhc17	28.464	28.6256	28.5948	27.2412	28.2374	28.1625	29.3758
Osbpl8	16.3107	16.9407	17.5006	17.7009	18.6492	17.366	18.4511
Bbs10	1.65946	1.51989	1.28577	1.33785	1.29773	1.34576	1.43106
Nap1l1	58.8927	58.3643	60.9204	56.2366	61.6584	64.8658	60.3615
Phlda1	9.86104	10.1298	10.5485	10.5328	10.2285	10.2981	10.1041
Krr1	8.23979	8.01016	7.89519	7.70289	8.02188	8.30849	7.85327
Glipr1	0.400759	0.848845	0.851365	0.652427	1.13719	0.856818	0.806304
Caps2	0.0998861	0.132986	0.256501	0.212945	0.180944	0.207744	0.454755
Kcnc2	20.3402	19.5783	26.1765	22.4113	17.0812	20.7715	24.3759
Atxn7l3b	95.1051	91.1023	94.0645	90.851	97.6564	95.9688	87.9897
Trhde	9.50521	8.88415	7.64607	9.45651	6.9151	7.29186	8.65826
Tph2	0.629899	0.391361	0.363946	0.552067	0.234064	0.268732	0.358471
Tbc1d15	11.985	11.7911	11.465	12.0272	11.8531	11.5546	11.9844
Rab21	37.2029	36.2614	38.4439	37.3774	37.3416	36.0777	37.6935
Tmem19	12.6829	13.6863	14.1636	12.9955	14.4522	13.8517	12.5601
Thap2	5.47766	6.02041	6.05532	6.1739	5.83901	6.38032	5.7903
Zfc3h1	9.39863	9.24989	8.14195	8.43796	7.82563	8.24921	8.94169
Lgr5	0.376197	0.327228	0.766399	0.457441	0.448496	0.421303	0.488445
A930009A15Rik	0.743088	1.23926	0.492115	0.73928	0.724825	0.350393	0.588578
Ptprr	4.87533	4.82589	5.1897	4.60734	5.43214	5.33952	5.25866
Ptprb	5.04529	4.63423	5.12593	4.81221	4.44399	3.85444	4.9171
Kcnmb4	11.5604	11.6869	10.1437	11.6961	10.1295	9.9183	10.7889
Kcnmb4os2	1.75313	1.81794	1.7976	1.9898	1.97498	1.82506	2.03286
Cnot2	16.554	18.5681	16.5654	16.7167	17.592	16.576	16.6365
Rab3ip	14.143	14.054	14.3168	15.7601	14.3523	15.396	13.8033
4933412E12Rik	2.12452	2.55481	2.23798	2.65909	1.8272	2.149	1.96164
Best3	0.535931	0.809946	0.716014	0.835803	0.805331	0.697516	0.948871
Cct2	71.2599	70.6581	69.4231	72.4924	76.6356	75.3529	69.8002
Frs2	14.4398	14.7359	14.1364	14.8345	14.9229	13.4164	14.3531
Yeats4	17.566	16.814	18.3773	15.0828	17.0251	17.1035	16.5904
Lyz2	4.95556	4.72257	5.19068	5.81982	5.88774	4.50654	5.24453
Cpsf6	18.842	19.043	18.6303	18.0918	19.3254	17.3885	17.9979
Cpm	4.11652	4.23916	4.5311	4.05772	3.38679	2.75077	4.32871
Mdm2	17.1565	17.2565	17.5786	17.2962	16.772	16.1963	16.6391
Slc35e3	10.1201	10.3378	9.95957	10.5857	10.853	10.637	10.5405
Nup107	5.61714	5.30618	4.95697	4.79002	5.60333	4.7358	5.02898
Rap1b	41.8845	42.7677	43.7119	43.187	42.878	39.4606	41.4523
Mdm1	2.0623	2.38792	2.75224	2.35017	2.07257	2.33756	2.62231
Dyrk2	15.4254	15.8873	15.1229	16.6848	15.9991	16.9447	14.8138
Cand1	23.2685	22.9507	24.2291	24.8389	23.9882	23.9145	23.6182
Grip1	5.55853	4.97954	4.99587	5.52392	5.39789	5.51494	5.4057
Helb	1.41649	0.963765	1.195	1.11528	0.93242	1.19704	1.40012
Irak3	0.278564	0.259611	0.250367	0.211152	0.24584	0.282253	0.375772
Tmbim4	24.9072	23.1672	23.7441	25.604	23.2016	23.1992	26.019
Llph	11.1508	11.4345	10.1135	11.5994	9.38904	10.8556	9.84129
Msrb3	2.0499	2.31628	2.03333	2.1345	2.07204	1.92695	2.62331
Lemd3	11.4838	11.4144	11.6722	11.301	11.9629	11.2519	11.3496
Wif1	0.351326	0.44202	0.457857	0.367002	0.359826	0.373777	0.93304
Tbc1d30	14.2597	13.702	14.0283	13.4092	13.5315	14.1107	14.3193
Gns	26.123	27.4209	26.9128	28.5707	27.2547	28.3055	28.3258
Rassf3	5.71661	5.96012	9.8624	6.38536	5.56489	7.12338	9.18454
Tbk1	16.8639	15.0621	17.3772	16.9844	17.3118	15.5222	17.1733
Xpot	19.2611	19.734	20.964	20.9223	21.0648	22.0271	20.1247
BC048403	4.23276	3.81524	3.92923	4.08537	3.98084	3.62241	3.72471
Srgap1	3.83211	3.92805	4.64811	4.04794	3.45304	3.35544	4.3642
Gm9079	1.55931	1.24561	1.28134	1.52916	0.934319	1.39701	1.65646
Tmem5	15.2047	14.7029	15.9518	14.8709	13.8553	15.2674	16.5468
Ppm1h	13.5401	13.9569	12.8854	13.4082	13.1715	13.8667	12.7889
Mon2	13.0856	14.0456	12.4953	13.6882	13.2471	12.6064	12.8508
Usp15	9.11188	9.1053	8.79334	9.6623	9.37025	9.23436	9.01728
Fam19a2	20.418	19.817	19.3187	19.9054	24.0744	21.651	18.1281
Slc16a7	6.30073	5.99343	6.74579	6.18746	6.66995	5.59754	6.11103
Lrig3	0.91409	0.933461	0.777863	0.899732	0.730373	0.903895	0.878071
Xrcc6bp1	2.56787	2.60827	2.56726	3.04269	3.32092	2.97269	2.63081
Ctdsp2	24.1434	23.8921	21.4549	23.3931	23.3604	22.153	21.2767
Avil	0.272686	0.145219	0.373461	0.206696	0.189989	0.247213	0.229902
Tsfm	8.31062	8.18065	8.81928	7.3715	8.07381	8.07359	8.21386
Mettl1	7.50376	6.53804	8.38038	6.71437	5.93343	7.35924	6.60344
March9	9.99375	10.563	10.612	10.021	10.1711	11.7659	10.2604
Cdk4	25.2219	25.2511	23.5893	24.9471	23.3748	25.002	23.9079
Tspan31	28.9698	30.1149	30.6255	30.5735	32.6646	31.9288	29.984
LOC100504703	2.63356	3.12375	3.76565	3.21553	1.51795	4.15586	2.2254
Agap2	242.321	246.14	218.031	230.494	257.462	237.916	207.213
Os9	34.5981	35.1177	36.7696	35.4272	34.9527	35.424	36.0615
B4galnt1	31.1094	29.5619	29.4241	28.0789	31.8282	30.347	27.2111
Slc26a10	4.16062	3.18157	2.49298	2.67109	2.44542	1.83193	3.10082
Arhgef25	88.9803	79.8663	65.2481	73.2752	77.62	70.2513	72.6504
Dtx3	83.5282	75.5039	75.3645	74.5342	73.1163	74.2809	79.36
F420014N23Rik	1.32719	1.09307	0.915443	0.690903	1.06878	0.915989	0.833362
Pip4k2c	36.8507	37.1718	35.2083	36.9522	38.2335	34.7983	33.6556
Kif5a	419.791	444.016	438.154	431.867	422.233	428.51	434.747
Dctn2	88.0557	87.7847	89.0169	84.6939	88.1266	90.9609	81.5741
Mbd6	9.27648	8.40038	7.98754	7.66981	7.7572	7.27101	7.89322
Ddit3	16.8658	16.7296	17.1906	18.3538	19.3181	16.4574	15.4109
Mars	15.0862	15.1127	14.5148	14.9296	15.7915	15.3618	14.8966
Gli1	0.677545	0.791813	1.0246	0.866666	0.650403	0.879224	1.12344
R3hdm2	48.9818	50.0893	50.4233	50.4088	44.8353	42.5187	50.5575
Stac3	1.45213	0.820202	0.850322	0.809904	0.987219	0.542081	0.857007
Ndufa4l2	1.47382	1.75508	1.87656	1.7921	1.43759	2.24655	1.81209
Shmt2	7.96216	7.70706	7.95475	7.95536	7.59981	7.15642	7.62332
Nxph4	1.19914	0.964166	1.54268	1.28657	1.49076	2.15921	0.93666
Lrp1	36.6093	36.4009	33.4764	37.0374	29.7528	28.7364	35.7121
Stat6	2.37026	2.30546	2.74432	2.79061	2.27163	1.94737	2.90462
Nab2	17.1453	14.9382	16.7844	15.7945	17.1565	16.3405	13.675
1700012D01Rik	1.41668	1.00342	1.6298	1.57855	2.04515	1.26923	1.90627
Tmem194	0.967509	0.918588	0.782617	0.613627	0.914239	0.887126	0.76549
Myo1a	0.176187	0.361239	0.126682	0.128542	0.286428	0.236774	0.280747
Tac2	2.31669	3.57076	7.60798	2.61508	3.60691	4.34072	11.0036
Zbtb39	2.42921	2.73892	2.50457	2.65383	2.42116	2.89838	2.51963
Gpr182	1.51118	1.12669	1.21194	1.13336	1.49672	1.40597	1.13197
Prim1	3.18563	3.11254	2.7939	3.06707	2.65627	3.02094	3.29769
Naca	18.0355	17.4864	18.0231	17.7401	18.4363	18.704	17.7129
Ptges3	53.6537	53.8163	55.668	57.0884	57.7809	56.4977	52.8857
Atp5b	482.665	475.219	493.506	486.406	472.56	495.561	502.169
Baz2a	10.5177	10.1222	9.57148	10.1267	9.64868	9.5442	10.2523
Rbms2	2.68222	2.80728	2.89664	2.96885	2.77382	3.0274	2.84685
Gls2	5.53808	4.92533	4.83528	4.40776	3.54987	4.04022	5.22479
Spryd4	2.83824	3.4176	3.43135	3.34845	3.42997	3.43169	4.15796
Timeless	0.802502	0.682866	0.846708	0.919884	0.66366	0.859646	0.972965
Stat2	6.30999	5.68854	5.02681	5.38595	5.438	4.72776	5.6653
Pan2	4.54018	5.03959	4.31924	4.27038	4.48039	4.23217	4.80269
Cnpy2	19.7112	23.0618	22.7976	22.9235	23.5707	24.7634	22.5574
Cs	106.397	103.506	108.945	100.753	101.595	108.05	101.549
Coq10a	9.40998	8.72581	9.8694	8.61157	8.719	8.99004	8.85869
Ankrd52	16.1464	15.3807	16.2779	17.1535	15.4766	14.8953	15.3478
Nabp2	34.5169	34.3664	35.1279	34.6007	34.9831	37.6072	34.732
Rnf41	15.8042	17.3647	16.1561	16.4376	17.4399	17.5521	14.1381
Smarcc2	66.5167	68.2106	66.8026	65.4434	64.37	65.6059	66.6435
Myl6	284.088	271.694	273.607	281.037	284.739	292.29	284.197
Myl6b	10.5944	12.2705	12.42	11.6476	9.51032	11.3059	11.3837
A430046D13Rik	5.79225	6.1258	5.7608	5.94321	6.00412	5.49034	6.86361
Esyt1	2.81083	2.67935	2.72803	2.38175	2.36645	2.72893	3.2925
Zc3h10	4.73207	5.92114	5.86281	5.13922	5.81109	5.97507	5.30729
Rpl41	210.865	231.669	239.581	234.917	256.59	261.589	221.844
Pa2g4	29.8778	29.7013	32.0204	30.3853	31.0706	32.7528	30.2915
Erbb3	4.1343	4.89387	4.24413	4.72716	2.85729	2.70998	5.49854
Rps26	156.128	162.301	167.978	158.039	169.098	181.345	160.315
Ikzf4	3.82836	4.30606	3.99454	3.53512	4.38883	4.22577	3.80784
Suox	5.01308	4.8595	4.49057	4.95403	5.24966	5.06962	4.98702
Rab5b	59.7823	57.8066	60.797	59.5994	59.3049	59.5205	59.0261
Cdk2	1.37648	0.950804	1.36815	1.19221	1.32686	0.997457	1.27588
Pmel	0.35131	0.275711	0.398841	0.533462	0.378746	0.434845	0.261894
Dgka	4.07417	4.20146	3.61144	3.49614	3.37315	3.37104	3.74302
Wibg	9.11292	7.72976	7.71567	7.25298	9.04354	8.48983	8.69861
Mmp19	0.216707	0.308259	0.246027	0.249638	0.289258	0.281009	0.252422
Tmem198b	3.2384	3.36388	2.63773	3.28893	3.0601	3.45668	3.53872
Dnajc14	10.6445	11.3349	11.8604	11.3034	12.0725	11.4723	11.3852
Ormdl2	1.26488	1.57176	1.80861	1.86853	1.60766	1.35215	1.35726
Sarnp	22.8069	25.0224	23.5981	24.461	27.2744	23.7556	23.8668
Gdf11	6.93727	7.45836	9.28417	7.55078	7.0001	6.9897	8.99048
Cd63	37.3023	41.4322	43.1722	48.0471	41.1438	42.9038	48.3095
Rdh5	1.78164	3.64128	3.39925	5.6596	2.89642	3.64047	6.88991
Bloc1s1	33.9416	32.433	33.2089	33.269	31.6406	35.044	33.9137
Itga7	5.79978	5.29561	5.38882	5.37045	4.99787	3.63159	5.17765
Mir684-1	0.87405	0.862497	1.29389	1.02303	1.00302	0.863689	1.41097
Vmn2r87	0.463883	0.662892	0.542005	0.446122	0.392151	0.432918	0.72549
Sfi1	8.76715	6.53834	6.25276	5.94786	6.3374	6.38848	6.77369
Eif4enif1	12.681	12.0698	12.2928	12.3196	12.2149	12.8876	12.3963
Drg1	40.8308	38.5585	42.4347	43.3212	40.76	43.2664	42.6199
Patz1	9.63667	9.9297	9.28132	9.26096	9.57635	10.4248	8.97147
Gm11944	2.44732	2.23857	1.50713	1.84863	2.43137	1.82716	2.04614
Pik3ip1	16.1538	14.9238	14.6291	13.7827	15.7225	14.7478	14.9064
Limk2	19.3799	19.028	19.6331	18.559	17.9983	20.4196	18.5024
Rnf185	8.00472	9.01907	8.85937	8.63386	8.64025	8.96447	9.13357
8430429K09Rik	1.9364	1.90412	1.93225	1.95682	1.50212	2.03197	2.11914
Pla2g3	0.495486	0.867576	0.944643	0.896268	1.0252	0.773489	0.930431
Inpp5j	20.7635	20.0694	20.2313	20.093	19.324	17.8048	19.4451
Selm	40.9644	42.3023	44.6929	44.1245	40.0898	44.0046	42.3413
Smtn	2.03134	2.44142	2.84334	2.36328	2.30624	2.02628	2.11271
Tug1	19.3753	19.3723	20.52	19.4031	21.4314	19.4219	19.5583
Morc2a	10.3384	10.4058	9.87308	10.0535	10.7297	9.72549	10.4767
Osbp2	22.3466	22.0589	20.7209	21.1108	22.4879	18.0053	18.9578
4921536K21Rik	0.255738	0.280398	0.310975	0.224495	0.352169	0.421178	0.426152
Dusp18	10.2115	11.5453	12.3187	10.5568	13.7839	13.5402	10.1989
Slc35e4	6.51459	6.62329	7.69503	6.78862	6.88193	6.41616	6.90681
Tcn2	8.47894	9.89908	9.24775	12.5522	10.595	9.97137	11.6433
Pes1	12.6904	13.0501	14.385	13.1504	12.9196	13.106	13.2464
Gal3st1	6.36153	6.70123	7.12101	6.67415	5.05816	5.354	6.7067
Sec14l4	0.414988	0.261994	0.264696	0.399543	0.391731	0.25486	0.604383
Sec14l3	1.27335	1.07458	0.874114	1.28678	0.821517	1.59445	0.896467
Mtfp1	41.9791	47.7468	46.1481	46.2548	52.4226	61.3562	43.1811
Sec14l2	24.8952	23.5789	20.2889	21.2183	23.5843	22.5588	20.1906
Rnf215	9.68317	9.28977	9.80003	9.41093	9.44519	9.95568	8.13987
Ccdc157	4.9306	5.26481	5.00864	5.42249	5.22698	5.72724	5.48819
Sf3a1	16.1348	16.4108	16.5969	17.8773	17.137	17.6297	15.5671
Tbc1d10a	9.4702	9.80438	10.0659	9.66745	9.94029	9.31454	10.1149
Gatsl3	1.47562	1.47006	1.66924	1.36681	1.86123	1.56706	1.17116
Mtmr3	20.4276	19.8722	19.7697	20.2884	20.5958	21.5165	19.0668
Ascc2	7.33528	8.3303	6.33451	7.16228	6.46163	6.7412	6.8551
Uqcr10	125.474	120.932	119.756	123.41	125.352	137.118	123.884
Zmat5	94.0416	88.527	71.6018	81.691	74.543	78.6524	76.7993
Cabp7	105.925	99.6103	73.0224	90.9199	83.921	86.634	76.1135
Nf2	24.3007	26.3538	24.7807	25.7441	24.0515	23.3432	24.5395
Nipsnap1	29.5272	29.6531	29.8628	28.7069	29.847	33.3029	27.7577
Thoc5	12.1587	12.9573	12.1475	12.5172	11.9802	12.2746	12.0895
Nefh	18.0048	17.1843	27.2483	21.0239	14.2038	17.8655	26.655
Ap1b1	40.3113	41.5516	42.3005	42.9163	41.054	42.5426	41.1806
Gas2l1	9.76756	11.6369	9.84018	10.4282	11.1344	10.3673	9.00168
Rasl10a	20.1539	21.3997	18.8486	21.2883	24.4085	19.9829	16.6456
Ewsr1	48.8049	45.964	44.5356	43.2793	43.6801	45.0858	48.2711
Rhbdd3	5.58553	4.88679	5.4641	5.4057	5.81888	6.2765	5.51644
Emid1	2.61733	2.97704	2.57467	1.94782	2.83444	2.56187	2.26228
Kremen1	4.83166	4.63008	4.87639	4.5993	5.03389	4.10766	5.00908
Znrf3	2.65334	2.90891	2.85155	2.55278	2.90914	2.75265	2.67209
Xbp1	27.2373	34.2375	31.1123	36.5837	40.2963	37.0983	28.0375
Ccdc117	7.78178	7.50053	7.82671	8.16817	9.28483	8.20903	7.05288
Mrps24	11.733	12.0281	14.3768	13.2681	14.9543	14.0595	12.3255
Urgcp	11.7077	11.8662	11.8348	11.9061	12.0293	12.0974	11.9923
2210015D19Rik	5.43666	5.90457	5.34804	5.94116	5.76236	5.70498	6.04446
Dbnl	27.1313	29.8404	27.9113	27.9516	29.6266	31.669	27.1823
Pgam2	6.25965	6.60349	6.99347	6.96278	6.91144	8.61668	7.65789
Polm	1.6292	1.5811	1.91205	1.74142	1.81243	1.47773	2.06208
Aebp1	5.90513	7.25975	8.03493	8.05752	7.09866	7.23009	6.68202
Pold2	5.72408	5.67659	5.58439	6.01113	5.63112	5.25981	6.30161
Gck	0.828987	0.481282	0.45193	0.554333	0.662797	0.745749	0.745895
Ykt6	31.8282	32.5978	30.7652	31.7443	31.9614	33.4177	31.0909
Camk2b	299.707	271.228	237.677	259.911	286.67	253.677	251.927
Nudcd3	37.6143	37.7324	39.757	37.0853	37.834	38.9181	37.7773
Rps15a-ps6	1.24269	0.846331	0.945069	1.71183	1.39863	1.23111	1.39628
Ddx56	9.16596	9.02248	8.89505	8.95211	9.4666	9.19149	8.69758
Tmed4	36.4511	37.3139	38.5556	40.5804	41.0871	40.8758	38.3832
Ogdh	47.0923	45.8906	47.8196	49.5832	45.4234	46.7581	51.0838
Zmiz2	59.0026	59.806	56.7943	58.6326	56.8606	55.1512	55.6474
Ppia	599.798	597.189	633.445	615.411	614.965	642.889	612.215
H2afv	12.7106	13.1471	13.4146	13.6753	12.2808	13.7763	13.8734
Purb	126.02	130.776	128.942	129.774	123.725	118.208	125.698
Gm11974	2.06232	1.86	1.37523	1.98557	1.36272	1.56456	1.17786
Ccm2	15.3117	15.8225	15.4778	14.9353	16.6699	15.0513	13.5382
Nacad	10.4878	10.4644	10.0556	9.1048	8.74619	9.23939	10.5955
Tbrg4	9.07116	7.83425	8.89721	8.81249	8.1384	8.54294	8.64117
Ramp3	2.83846	3.24655	16.9013	6.86725	1.7619	2.16736	10.9362
Adcy1	114.122	104.471	98.4177	107.873	90.5956	73.3548	97.9553
Igfbp3	6.34335	7.02492	7.41309	7.0977	8.83247	10.2311	6.78716
Tns3	17.4471	20.5617	19.6167	19.4208	18.9794	16.7629	16.3397
Hus1	3.75674	4.46322	4.08106	4.17765	4.12624	4.20717	3.83414
Gm11992	0.902542	0.994068	0.796435	0.979547	0.784321	0.679963	1.55438
Upp1	0.822635	0.814581	0.71626	1.17648	0.601813	0.77732	0.819272
Vwc2	1.3869	1.72339	2.24571	1.96019	2.01849	2.12023	2.20218
Zpbp	0.297042	0.496388	0.506331	0.407614	0.449599	0.527663	0.453376
Ikzf1	1.10558	1.26365	1.26865	1.09991	1.21406	0.872147	0.984875
Fignl1	0.331066	0.345566	0.309457	0.289846	0.387516	0.311439	0.644772
Ddc	2.73367	3.21534	3.82946	3.22608	3.60435	3.56815	4.52288
Grb10	6.81082	6.04144	8.98996	7.15574	9.35443	9.38892	9.08453
Cobl	9.08959	8.99019	10.9998	9.89807	10.2411	9.52492	9.41003
Vstm2a	35.0861	34.1654	34.4705	32.4554	38.2887	41.1888	32.1842
Sec61g	18.9082	17.2448	19.2208	19.0125	21.9941	20.7223	18.3945
Egfr	3.14433	3.62594	3.77173	3.29254	3.79503	3.32951	3.31425
Fbxo48	0.68833	0.416106	0.434731	0.481213	0.290341	0.270843	0.345846
Plek	3.02289	3.5661	3.65406	3.01692	2.95793	2.91396	3.38738
Cnrip1	42.4545	42.8572	40.9401	41.7532	44.5812	47.6594	36.7902
Ppp3r1	417.517	377.55	361.579	381.085	400.14	368.764	358.037
Pno1	15.5216	14.1133	16.3964	17.6983	16.5165	17.2416	15.9266
Wdr92	2.7549	2.4177	3.10537	2.91209	2.76557	2.86668	3.38383
C1d	13.2389	12.9836	13.5867	12.4025	13.719	14.9306	13.2761
Etaa1	2.78091	2.32903	2.66829	2.97229	2.96915	2.46201	2.66142
Meis1	0.629498	0.917335	0.843523	0.990649	1.39551	1.03823	0.638323
Spred2	29.9354	29.4067	27.3243	30.3823	28.7315	27.7657	26.9618
Actr2	123.915	120.736	116.437	121.016	122.252	116.569	114.229
Rab1	73.0162	71.5432	76.7892	75.901	76.9326	78.8325	73.6788
Cep68	8.15512	8.21072	7.7491	8.77315	7.79496	7.86751	7.74124
Slc1a4	16.7727	17.6228	17.2748	18.074	17.7597	18.7837	16.784
Sertad2	5.84841	5.59665	5.33277	4.98631	5.35411	5.22507	5.36823
Aftph	22.1795	22.83	23.1285	22.5598	23.3723	22.0692	21.7031
Lgalsl	26.2197	25.5868	26.9057	25.9236	28.5449	27.8224	26.9517
Peli1	17.5842	17.599	18.0591	16.8982	19.8417	17.1107	16.4369
Vps54	7.7233	7.82441	7.54581	7.43503	7.42418	7.48127	8.00459
Ugp2	36.2838	35.6148	33.7985	35.5797	34.4502	32.9655	32.7052
Mdh1	241.914	234.527	262.17	256.743	238.166	253.777	259.65
Wdpcp	3.88517	4.28189	3.78168	3.99357	3.27076	4.08018	3.95313
Otx1	1.57535	1.37721	1.85443	1.74758	1.44144	1.46759	1.76483
Ehbp1	10.7665	11.6118	12.3133	12.3336	12.1381	12.4157	12.6598
Tmem17	2.50101	3.26854	2.86794	2.85999	3.00035	3.28378	2.723
B3gnt2	9.3358	9.75562	10.5011	9.31577	11.8464	10.4552	9.31619
Commd1	17.1401	17.0059	17.6553	18.106	18.2216	18.9256	17.9438
Zrsr1	16.7021	16.7669	17.273	17.105	17.4632	18.3119	17.4866
Cct4	46.996	48.4845	52.8796	51.9768	55.9236	50.7238	47.5974
Fam161a	1.56559	1.49696	1.95534	2.28578	1.8841	1.73053	2.64589
Xpo1	19.6765	20.9136	20.3891	21.7085	21.7097	21.3841	21.0245
Usp34	15.9923	15.0667	14.4838	15.7884	14.302	13.7704	15.3919
Ahsa2	6.00929	5.77822	6.14401	6.34755	6.86438	6.08887	5.73258
0610010F05Rik	13.0042	12.4031	12.9618	12.0858	12.3691	11.5911	13.55
Pex13	8.54173	7.69343	8.14082	7.07213	7.86581	8.11066	8.36513
Pus10	3.19153	3.26481	2.84915	2.61925	3.01875	2.31059	2.78726
Rel	1.06689	1.02271	0.9589	1.07659	0.802805	0.546201	1.05241
Papolg	6.62324	6.9137	6.97786	6.56848	6.88911	6.60883	6.46532
Bcl11a	18.3701	17.4236	14.9569	16.4444	14.913	14.9408	15.9839
5730522E02Rik	2.07282	1.49714	1.07123	1.93332	1.26367	1.59593	1.67442
Fancl	2.6742	3.37793	2.9001	2.4846	3.88038	3.16809	2.95429
Vrk2	0.999691	1.39751	0.692593	0.932408	0.954806	0.793017	1.36435
Gm12070	1.12456	0.869659	0.989227	1.26163	1.05025	1.12542	1.35561
Ccdc85a	22	21.1821	20.4279	20.6961	21.1075	19.3871	19.3032
Efemp1	4.54576	4.07422	5.04183	5.29225	5.2265	4.13762	5.32558
Pnpt1	8.12725	7.7236	7.44858	7.21619	8.06957	8.13933	8.30355
Smek2	14.0788	14.479	14.4139	14.091	14.718	14.5407	13.8694
Cfap36	51.2789	51.164	51.5501	53.6403	51.6834	54.3864	52.4228
Ccdc88a	16.3143	16.6332	15.8812	15.7223	15.5579	14.2191	15.4927
Prorsd1	1.40656	1.34536	1.36399	1.50983	1.60667	1.45085	1.83498
Mtif2	10.6435	9.74097	9.62352	8.98923	8.30307	9.7044	10.0097
Rps27a	153.601	165.727	161.378	164.793	167.466	166.431	167.401
Rtn4	102.643	97.6722	101.63	102.822	99.9649	93.0952	103.554
Eml6	4.9912	4.84239	4.41588	4.69406	4.77344	4.08851	4.58676
4931440F15Rik	0.192467	0.280269	0.118927	0.227384	0.32854	0.323316	0.234276
Sptbn1	114.92	114.579	121.656	120.252	112.601	109.498	117.168
Acyp2	15.5539	14.605	18.9382	15.591	16.2594	16.3014	16.4191
Psme4	10.2219	10.1589	9.50041	9.42141	8.47984	8.1269	9.8608
Gpr75	3.89524	4.60999	3.56152	3.49982	3.77321	3.4717	4.021
Erlec1	15.7265	14.7298	15.9242	14.6946	15.0327	15.0169	16.1128
Asb3	5.37327	4.9963	5.16963	4.65323	4.91959	5.52518	5.55671
Chac2	6.5442	6.29212	7.9577	7.07041	7.16323	7.22936	6.08164
Stc2	1.71329	1.78096	1.24374	1.50784	1.62833	1.64812	1.22502
Bod1	36.8555	34.7406	34.5892	36.1356	38.2239	37.0274	33.2482
Cpeb4	26.5341	25.5454	25.4835	26.4084	26.5305	25.0804	24.5298
Nsg2	253.736	264.495	268.045	271.564	303.682	316.438	245.816
Snrnp25	10.5086	9.97009	10.2533	10.549	10.1118	10.6553	9.84757
Rhbdf1	3.49749	3.33446	3.40843	3.65289	3.54225	3.73675	3.06059
Mpg	4.44618	3.74402	4.19897	4.53567	4.11676	4.22101	4.45547
Nprl3	6.08076	5.86166	6.46997	6.09849	6.0751	6.23203	5.82889
Sh3pxd2b	3.61935	4.12377	4.59134	4.244	4.32642	3.8278	3.93587
Ubtd2	14.4312	13.9335	14.6165	13.0908	14.2792	13.0193	13.2927
Stk10	1.6536	1.75091	1.68857	1.54472	1.37821	1.66059	1.92432
Fbxw11	36.9772	39.683	37.209	38.6398	41.0642	38.8582	35.9659
Fgf18	1.21754	1.38943	1.40695	1.55739	1.09067	1.50266	1.45177
Npm1	76.8646	77.2964	79.5508	79.6181	79.3582	78.7895	75.2694
Ranbp17	1.22305	1.25453	1.24443	1.27035	1.06544	1.32662	1.45723
Kcnip1	5.36437	4.49694	6.39619	4.81392	4.6935	5.02642	6.58633
Kcnmb1	0.197483	0.19281	0.219753	0.224538	0.192629	0.189566	0.374619
Lcp2	1.01165	1.33748	0.983253	1.27563	0.952361	1.26468	0.947634
Dock2	0.969859	0.926755	0.97651	0.812217	1.03584	1.11364	0.869441
Fam196b	0.535283	0.478362	0.995153	0.773278	0.550737	0.771912	0.636144
Slit3	15.4192	15.2076	12.7673	14.7834	14.9095	14.9815	13.5453
Pank3	18.8229	18.8927	19.7099	19.684	18.2872	17.5165	20.5022
Fbll1	13.5553	14.0231	14.4881	13.2255	14.2942	16.4407	13.83
Rars	17.7975	18.0506	18.6038	18.6808	19.8658	18.793	18.9293
Wwc1	27.5151	29.0532	28.8943	28.6979	31.3004	28.6055	29.3641
Tenm2	23.7333	23.9089	21.9608	23.9843	18.0077	22.1679	22.3434
Mat2b	40.9534	38.1508	40.3665	39.5116	39.2494	37.777	42.3532
Hmmr	0.40249	0.281329	0.406967	0.29031	0.0883345	0.157762	0.329583
Nudcd2	7.68765	7.51239	8.25113	7.94528	8.37234	8.21932	8.19307
Ccng1	25.9207	26.0097	25.3069	26.8441	23.3337	23.7288	26.7159
Gabrg2	51.3038	43.5505	48.6204	46.4009	47.7878	47.8045	49.8825
Gabra1	88.2772	78.8025	84.4457	79.2413	76.3152	78.5586	87.801
Gabrb2	50.3456	46.473	56.297	50.1032	48.2842	48.4684	52.874
Atp10b	0.980601	1.07859	1.03506	0.777058	0.728497	0.689551	0.928646
Pttg1	9.38138	8.29959	8.81873	8.22864	7.42674	8.52677	9.88967
Slu7	15.5445	15.077	15.9818	16.3153	16.0889	15.3519	15.7507
C1qtnf2	0.878083	1.0305	0.730742	0.679454	0.82478	1.12905	0.690958
Ccnjl	2.79131	3.29239	3.33195	3.41341	3.17649	3.59814	2.44528
Pwwp2a	6.3968	6.3468	5.58485	5.91908	5.82978	5.57772	5.67479
Ttc1	23.0471	21.5303	22.2468	22.7102	22.5344	20.5437	23.4216
Adra1b	1.43535	1.78015	4.56481	2.51546	2.1001	1.9042	3.19616
Ublcp1	18.2918	16.4636	20.4303	18.583	17.8063	17.6794	20.2208
Rnf145	12.9989	13.9026	14.7236	14.8523	15.0215	14.9469	13.8862
Ebf1	0.554699	0.86849	1.28959	0.765242	0.981134	0.795145	1.08686
Clint1	20.5843	21.4953	19.7507	20.6518	22.5203	20.5212	19.4331
Lsm11	8.81296	9.83439	9.7146	9.42963	10.7276	9.79443	8.41224
Thg1l	2.16426	2.14654	1.95411	2.21244	2.06265	2.12357	2.02139
Adam19	4.33727	4.78798	4.60102	4.50345	4.30814	4.26212	4.76434
Nipal4	2.61761	2.90736	2.12705	3.03228	1.71384	1.67321	2.80398
Cyfip2	158.722	154.393	149.862	156.092	153.543	143.568	147.151
Fndc9	1.37486	1.05425	1.59545	1.02153	3.03863	2.65063	1.10926
Med7	7.28307	7.24385	7.3022	7.01742	7.20854	6.25431	6.637
Havcr2	1.27231	1.30701	1.32544	1.23702	1.21283	1.32771	1.06232
Sgcd	1.91429	1.49545	1.74582	1.37235	1.72994	1.57633	1.894
Gnb2l1	98.5534	91.6138	94.3641	95.4238	96.652	94.9293	96.6422
Snord96a	11.764	12.3936	16.5493	7.63283	13.9694	9.73763	16.3003
Trim41	14.6185	15.8346	14.8933	13.9451	15.2113	15.3798	15.0611
Trim7	1.0091	0.725483	1.14017	1.17603	0.646824	0.871782	1.12302
Irgm1	3.50156	3.41165	3.68753	2.69188	3.2775	3.48568	3.06846
Psme2b	1.03836	1.24421	1.36656	1.2913	1.62778	1.66123	1.08336
9930111J21Rik1	0.132536	0.361055	0.256567	0.405714	0.198891	0.22835	0.306859
Zfp62	10.1222	9.59756	10.0996	9.93411	10.1978	9.64915	9.96502
Mgat1	13.7462	15.2269	14.3213	14.4921	15.2526	14.2358	15.1059
Flt4	0.337247	0.433735	0.418291	0.442885	0.453962	0.460772	0.507534
Cnot6	15.6684	15.6828	15.9691	16.4344	16.2335	14.8197	14.5628
Gfpt2	1.97842	1.79464	2.51312	2.32257	2.1871	1.71342	2.40526
Mapk9	44.4205	44.6949	47.9656	46.5254	45.2439	46.1468	46.4739
Rasgef1c	1.98322	2.51891	3.88043	2.32228	5.97464	4.00961	2.65679
Rnf130	23.611	24.1352	26.8155	25.3583	26.1133	26.06	24.1459
Tbc1d9b	47.9447	49.5075	49.3968	48.968	51.8674	51.8362	46.2559
3010026O09Rik	5.59663	5.18364	5.74427	4.50248	6.16673	6.34503	5.84135
Sqstm1	176.334	176.161	184.71	172.728	184.793	189.524	174.117
Mgat4b	26.526	28.6349	25.9103	27.987	26.7439	29.0528	26.353
Ltc4s	2.67916	5.93008	5.35773	7.19667	3.85464	4.80062	7.41169
Maml1	2.90838	2.67083	2.97739	2.7735	2.65699	2.75661	2.61861
Canx	108.913	111.635	114.304	119.491	116.394	117.314	116.007
Hnrnph1	97.7161	98.2897	89.1448	88.9601	95.2972	91.342	94.7108
Rufy1	11.695	12.0597	11.124	11.4582	10.9016	11.1219	11.0485
Adamts2	1.61732	1.8548	1.9914	2.05766	1.91592	1.78695	1.85013
Zfp354c	12.3794	12.433	12.663	13.192	13.1059	13.1898	12.6934
Zfp879	1.06177	1.20266	0.924935	0.975077	1.05161	1.24396	1.12793
Zfp454	2.08795	2.01729	2.41031	1.73422	1.94321	2.20958	2.37405
Zfp2	6.20351	6.06936	6.80842	6.17173	6.01489	6.58749	6.09337
Zfp354b	1.89496	1.45698	1.34833	1.75957	1.52492	1.78616	1.36998
Zfp354a	2.28736	2.14995	2.0734	2.09087	2.08812	2.33172	1.86048
Clk4	26.3699	23.4681	20.6951	19.641	21.222	19.4697	22.1314
Col23a1	3.31615	3.90041	4.11144	3.70032	4.88927	5.67574	3.21874
Phykpl	3.80127	3.17482	2.87508	3.14116	2.75556	3.11718	3.27315
Hnrnpab	58.9904	60.4139	61.8511	60.5356	60.6048	64.6422	59.0027
Nhp2	18.9465	20.7283	20.8011	21.8934	19.7818	23.6783	18.5782
Rmnd5b	19.9954	18.9367	16.8073	17.8996	17.6286	17.8145	16.7157
N4bp3	4.65499	4.20984	4.25261	4.44833	3.56973	4.47574	4.69018
D930048N14Rik	1.12558	0.963361	0.681309	0.868423	0.548956	0.823204	0.772735
0610009B22Rik	15.7535	17.2671	15.5391	17.0527	16.0911	18.0861	16.4894
Sec24a	4.09595	3.97924	3.86879	3.63692	3.53755	3.60086	4.07215
Sar1b	32.5002	32.5738	34.0129	35.7108	35.5644	36.8545	34.7533
Jade2	12.648	12.5576	13.0041	12.2877	13.4203	13.4414	12.1112
Cdkn2aipnl	15.5718	14.532	15.1729	14.2097	16.508	16.303	15.0007
Ube2b	69.4079	66.6718	64.6143	67.319	68.8771	70.7975	67.4322
Cdkl3	3.17809	3.05605	3.13901	3.01657	2.96854	3.207	3.04208
Ppp2ca	194.408	189.073	203.543	196.64	200.22	201.447	194.429
Mir3061	19.9082	22.5871	22.1718	24.1119	25.329	26.6573	22.2214
Skp1a	207.319	195.486	207.514	202.835	208.09	214.128	203.145
Tcf7	0.850007	0.858188	1.11412	0.968976	1.20913	1.01142	1.25412
Vdac1	227.448	222.469	237.798	232.185	230.386	236.912	221.151
9530068E07Rik	37.2604	39.5755	40.3329	40.7225	40.2843	40.9413	38.6238
Fstl4	5.12986	5.12232	5.01942	4.60076	5.9651	3.82051	4.58597
Hspa4	66.0695	67.1115	67.1935	71.0847	67.6911	68.9722	68.3466
Zcchc10	5.13836	5.02235	5.51936	5.61077	5.16488	5.26321	4.74291
Aff4	32.6034	33.819	32.9595	34.7992	35.4415	32.7853	32.3848
Uqcrq	113.81	108.935	114.916	119.509	117.018	124.981	119.057
Gdf9	0.436626	0.284843	0.529779	0.347511	0.468484	0.342284	0.579788
Shroom1	1.97394	1.66232	1.59244	1.64441	1.58906	1.99754	1.90534
Sowaha	36.8582	41.6852	35.6711	37.8173	50.2972	42.972	31.1738
Sept8	48.6784	47.7541	45.1434	46.5576	43.9369	43.2859	44.9465
Kif3a	45.9307	46.86	47.3607	45.681	45.8592	48.4273	45.4263
Rad50	4.15772	3.93181	3.91546	3.62696	3.81697	4.0314	4.12719
Irf1	1.62926	1.56211	1.47488	1.46932	1.87505	1.87712	1.48382
Gm12216	0.546995	0.764668	0.675987	0.646229	1.40057	0.689152	0.786874
Slc22a5	3.83055	3.9482	3.89881	4.00021	3.55082	3.55118	5.04161
Slc22a21	0.857285	0.671123	0.600996	0.460562	0.752593	0.53764	0.409814
Slc22a4	3.08447	2.7122	3.47706	3.10334	2.48172	2.63463	3.25506
Pdlim4	3.95498	4.70803	4.60013	5.25731	4.18196	5.43412	4.79572
P4ha2	4.4525	4.76025	4.83237	4.79744	4.93308	4.68529	4.07547
Acsl6	63.6365	57.9217	59.5901	59.4993	55.2616	54.4793	60.3495
Fnip1	11.3179	11.4945	11.7107	11.3347	12.2079	10.9474	11.4957
Rapgef6	4.37852	4.58686	4.40874	4.74912	4.56313	4.60118	4.66299
Cdc42se2	66.3423	68.0394	64.9624	67.688	72.9997	68.6183	59.7409
Lyrm7	5.63656	5.30357	5.26086	5.06848	4.86364	5.13892	5.27767
Hint1	119.108	119.352	128.683	125.64	130.253	140.74	122.026
Gpx3	2.59615	2.976	4.9234	3.35771	5.74843	4.82633	3.40142
Tnip1	6.80721	7.40341	7.41842	6.97794	6.9423	7.62339	6.62073
Anxa6	35.6244	33.8626	37.2062	37.0615	35.8893	32.0889	35.1266
Gm2a	15.0187	16.0666	18.1726	16.1754	16.5	15.7935	16.9735
Slc36a1	16.5704	16.7026	15.873	18.1125	13.8468	16.4748	16.3349
Fat2	0.0737266	0.0432621	0.0392674	0.0706322	0.0585971	0.0428122	0.0773533
Sparc	110.411	111.488	153.383	136.165	124.455	135.874	135.881
Atox1	34.3483	28.6593	32.9727	35.6036	29.5573	35.2443	34.0686
G3bp1	25.3024	26.4515	25.4042	25.5375	27.2701	27.7283	24.5026
Glra1	0.0652858	0.0608439	1.46693	0.129903	0.366167	0.310732	0.505703
Gria1	173.675	161.834	141.387	150.776	162.113	165.828	152.89
Fam114a2	12.0217	12.7782	11.6047	11.8551	12.7856	10.3887	11.6571
Mfap3	8.11316	8.76098	7.80862	8.25687	9.46177	7.42652	7.2754
Galnt10	3.30082	3.52909	3.93803	3.48394	3.28507	3.4245	3.15198
2010001A14Rik	4.17549	4.4679	4.5868	4.46181	4.67626	4.21429	5.74992
Sap30l	16.1704	16.5156	17.253	15.7335	14.5082	16.23	14.1349
Larp1	31.4414	31.5938	32.6467	31.9674	30.7732	31.0374	30.2581
Cnot8	22.7593	23.1587	20.8556	23.5284	21.8601	23.9926	22.1523
Gemin5	4.88651	4.7844	4.16973	4.81103	5.26717	5.03944	4.88688
Mrpl22	11.3281	13.3694	13.7497	12.5866	14.7157	14.4055	12.6525
Igtp	1.30435	1.32447	1.55726	1.78187	1.02543	1.52615	1.65447
Irgm2	1.21043	1.36831	1.29944	1.23767	1.26813	0.903703	1.39895
Zfp692	9.23465	9.2843	7.22835	6.55376	8.33753	7.73943	7.99614
Zfp672	6.53693	7.60262	7.04058	6.56793	7.19834	7.46591	6.37988
Sh3bp5l	13.8214	14.4508	14.5039	14.4529	13.7354	15.4231	13.8252
Fam183b	3.22357	4.37575	3.71607	3.27677	3.96461	5.57207	4.59071
2810021J22Rik	1.9563	1.89823	2.12006	2.06642	2.23018	2.38019	2.22358
Zfp39	2.59183	2.91557	2.83905	2.57855	2.75527	2.75519	2.88596
Rnf187	160.338	161.316	155.517	157.152	165.61	169.917	154.616
Hist3h2ba	22.0787	20.4176	21.9891	19.4213	17.8774	19.4753	24.4505
Hist3h2a	44.1128	42.9177	39.6476	42.1128	46.4316	50.2701	41.5218
Trim17	3.0241	2.92759	2.46516	2.44887	2.67538	2.36281	2.05452
Trim11	8.90237	8.09161	6.8908	8.06537	6.63649	7.809	7.25159
Obscn	0.252883	0.195088	0.181828	0.209656	0.143889	0.141601	0.218891
Iba57	1.87993	1.7038	1.75164	1.58718	1.8842	1.9315	1.64895
Gjc2	10.9904	11.9199	11.7153	10.5343	6.64691	7.31834	14.0294
Guk1	40.7692	38.5441	38.2924	42.4556	41.2876	43.0583	39.2188
2610507I01Rik	6.41255	6.03943	6.60421	6.75735	5.9508	6.92331	6.52886
Mrpl55	14.3666	14.9244	13.9454	15.3602	14.9851	16.2608	15.3974
2310033P09Rik	11.1709	11.446	13.2062	10.3875	11.6702	11.7994	12.3613
Arf1	184.212	177.116	177.053	177.107	182.963	188.263	167.053
Wnt9a	1.89915	1.99118	2.37901	2.22007	1.40093	1.82112	2.42728
Snap47	129.321	128.594	133.033	131.026	133.232	143.626	127.729
Jmjd4	9.48929	9.23175	9.51621	9.4583	8.26219	9.02952	9.46717
Zfp867	3.32429	3.20569	3.3094	3.28429	3.16378	3.30922	3.59682
Zkscan17	2.72649	2.92981	2.59003	2.47119	2.42287	2.60788	2.929
4933439C10Rik	3.88171	3.65672	2.97962	3.02684	3.58165	3.97116	3.17626
Nlrp3	0.254657	0.392508	0.20247	0.272841	0.410812	0.307128	0.242778
Mprip	33.0529	34.0883	32.4353	32.8969	33.6575	31.4072	31.7925
1700007J10Rik	1.13436	1.15629	1.01954	0.846413	1.03733	0.91308	0.878675
Flcn	11.5882	11.9712	11.9031	12.5455	11.0144	11.9133	11.5341
Cops3	28.5947	28.571	30.9894	29.574	29.56	31.0092	29.9889
Nt5m	18.2142	16.6658	19.7855	17.9109	17.5312	19.1823	17.7793
Med9	11.7772	11.5363	10.961	10.8456	12.036	11.6376	10.854
Rasd1	18.4787	18.6147	19.4277	16.7017	15.6101	13.6681	14.9916
Pemt	0.413895	1.00884	1.17323	1.0136	1.08694	1.24794	0.845544
Rai1	12.0034	12.0081	11.6324	12.4273	12.4556	12.2382	11.6804
Srebf1	8.30914	8.90494	10.0041	9.05949	9.22192	8.62826	10.5753
Tom1l2	49.633	50.9615	51.736	48.7955	49.8457	49.4283	49.6631
Lrrc48	4.57851	4.46454	4.68659	4.51287	4.32125	4.03551	5.53555
Atpaf2	9.19586	8.57019	8.72103	7.7186	8.78427	9.54085	8.83311
Gid4	23.1827	24.3999	22.8311	22.6275	22.22	21.5015	23.597
Drg2	25.0602	23.5052	24.1767	21.8668	25.0498	23.6106	21.7573
Alkbh5	14.1128	15.2482	15.0636	16.5507	16.9157	15.2997	14.8196
Llgl1	16.2786	16.7636	16.5986	15.4779	14.611	14.8414	16.4041
Flii	14.1377	13.8183	14.8623	13.8045	13.544	12.8207	16.0913
Mief2	4.23195	4.97731	4.96851	5.29779	4.78292	5.7187	4.75552
Top3a	1.82176	1.78613	1.35342	1.0686	1.7359	1.36798	1.6034
Smcr8	7.04098	7.14813	7.57289	7.61613	7.0344	7.62854	6.84169
Shmt1	1.94534	2.39954	2.03983	2.48563	2.51144	2.26402	2.12733
Dhrs7b	8.88746	8.72359	8.21159	8.22274	8.2805	9.92518	8.19825
Tmem11	10.3998	10.3238	9.95617	9.80195	11.1612	9.13639	10.0141
Natd1	4.62112	4.08607	4.45124	4.34307	3.24211	3.66929	4.33397
Map2k3	4.72749	4.15166	4.2653	4.34148	5.10791	4.35763	4.346
Kcnj12	2.51488	2.80952	4.47716	3.4242	2.39017	2.84349	4.21714
Usp22	70.8409	66.6407	68.2203	67.3025	71.876	73.0892	68.544
Aldh3a1	0.889382	0.488821	0.655882	0.612571	0.533861	0.689551	0.625826
Aldh3a2	17.7985	18.3233	17.5932	17.6582	17.6017	17.0041	18.3986
Slc47a1	2.03348	0.891822	1.33042	2.11231	1.61889	1.17213	2.44873
Rnf112	104.828	94.2718	84.4595	84.561	93.5717	88.9802	90.3576
Mfap4	1.77005	1.91647	1.68446	1.89047	1.77733	1.54501	1.79738
Mapk7	6.33223	5.55297	5.37625	5.54427	5.53843	5.73073	5.81249
B9d1	11.188	11.1281	10.1908	11.0807	10.913	13.0913	11.7696
Epn2	38.8046	39.1079	36.6272	38.3527	38.7409	36.4027	34.4607
Grap	1.798	2.01999	2.43507	2.32788	2.23431	1.90325	2.31122
Prpsap2	15.5256	16.101	15.3571	16.1596	16.605	15.2138	16.3772
Ulk2	26.0435	27.397	27.5663	27.0963	27.4653	25.5924	25.4362
Akap10	9.10728	9.79343	9.8371	10.394	9.73515	9.57386	9.67112
Specc1	13.9508	15.2103	15.6943	15.3202	16.0855	15.3531	15.2445
Adora2b	1.70862	1.89094	2.53385	2.12483	2.14578	2.48752	2.26884
Zswim7	6.02277	6.05226	5.88383	5.26246	4.24003	5.10266	4.72897
Ttc19	28.5864	27.2824	30.7304	28.4171	28.1521	27.5211	27.8227
Ncor1	32.3085	33.091	31.0868	32.3398	32.49	29.8458	30.3657
Pigl	3.37506	3.5663	3.88792	3.54694	3.70942	3.40708	4.12399
Cenpv	11.1219	13.1339	13.1113	11.368	12.8548	13.7777	11.2619
Ubb	518.512	496.371	531.078	517.705	522.882	562.698	508.574
Trpv2	4.81022	5.11002	6.2405	5.31255	5.47399	5.45109	5.18343
2410006H16Rik	21.614	20.5415	20.3476	17.8486	19.7495	24.9709	22.4616
Lrrc75a	3.73192	4.10701	4.28191	3.89054	4.3179	3.9793	4.12963
Mmgt2	5.06152	4.19085	4.37999	5.49337	4.5495	4.3567	5.44354
Zfp287	3.84346	4.01325	3.36276	3.50382	3.70309	3.69817	3.65241
Zfp286	4.37596	4.23696	4.21562	4.39264	3.98726	4.21102	4.30298
Trim16	0.495328	0.499311	0.517874	0.442506	0.384552	0.29434	0.572724
Fbxw10	0.491996	0.268403	0.269631	0.262645	0.210689	0.309089	0.371804
Tvp23b	13.7663	14.3205	12.96	15.2872	14.0213	14.0795	16.5746
Pmp22	5.19087	5.36828	6.83261	5.84729	5.14496	4.46308	6.37405
Hs3st3b1	0.163989	0.189511	0.34784	0.332824	0.191951	0.249766	0.162593
Cox10	8.77739	8.41894	8.31305	7.73979	8.86415	8.12354	8.10443
2810001G20Rik	6.51295	6.43645	6.36441	6.34911	7.41879	5.53157	6.11388
Hs3st3a1	0.140191	0.205311	0.171001	0.268983	0.234421	0.134571	0.212751
Elac2	10.8195	9.9646	10.0298	10.7218	10.8023	11.1176	11.5588
Arhgap44	35.4298	34.5869	37.8907	37.0756	34.1253	32.8682	35.1983
Map2k4	60.8133	60.6899	60.9915	62.3897	60.8474	63.8064	59.5926
Zkscan6	5.16589	4.76797	4.43397	4.08179	4.8445	4.44592	5.02897
Dnah9	1.36387	1.42297	1.12559	1.39387	1.25784	1.13354	1.29597
Shisa6	20.2784	22.1636	16.5048	20.928	20.5137	19.0043	16.9969
Pirt	0.849349	0.755027	0.657677	0.766997	0.484339	0.804849	0.983241
Tmem220	0.684318	0.945641	0.615049	1.03295	0.621465	0.819219	0.793801
Adprm	7.07428	5.41213	6.66662	6.11888	6.20522	6.53309	6.54295
Sco1	2.49369	2.4012	2.15856	2.81047	2.53113	2.60718	2.58226
Myh3	0.269481	0.275648	0.29537	0.228866	0.134635	0.257627	0.302563
Myh2	0.220129	0.229287	0.18039	0.154589	0.0820984	0.123261	0.177676
Myh8	0.249831	0.316414	0.25333	0.248551	0.156212	0.32283	0.266531
Gas7	85.0499	85.3623	81.0504	86.1448	87.5974	89.4858	77.5089
Glp2r	1.04258	1.2428	1.05327	1.14177	1.24557	1.60203	0.951568
Usp43	0.741423	0.658074	0.698105	0.85178	0.344381	0.514007	0.945454
Cfap52	1.62831	1.48417	1.78513	2.8483	1.06468	1.94378	3.12055
Stx8	3.66583	2.82614	3.36376	3.37017	3.62253	3.41755	3.45757
Ntn1	1.88064	1.97657	2.14678	1.80272	2.00849	1.8371	1.92612
Pik3r5	0.586738	0.731894	0.705833	0.502907	1.10942	1.02101	0.623295
Pik3r6	0.426012	0.605988	0.554182	0.568823	0.601442	0.690525	0.555769
Ccdc42	0.145542	0.189895	0.392429	0.434389	1.24929	0.912757	0.103073
Myh10	35.8871	35.4355	40.4454	37.6313	38.9636	38.4501	37.8793
Ndel1	32.173	32.9328	33.0922	33.2673	33.7376	34.0537	31.5477
Arhgef15	2.42815	2.59129	2.70442	2.2073	2.2663	2.16476	2.86604
Slc25a35	2.97479	2.25006	2.69305	2.95955	2.08164	2.43825	3.54943
Rangrf	7.71091	7.84308	7.22846	7.42393	6.10608	7.14977	7.96381
Pfas	5.5591	5.14053	5.05753	4.76162	4.64439	4.95834	4.68584
Ctc1	8.99766	8.89635	9.42054	8.63186	9.18216	9.12386	9.48799
2310047M10Rik	11.2993	12.1193	11.6484	10.8283	11.9383	12.0422	11.4345
[truncated: 12,632 more rows]

## Sheet: Table S7
Table S7: RPKM values for P32 1b-/- samples
Gene	WT_F_DSRR00_02_S1	WT_F_DSRR00_05_S2	KO_M_DSRR00_11_S4	KO_F_DSRR00_17_S6
Xkr4	2.85314	4.35792	5.34847	5.03409
Sox17	1.79901	1.0474	1.29319	1.17846
Mrpl15	6.68655	5.36036	6.4905	6.20617
Lypla1	10.766	13.3476	11.1653	11.0323
Tcea1	13.2096	12.5655	11.9447	10.835
Rgs20	33.6222	23.6321	12.507	9.31298
Atp6v1h	50.3309	54.2888	55.0915	53.3773
Oprk1	4.58905	2.71363	0.297987	0.361849
Npbwr1	0.431101	0.140429	0.635766	0.307552
Rb1cc1	12.9597	17.2919	13.1546	10.842
St18	3.1665	2.87648	4.228	6.06147
Pcmtd1	23.007	24.3683	17.1903	17.7781
Sntg1	3.4817	3.9721	3.57911	3.64404
Rrs1	11.1689	11.0008	11.2515	11.8895
Adhfe1	6.93933	6.62174	9.42918	6.52125
2610203C22Rik	1.09578	1.32502	0.620782	0.608022
3110035E14Rik	77.1092	143.573	93.2399	86.0429
Mybl1	0.474459	0.822747	0.425009	0.468308
Vcpip1	4.01621	4.61709	4.36906	4.20268
Sgk3	4.3614	4.75523	1.60442	2.29543
Mcmdc2	0.605621	0.369236	0.571826	0.259445
Snhg6	26.9275	26.1721	18.7785	16.2743
Cops5	23.8489	22.523	30.2052	28.9293
Cspp1	6.35021	7.80498	4.08271	4.66525
Arfgef1	13.8001	18.4663	14.597	15.354
Prex2	6.47959	7.49527	7.21317	4.37014
A830018L16Rik	6.62961	7.75794	7.83536	6.30214
Sulf1	4.61856	13.76	2.11862	18.5914
Slco5a1	0.544995	0.337811	0.218614	0.592948
Ncoa2	10.9281	12.1735	12.7424	11.1176
Tram1	7.33967	10.3939	8.99697	9.70991
Lactb2	8.38205	7.53928	6.39816	6.78268
Eya1	2.3758	3.16751	4.63138	4.87817
Msc	0.821998	0.906933	1.21844	0.698871
Kcnb2	1.00218	1.66018	2.25376	1.14663
Terf1	3.32842	6.17218	3.62229	3.40722
Sbspon	0.198581	0.360187	0.135416	0.677193
Rpl7	182.144	175.866	157.866	161.285
Rdh10	4.26019	3.49133	4.65234	5.45614
Stau2	31.03	42.7296	35.182	30.0678
Ube2w	13.6188	14.1265	13.7365	14.1726
Tceb1	59.2366	73.6361	47.1188	42.0108
Tmem70	18.0115	20.4914	21.2704	19.1396
Ly96	1.65912	1.79778	1.09183	1.77844
Jph1	4.3233	4.32404	6.98504	7.82787
Gdap1	30.2512	37.364	28.2905	25.3883
Pi15	0.0459808	0.0204245	0.111639	0.20502
Crispld1	1.0103	0.823592	1.57201	1.67705
Tfap2d	0.260304	0.566567	0.196623	0.0361089
Mcm3	2.07994	2.27009	1.78534	1.51913
Paqr8	31.9045	35.2005	36.7267	27.4808
Efhc1	1.05037	1.06732	0.713031	2.62843
Tram2	0.425306	0.576447	0.350089	0.884967
Tmem14a	21.5089	22.1884	14.5985	12.5838
Gsta3	0.875606	1.11246	1.17345	0.587723
Kcnq5	15.6687	17.5567	14.0705	17.7543
Rims1	35.2577	60.967	42.5082	32.2079
Ogfrl1	29.5907	37.2666	39.1377	36.0145
B3gat2	2.09885	1.62341	2.81977	2.91149
Smap1	17.0531	23.3595	24.2539	22.6116
1110058L19Rik	NA	NA	NA	NA
Fam135a	5.05591	5.73584	3.4658	3.6872
Col9a1	0.153669	0.113765	0.110548	0.662341
Col19a1	1.92822	3.15651	2.00119	1.25363
Lmbrd1	30.3195	36.5823	29.4584	24.5976
Bai3	NA	NA	NA	NA
Phf3	15.7157	15.6092	12.5767	12.8442
Ptp4a1	3.13887	3.83548	2.39177	2.7271
Khdrbs2	4.417	2.73989	4.59179	4.0848
Gm5415	0.533859	0.855135	0.687366	0.294541
Prim2	4.5337	4.07882	3.75196	2.88914
Rab23	6.41536	5.29419	6.59644	5.73603
Bag2	3.55783	4.57047	6.24545	6.86433
Zfp451	4.28829	4.46951	4.13964	4.17293
Bend6	52.8558	63.2142	55.9511	34.032
Dst	12.8523	13.2848	9.22456	9.26963
Ccdc115	15.3362	11.1958	13.8844	12.9679
Imp4	9.05861	8.08952	10.3605	8.61106
Ptpn18	1.04075	0.539348	1.41942	1.56402
Amer3	6.32642	7.11972	13.7605	13.287
Arhgef4	80.9302	81.7447	113.804	123.503
Fam168b	67.4964	63.8801	70.5876	58.8851
Plekhb2	39.1473	39.3163	42.0607	35.7397
Hs6st1	26.9378	24.6374	27.5705	24.8241
Uggt1	7.23249	8.0965	6.90182	6.88183
Neurl3	0.334505	0.0547422	0.454364	0.341909
Arid5a	1.86798	2.14759	2.81606	1.64402
Kansl3	19.4364	21.0143	20.221	17.3906
Fer1l5	1.5547	1.53678	1.75791	1.98193
Lman2l	19.7024	14.1505	24.0064	21.8733
Cnnm4	2.6896	2.6025	3.8858	3.85488
Cnnm3	6.25788	5.02288	7.71568	7.2599
Ankrd23	2.30401	1.9297	1.43564	1.45277
Ankrd39	3.0809	3.40434	3.63822	3.21416
Sema4c	5.48837	4.16202	4.15502	3.78464
Fam178b	0.886108	0.0551048	0.167332	0.12292
Cox5b	479.206	379.963	485.165	442.463
Actr1b	110.502	124.379	121.818	116.233
Zap70	0.417816	0.138576	1.72528	1.5417
Tmem131	18.8206	17.952	19.2305	23.8004
Cnga3	0	0.0860989	0.0448199	0.115234
Inpp4a	14.656	14.0389	13.9036	11.2196
Coa5	27.0825	29.2049	25.2229	20.7525
Unc50	19.2271	18.4259	19.4009	19.568
Mgat4a	4.81028	5.24567	4.62279	4.6457
2010300C02Rik	75.2669	59.0433	86.2621	128.117
Tsga10	2.28354	3.11064	2.1082	2.30035
Lipt1	2.69048	2.69764	2.79807	2.67745
Mitd1	5.51325	9.47262	4.91446	5.13281
Mrpl30	42.4478	40.8577	40.5969	40.579
Txndc9	11.161	11.4756	10.2268	10.3627
Eif5b	15.9049	20.6014	13.301	15.7686
Rev1	4.57738	4.02544	3.76786	4.16651
Aff3	10.0282	8.46977	9.21794	10.4006
Lonrf2	24.5782	27.1825	29.5045	29.0872
Chst10	23.605	21.7909	23.357	18.233
Pdcl3	17.1664	14.6427	13.893	14.1251
Npas2	20.2353	15.3013	13.2099	5.9234
Rpl31	84.1996	50.0671	64.5604	59.1302
Tbc1d8	20.8214	12.9674	4.46983	4.29977
Cnot11	10.0832	11.6269	11.9888	11.686
Rnf149	12.2339	10.8962	10.3384	10.73
Creg2	11.8569	24.2452	30.787	26.956
Map4k4	47.477	44.0718	37.6667	38.1883
Gm16894	1.32503	0.988804	1.20105	1.06608
Il1r1	0.722543	1.02972	1.97845	2.59345
Slc9a4	0.0237965	0.0616601	3.75974	7.28698
Slc9a2	2.51265	1.0525	6.81	10.6913
Mfsd9	1.48602	1.49534	1.97977	2.30154
Pou3f3os	NA	NA	NA	NA
Pou3f3	33.6907	28.3198	28.5502	23.8103
2900092D14Rik	8.25946	6.86838	6.0454	5.07367
2610207O16Rik	NA	NA	NA	NA
Mrps9	22.1767	21.557	19.9709	20.005
Gpr45	2.27375	2.39328	3.29261	2.87629
Tgfbrap1	13.7788	12.979	14.8966	13.9822
AI597479	9.32653	10.9345	9.09176	7.99249
Fhl2	10.196	16.8633	20.7049	20.5948
Nck2	8.55422	9.30771	18.0002	18.5723
1500015O10Rik	0.973002	36.2521	2.12753	102.154
Uxs1	19.299	20.3385	20.2845	23.0752
Tpp2	11.5522	12.7844	11.1446	11.9136
Tex30	1.54579	2.12378	1.60662	1.84509
Kdelc1	6.41816	4.52266	4.59428	3.90871
Bivm	5.89609	6.46742	6.09212	5.96199
Ercc5	7.77952	7.48721	5.58222	5.561
Gulp1	2.64354	2.78744	1.14461	1.88653
Col3a1	0.858174	0.838635	1.33247	3.64503
Col5a2	1.03805	1.14003	1.69629	2.47943
Wdr75	9.3492	11.8193	10.6302	9.57585
Slc40a1	4.77622	5.07586	2.95565	2.77151
Dnah7b	0.27319	0.424725	0.197526	0.435298
Slc39a10	28.8287	40.6155	30.881	23.1425
Tmeff2	36.6906	37.5624	35.2518	36.8877
Sdpr	3.39388	5.04501	3.0171	3.79939
Nabp1	2.06705	2.88976	4.08496	3.82317
Myo1b	14.4894	11.0813	3.67088	2.37823
Stat4	0.331935	0.493618	0.109013	0.0600593
Stat1	4.34713	4.23282	5.03449	4.65226
Gls	26.8829	36.7772	36.3404	40.8978
Nab1	6.3994	9.6619	4.95086	4.84772
Tmem194b	1.08529	1.29151	1.06268	1.13377
Mfsd6	18.7236	24.085	24.6673	21.7928
Inpp1	11.3047	12.8859	13.3927	13.8681
Hibch	8.5666	9.57043	8.36575	9.53268
1700019D03Rik	1.8539	2.59966	2.50554	1.55058
Pms1	1.3653	2.33255	1.12384	1.08224
Ormdl1	3.84296	4.74905	3.95415	3.14386
Osgepl1	7.31057	6.14884	5.49858	5.20016
Asnsd1	7.69091	7.41158	6.95111	6.19973
Dnah7a	0.0629951	0.088336	0.0699763	0.159351
Stk17b	2.44161	3.96849	1.85128	1.36633
Hecw2	5.25206	6.12139	2.68217	2.19291
Gtf3c3	6.11378	8.84626	6.50611	7.29487
Pgap1	3.01333	3.60882	2.61112	1.76206
Ankrd44	2.39225	2.83259	1.9534	2.26028
Sf3b1	39.9008	43.7457	31.9303	34.0932
Coq10b	11.2572	13.2451	9.48109	8.35394
Hspd1	67.9591	83.1497	60.3186	58.9706
Hspe1	34.5208	20.9889	30.8613	31.8286
Mob4	14.4664	21.0981	15.3254	15.6255
Rftn2	14.9439	15.4118	14.7096	10.7768
Mars2	2.80866	2.81293	3.70476	2.91115
Plcl1	7.60345	7.89505	5.29704	6.39003
Satb2	4.4047	10.3967	5.15531	2.13019
9130024F11Rik	2.87878	5.01926	2.95617	1.19295
1700066M21Rik	7.95473	10.2824	6.67313	6.22012
Tyw5	7.84271	7.80087	6.29033	5.94412
9430016H08Rik	7.99674	8.99974	7.34527	9.54566
Spats2l	6.43059	7.41078	5.86652	6.23805
Kctd18	5.29128	4.1735	4.55611	4.00468
Sgol2	NA	NA	NA	NA
Aox1	1.24532	1.94684	1.70496	2.57684
Aox3	0.219031	0.32431	0.498967	0.614908
Aox4	0.228656	0.104277	0.236047	0.171281
Bzw1	43.3883	53.0558	41.8614	36.4621
Clk1	38.1119	36.5556	18.0389	24.1257
Ppil3	6.82704	7.17189	7.38568	7.15896
Nif3l1	8.78839	9.46689	13.796	11.1577
Orc2	8.83705	11.7799	8.20727	8.26394
Fam126b	7.06053	9.35071	7.56199	6.56941
Ndufb3	133.262	81.331	120.096	108.793
Gm20257	0.825936	2.06459	0.886884	1.65119
Cflar	2.00913	2.37584	1.9947	3.36484
Casp8	1.3204	1.18932	1.19724	1.33011
Trak2	65.4214	54.9356	38.7033	63.2339
Stradb	14.2294	15.928	15.3194	14.4978
Tmem237	8.46315	13.8866	11.3658	20.8088
Mpp4	0.206236	0.244292	0.259637	0.378044
Als2	5.13407	6.08622	8.71708	9.22345
Fzd7	1.41844	1.66617	2.21428	5.83075
Gm973	3.68101	3.33012	2.53205	2.95671
Sumo1	52.3992	61.9518	47.2606	44.7028
Nop58	16.2707	22.7317	13.197	15.3396
Bmpr2	12.3009	15.3511	11.5228	11.9115
Fam117b	10.7155	12.2389	12.1555	11.3249
Ica1l	9.89238	11.4411	10.0619	8.13157
Wdr12	6.46565	6.5478	7.24103	7.87594
Carf	3.11075	3.41957	2.49214	2.05407
Nbeal1	0.841296	0.864183	0.541387	0.672086
Cyp20a1	6.42286	7.22225	6.1598	6.36707
Abi2	31.1185	33.902	27.1587	25.216
Raph1	5.22736	8.08556	6.88858	6.32414
Cd28	0.0210679	0.240196	0.0331538	0.0365313
Pard3b	0.52021	0.494245	0.52188	0.706594
Nrp2	1.1366	3.40063	8.22589	11.9609
Ino80d	2.46047	2.16347	1.85558	1.97467
Ino80dos	1.84222	2.61559	1.58851	1.76784
Ndufs1	42.5231	51.4647	39.7248	41.5089
Eef1b2	58.9552	65.957	54.688	53.3409
Gpr1	0.328796	0.340784	0.206966	0.333305
Zdbf2	2.29315	2.35162	1.11857	1.05714
Adam23	33.5128	30.5265	19.7923	21.7399
Mdh1b	0.691029	0.964147	0.669198	0.866414
Fastkd2	5.12215	4.13241	4.69789	4.6057
4933402D24Rik	0.207176	0.48314	0.603146	0.305353
Klf7	7.05647	8.79769	7.42446	5.9583
Creb1	6.41003	7.38815	6.15262	5.67074
Mettl21a	3.70146	3.30603	3.32848	3.11152
Ccnyl1	5.65912	5.86544	3.03376	3.11637
Fzd5	0.545911	0.293133	0.376753	0.328459
Plekhm3	5.25815	5.82419	5.27566	4.54956
D630023F18Rik	1.21062	1.1664	4.37907	4.76606
Idh1	20.4246	21.0146	18.3397	24.0634
Pikfyve	3.15558	4.29662	3.26052	3.43576
Pth2r	0.169542	0.72242	0.521747	0.0522637
Map2	138.369	190.65	139.464	127.696
Unc80	17.0536	23.624	18.3832	13.7021
Rpe	10.2016	9.71334	7.99975	7.48353
Kansl1l	1.96804	3.1389	2.57985	2.63726
Acadl	26.0758	26.9781	22.7618	22.1662
Lancl1	32.0191	28.3157	38.3078	33.938
Erbb4	2.38218	3.388	4.4985	2.74142
Ikzf2	0.260657	0.300178	0.267381	0.247749
Spag16	0.483381	0.915298	0.269164	1.6828
Vwc2l	0.967138	1.1239	4.02164	0.467527
Bard1	0.208678	0.06056	0.131355	0.0752634
Atic	9.70111	10.1631	12.9804	12.2734
Fn1	7.2868	7.15527	13.0571	7.84317
Mreg	0.747885	1.81499	1.64195	1.41701
Pecr	2.80142	4.57409	3.67172	4.01917
Tmem169	8.31959	10.314	8.89763	8.90771
Xrcc5	8.11292	7.46826	6.20431	6.12066
March4	15.4552	12.1125	8.34752	10.0266
Smarcal1	12.3524	12.5641	9.59565	10.6719
Rpl37a	92.8062	81.9217	99.0677	87.811
Igfbp2	16.6548	71.2145	28.4092	124.786
Igfbp5	42.9193	44.9269	54.0226	34.6123
Tns1	9.22913	7.06428	4.85889	7.3442
Arpc2	151.46	155.3	202.221	245.891
Aamp	71.3358	65.4165	83.9875	88.6791
Pnkd	61.0795	56.2095	96.1472	72.3013
Tmbim1	34.9975	26.9652	21.4966	23.3588
Catip	1.3636	2.96124	1.25345	4.0984
Slc11a1	1.22372	1.02285	1.26725	0.889833
Ctdsp1	17.6101	14.7376	18.3959	18.043
Vil1	0.21884	0.0302425	0.0642845	0.0809526
Usp37	3.60211	4.32293	3.03116	2.48963
Rqcd1	8.31249	9.46701	10.5525	9.67674
Plcd4	6.04683	6.52402	7.5575	6.24557
Zfp142	5.29487	5.33653	6.19084	5.93929
Bcs1l	14.4487	12.0746	14.6362	13.539
Rnf25	28.5334	28.9044	31.2184	30.1123
Stk36	1.54653	1.53988	1.12662	1.78978
Ttll4	2.82281	2.27187	2.5576	2.57343
Cyp27a1	7.50699	4.21454	2.05979	3.48788
Wnt10a	1.27543	1.56229	3.34274	1.30282
Cdk5r2	199.996	151.195	186.126	148.281
Ccdc108	1.76556	2.15964	1.4768	5.82502
Nhej1	1.84227	1.35671	1.2512	1.74855
Cnppd1	15.9611	12.1189	12.8593	14.6762
Fam134a	71.7812	58.7754	83.3183	76.6723
Zfand2b	13.1979	11.4295	16.6153	15.3214
Abcb6	7.42671	8.22779	7.24164	7.37717
Atg9a	45.4086	39.2947	52.7893	45.4033
Ankzf1	9.19636	7.92502	6.70824	7.53638
Glb1l	3.13621	4.42512	2.73725	3.92094
Stk16	16.6559	16.8576	19.7074	19.5327
Tuba4a	192.621	182.678	297.39	267.339
Dnajb2	46.1281	38.1273	36.1141	32.0828
Ptprn	198.405	162.239	203.096	248.84
Resp18	45.2188	67.7122	49.9123	50.9545
Dnpep	21.2186	15.816	19.2108	17.359
Des	0.771518	0.461335	0.66309	0.668899
Speg	20.6306	15.2881	17.0574	16.1316
Gmppa	23.7494	21.1605	32.1094	35.2774
Asic4	42.0258	17.4659	6.3191	2.26144
Chpf	23.7004	18.8532	34.7304	34.4466
Tmem198	20.8124	19.0689	30.5639	23.8327
Obsl1	4.35835	3.07957	4.92627	4.067
Inha	22.1314	13.9176	18.9203	10.8012
Stk11ip	9.87435	10.1921	10.3957	8.51852
Slc4a3	43.3042	32.5081	36.9591	27.5781
Epha4	30.6209	30.1881	48.515	60.9141
Sgpp2	13.8655	7.88694	3.75175	1.6094
Farsb	16.1554	20.717	22.0409	22.8825
Mogat1	0.0754147	0	0.450974	0.339996
Acsl3	68.5004	89.326	65.7939	48.6452
Utp14b	2.5816	3.09011	2.49507	1.33105
Scg2	123.634	129.033	77.5581	107.176
Ap1s3	0.25299	0.639147	0.736525	0.197406
Wdfy1	12.5119	12.3382	10.6387	9.9093
Mrpl44	16.159	13.372	12.8249	12.5367
Serpine2	126.423	97.0642	104.916	72.0305
Cul3	45.0802	56.6994	45.5887	46.4216
Dock10	15.4815	14.0301	11.5796	11.8363
Nyap2	2.08559	2.3922	2.75981	1.87087
Irs1	1.5782	1.5843	1.9806	2.06878
Rhbdd1	2.6629	2.65962	2.9105	2.90477
Col4a4	0.0873624	0.428592	0.0659899	1.12705
Col4a3	0.126774	0.481787	0.0432251	1.20171
Mff	71.0288	78.218	87.4251	78.4047
Agfg1	13.8875	13.4322	17.0363	16.5096
Slc19a3	1.63612	2.17122	0.962507	0.763605
Daw1	0.408948	0.536887	0.188774	1.49386
Sphkap	9.58104	22.3723	40.7835	51.0752
Pid1	9.83843	12.3885	13.1909	13.9079
Dner	27.9461	33.1307	47.5953	45.2622
Trip12	18.2854	20.4005	16.3363	17.8991
Fbxo36	3.73906	6.2844	3.37138	7.56988
Slc16a14	1.6649	1.50489	3.53395	2.65864
Sp110	0.992602	0.789538	0.65387	0.736494
Sp140	0.959945	0.819365	0.710885	1.07052
Sp100	2.14942	1.55072	1.23361	1.33005
Cab39	55.1923	58.3829	50.8093	48.4572
Itm2c	409.096	296.561	456.826	407.058
4933407L21Rik	2.09946	3.07925	2.06957	1.81334
Gpr55	1.05217	0.850243	0.325539	0.296858
2810459M11Rik	4.09562	4.0327	5.20766	4.59245
Psmd1	42.8493	47.2778	44.4584	49.1716
Armc9	5.5373	6.28619	5.37535	6.25902
B3gnt7	0.490675	0.399586	0.705972	0.559111
Ncl	34.6419	39.404	28.7463	32.0568
C130036L24Rik	0.754325	0.521218	0.768759	0.49828
Ptma	151.762	124.278	136.017	140.797
Pde6d	57.2186	41.4356	42.9374	43.4124
Cops7b	9.45783	7.62663	9.86669	8.97742
Nppc	1.17834	2.08073	4.0932	1.84646
Dis3l2	11.3867	11.9802	9.98398	10.1059
Ecel1	15.4173	7.72129	1.14116	6.0018
Prss56	0.932705	0.353674	0	0.110449
Eif4e2	12.3838	11.8311	11.6347	11.7895
Efhd1	33.6591	25.9297	25.4691	21.1439
Gigyf2	13.4295	15.5031	15.2371	16.2072
Kcnj13	0.202261	15.6178	0.912434	43.8162
Ngef	165.734	103.417	37.3123	18.7905
Neu2	4.49555	3.41849	0.526142	0.517068
Inpp5d	4.46465	4.23625	3.47672	2.99449
Atg16l1	19.334	16.7189	17.166	17.8832
Sag	0.502925	1.34431	0.64981	1.891
Dgkd	14.6632	14.9329	21.0741	22.44
Usp40	4.31996	4.45973	3.3385	3.71421
Ugt1a7c	0.220887	0.200322	0.269391	0.191507
Dnajb3	1.83331	1.34401	2.13913	1.61272
Hjurp	0.387985	0.368619	0.362942	0.250416
Arl4c	10.7553	12.5617	14.3125	8.20738
Sh3bp4	7.18092	6.83961	12.0329	11.1978
Agap1	16.5791	14.6451	12.8918	12.0917
Gbx2	0.256679	0.266038	0.0403927	0.148359
Asb18	0.485844	0.268564	0.346599	0.696421
Iqca	0.835834	0.954407	0.410202	1.01207
Ackr3	5.0201	7.25592	6.39402	10.8537
Cops8	38.6155	28.8475	41.9667	40.6116
Col6a3	0.394304	1.06518	0.42511	1.89986
Mlph	0.365098	0.494035	0.45325	0.407981
Lrrfip1	8.39344	10.546	9.62971	12.0771
Ramp1	29.4038	16.8756	24.9024	20.4673
Ube2f	25.023	26.3156	26.6928	25.2005
Scly	6.7172	6.4282	7.74314	7.61732
Fam132b	0.694645	0.368357	0.0406749	0.0224093
Ilkap	30.5161	29.2859	29.4829	25.9384
Hes6	7.42589	9.00293	11.8359	11.6242
Per2	8.25048	5.74931	6.41941	6.98693
Traf3ip1	6.88622	6.19462	5.75771	6.09195
Asb1	6.23859	7.03269	6.95824	6.84638
Twist2	0.0346609	0.574793	1.06907	0.576972
Hdac4	4.84882	6.29397	6.89644	6.15769
Ndufa10	101.369	97.1509	134.175	140.07
Myeov2	41.5735	30.6265	50.9693	64.0139
Otos	0.193786	0	0.93519	3.44981
Gpc1	24.1586	19.7184	41.3901	57.1062
Dusp28	11.4679	11.0641	15.8964	13.0734
Rnpepl1	15.5175	10.4688	17.1618	16.0664
Capn10	6.89159	5.94692	8.23826	8.52938
Kif1a	151.405	171.069	191.111	179.323
Sned1	1.21972	1.03242	1.6699	1.98807
Mterfd2	NA	NA	NA	NA
Pask	1.06603	0.76422	0.492088	0.646966
Ppp1r7	37.9436	26.8502	23.2103	21.1627
Ano7	0.13578	0.0469102	0.0997137	0.125568
Hdlbp	35.6967	39.3589	37.0855	40.766
Sept2	26.3657	25.2064	16.8367	18.3817
Farp2	2.22028	1.75905	1.69028	1.86248
Stk25	71.6085	77.0003	97.865	89.9223
Bok	7.46273	11.6845	27.2457	48.8756
Thap4	9.91609	9.05565	9.51515	9.15569
Atg4b	21.2646	20.1158	24.5398	20.2187
Dtymk	12.6358	11.8372	13.9847	11.7978
Ing5	3.23676	3.07434	2.92053	2.37705
D2hgdh	4.25306	4.33106	4.82075	5.10558
Neu4	4.2781	3.76478	3.03588	3.56911
Fam174a	19.0792	17.7616	19.7128	16.4517
St8sia4	2.16281	2.54885	1.94127	1.40566
Slco4c1	0.436895	0.492199	0.621762	0.579704
D1Ertd622e	17.5389	21.5868	11.8974	10.748
Ppip5k2	5.08001	5.74772	3.31593	2.82669
Gin1	3.81001	2.60952	2.27204	3.19893
Pam	29.648	34.6117	39.627	36.6379
B230216N24Rik	1.89158	2.92081	3.30475	1.90104
Cntnap5b	2.93989	2.40268	2.34814	1.98364
Cdh20	7.26965	7.43339	10.121	4.60999
Rnf152	1.43426	3.11125	0.735006	1.27215
Pign	2.61698	2.31596	1.97253	2.09437
2310035C23Rik	8.23531	10.1659	9.04922	9.04926
Tnfrsf11a	0.715358	0.61943	0.569991	0.389397
Zcchc2	3.85046	4.86119	5.4448	4.55999
Phlpp1	23.2218	20.6863	21.9658	22.178
Bcl2	2.96742	3.75773	1.63117	1.44277
Kdsr	4.62734	5.05781	4.26144	4.31699
Vps4b	14.9128	15.831	12.1079	12.5895
Serpinb8	1.21672	2.37886	0.557007	1.71659
Cdh7	4.51631	4.49823	1.28057	0.620852
Cdh19	3.66302	4.61453	1.42469	1.99327
Dsel	3.543	4.3101	3.05472	3.26741
Cntnap5a	3.18267	3.26259	4.81835	2.81171
Tsn	20.3209	22.7833	19.2152	19.3253
Nifk	15.4865	14.9064	20.1312	20.6167
Clasp1	13.1084	13.0356	14.2271	14.2746
Tfcp2l1	0.466033	1.08808	0.48789	0.496765
Gli2	0.976208	0.983694	1.59597	1.26484
Inhbb	1.29318	1.5951	2.30749	2.26088
Ralb	7.9087	7.94865	9.36565	8.11731
Tmem185b	3.88868	2.71473	4.59213	4.44697
Epb4.1l5	1.01564	1.43602	0.912776	1.27044
Ptpn4	5.50803	9.58485	6.5571	4.01469
Tmem177	2.93031	3.36664	2.8886	2.78022
Gm101	NA	NA	NA	NA
Sctr	0.236603	0.367843	0.714879	0.623602
Tmem37	0.804868	0.463451	0.647369	1.14751
Dbi	250.509	222.189	232.688	266.173
3110009E18Rik	1.46155	0.519372	0.998851	0.897866
Steap3	2.04688	2.077	2.80213	2.87911
C1ql2	0.932238	0.895527	36.139	39.7418
Celrr	0.834668	1.49155	1.12326	1.09795
Insig2	10.8567	11.5079	11.2639	10.3072
Ccdc93	4.14891	4.79385	4.73401	5.20325
Htr5b	0.521919	0.258714	2.88535	3.13208
Ddx18	5.54031	5.05071	6.1221	5.69396
Dpp10	12.9746	26.4983	17.1317	8.61761
Actr3	45.1935	41.8979	49.9425	58.1202
Slc35f5	5.55086	5.64435	7.29677	8.16159
Lypd1	2.95899	2.12145	5.68578	3.28682
Nckap5	0.802536	0.999396	1.21391	1.15896
Mgat5	8.96608	8.98929	10.0335	9.10466
Tmem163	13.5142	11.816	9.51891	9.28565
Ccnt2	12.2293	13.4129	12.3982	11.1839
Map3k19	1.10915	2.10757	1.40361	1.49853
Rab3gap1	20.8922	25.9004	21.5007	19.1799
Zranb3	1.56373	2.11354	2.02849	2.30843
R3hdm1	72.3235	93.5412	58.6003	42.186
Ubxn4	22.7986	26.7275	24.4148	26.2162
Lct	0.0442508	0.328693	4.76309	8.40449
Mcm6	2.71189	3.26568	4.8251	4.95786
Dars	20.9341	24.1207	21.3118	23.0933
Cxcr4	1.00276	0.571624	2.46168	3.30365
Thsd7b	0.647254	0.994972	1.90894	3.14251
Cd55	1.81828	4.32892	3.47896	5.74384
C4bp	0.0241503	0.100123	0.197623	0.552766
Pfkfb2	6.13518	6.25599	4.14156	5.05196
Yod1	1.29521	1.3917	1.23416	1.38461
AA986860	1.82901	1.53924	1.35794	1.36617
Mapkapk2	9.5308	9.34581	11.8983	12.8401
Dyrk3	1.42658	2.77521	6.90757	9.01176
Eif2d	12.6695	11.2172	14.05	15.6328
Rassf5	4.70109	7.1011	9.15494	9.62445
Ikbke	0.72408	0.80934	0.875818	0.728706
Srgap2	11.8212	12.6919	11.9235	15.1782
Fam72a	0.84253	0.514992	0.666329	0.554405
Avpr1b	0	0	0.200126	0.205306
5430435G22Rik	NA	NA	NA	NA
Pm20d1	0.745071	1.02521	0.88139	1.48796
Slc41a1	25.7334	20.8154	25.9099	25.6526
Rab7l1	NA	NA	NA	NA
Nucks1	14.211	15.5796	12.7629	12.7075
Slc45a3	1.82631	1.33855	0.517319	1.321
Elk4	3.49332	5.48237	4.34326	4.51938
Mfsd4	4.4791	8.60495	12.1979	12.3162
Cdk18	16.0641	17.0521	17.9963	20.1921
Lemd1	0.277569	1.15076	0.32032	0.962599
Klhdc8a	3.5792	2.48417	5.58552	1.89143
Nuak2	0.29039	0.210684	0.420418	0.715013
Tmcc2	61.638	60.4021	87.5957	72.7019
Dstyk	10.612	10.5855	9.69259	9.03998
Rbbp5	13.9981	12.6657	15.7075	14.5548
Tmem81	2.71493	2.40806	1.77468	2.67973
Cntn2	26.7938	21.1814	15.3707	17.9422
Nfasc	56.3629	48.2093	45.9064	52.0449
Lrrn2	40.7454	35.7935	94.1561	117.568
Mdm4	4.80475	4.85174	3.3436	3.37971
Pik3c2b	6.61851	3.86979	2.11555	2.49417
Ppp1r15b	10.6201	9.59023	9.17454	9.32462
Plekha6	17.307	17.9506	12.7674	13.4971
Gm19461	0.818317	0.424076	0.220758	0.415549
Kiss1	0.458418	1.99555	0.0577116	0.190773
Etnk2	1.15733	1.40634	1.05507	1.30095
Sox13	4.5591	3.83098	3.51023	5.1452
Snrpe	20.1495	20.5009	17.3379	18.7837
Zc3h11a	24.1115	23.7564	18.5665	19.5332
Zbed6	6.03064	4.77261	3.67602	3.71035
Atp2b4	15.1583	29.91	26.1809	11.632
Optc	0.10979	0.295861	0.221149	0.258908
Prelp	5.53126	10.8768	15.9937	25.55
Fmod	1.79737	3.44554	10.1324	7.00547
Btg2	3.09755	6.35982	5.71942	3.52958
Chil1	5.51947	5.91604	4.25392	6.33064
Adora1	49.531	49.482	72.8537	70.3022
Ppfia4	17.7493	14.7529	24.2229	23.0307
Tmem183a	16.6029	20.7332	18.3005	16.5121
Cyb5r1	6.1808	6.0583	15.3864	21.396
Adipor1	26.6678	24.6737	26.7985	29.3274
Klhl12	9.12062	11.6358	12.1181	11.073
Rabif	13.487	15.5185	15.4449	13.7177
Kdm5b	9.82405	9.72586	9.578	11.5901
Syt2	11.4829	6.51454	4.16778	2.26358
Ppp1r12b	6.06579	8.29876	8.66848	7.11907
Ube2t	0.642189	1.0816	0.833737	0.668127
Lgr6	0.665244	0.975704	0.70318	0.487525
Ptprv	7.63652	2.34115	0.0988691	0.181569
Ptpn7	3.91498	1.57399	0.0350796	0.02899
Arl8a	168.354	171.39	199.113	190.044
Gpr37l1	109.964	92.4669	132.16	92.5375
Rnpep	23.2612	15.3628	18.8718	19.9582
Timm17a	63.675	64.9171	50.1327	50.5965
Lmod1	0.738306	0.526091	0.515569	0.584095
Shisa4	96.0708	97.3158	121.379	112.329
Ipo9	22.6865	27.0811	26.2197	23.7823
Nav1	11.0348	10.8575	11.7823	15.8509
Csrp1	238.449	201.154	180.337	157.51
Phlda3	21.9471	15.8395	17.9126	17.2649
Tnni1	7.51114	5.58488	3.95713	5.12473
Lad1	1.00313	0.63012	1.40637	0.621968
Tnnt2	1.88874	3.80226	4.38977	1.41079
Igfn1	0.808805	1.58752	0.556844	0.648634
Tmem9	22.3997	21.4657	34.7262	42.3012
Cacna1s	0.108966	0.105409	0.114317	0.13604
Kif21b	13.5592	15.5473	14.314	12.1198
5730559C18Rik	2.17338	1.17324	2.37512	2.74271
Gpr25	5.49877	4.90568	7.53596	6.90365
Camsap2	21.043	25.624	23.4035	23.421
Ddx59	4.71487	3.9348	4.08561	4.20454
Kif14	0.0872632	0.152625	0.0755276	0.0794392
Zfp281	7.51739	9.04239	7.62428	7.91668
Gm19705	2.4179	0.771092	0.52684	0.903019
Ptprc	0.642076	0.906724	0.671924	0.406372
Nek7	11.0378	15.1369	9.8478	9.0238
Lhx9	0.0712155	0.114819	1.73334	2.41484
2310009B15Rik	7.40662	7.7592	7.77035	6.57337
Dennd1b	1.11595	1.28704	0.957264	0.963726
Zbtb41	2.16988	2.53646	2.43391	1.94256
Aspm	0.170543	0.19587	0.0899426	0.175832
Cfh	4.82358	7.64494	5.65286	5.76629
Kcnt2	2.6892	5.70551	4.05104	4.0094
Cdc73	6.58862	7.99044	6.11407	5.44138
B3galt2	5.55276	11.4075	10.5171	5.87004
Glrx2	13.545	15.075	12.5167	10.8914
Trove2	5.34019	6.3889	4.81897	4.22116
Uchl5	18.0328	24.4705	14.4439	12.746
Rgs2	43.9335	25.6107	10.531	15.1783
Brinp3	9.76308	10.3568	7.07502	3.45043
Pla2g4a	2.29536	2.65712	1.25721	1.65408
Ptgs2	0.680206	2.96784	5.69046	9.96076
BC003331	18.5575	23.4066	17.1997	19.1562
Tpr	16.2024	16.3623	14.9153	16.6312
Prg4	0.14882	0.506807	3.23854	0.685677
Hmcn1	0.29052	0.231624	0.221947	0.179113
Ivns1abp	67.549	51.6433	17.6569	16.3373
Swt1	3.73173	2.7627	2.22413	2.39052
Trmt1l	13.7364	13.176	13.4908	14.0604
Rnf2	8.26	9.54179	11.9208	11.3852
Fam129a	0.496427	1.01709	0.639502	0.608562
Edem3	7.98086	9.80629	7.93211	7.21664
1700025G04Rik	6.74153	10.1379	12.2934	9.7689
Tsen15	9.92256	13.6153	11.4803	9.13913
Colgalt2	1.63692	1.90577	1.9902	1.71859
Rgl1	22.018	25.0398	33.397	33.9998
Arpc5	49.6222	45.4683	88.5306	112.664
Ncf2	2.03201	1.48879	1.63193	1.56734
Smg7	18.0656	18.2195	18.8286	17.2232
Nmnat2	27.2468	29.4699	36.46	29.3096
Lamc2	1.22406	1.4421	2.72724	0.616897
Lamc1	8.00079	6.40024	6.77129	7.49423
Shcbp1l	1.64555	1.01411	0.839852	1.17219
Dhx9	28.2728	34.678	31.8083	30.9053
Npl	5.12121	4.36728	2.63195	2.36053
Rgs8	38.9014	24.2487	20.0779	19.1888
Rgs16	2.99921	5.45007	6.26439	3.13385
Rnasel	1.91152	3.01144	2.40045	1.75671
Rgsl1	0.724602	1.04884	0.47184	0.294615
5830403L16Rik	NA	NA	NA	NA
Glul	642.386	769.996	677.699	451.273
Zfp648	0.121138	0.251108	0.945523	0.184844
Cacna1e	12.1594	11.8083	15.752	15.8513
Ier5	27.1181	24.5322	14.2512	15.5777
Mr1	1.9756	3.98254	2.62405	4.6262
Stx6	40.5188	33.2174	38.7758	39.1988
Xpr1	17.302	20.1013	15.3619	18.3739
Acbd6	21.0515	16.7465	25.8391	26.8636
Qsox1	6.37273	6.05816	7.97172	10.2666
Cep350	3.49939	4.45226	3.21377	4.01286
Tor1aip1	7.78577	7.33699	8.19606	7.66679
Tor1aip2	7.40722	7.32276	6.74504	7.755
Fam163a	3.10801	3.23343	5.22192	3.70357
Tdrd5	0.39293	0.108601	0.436959	0.63591
Soat1	4.44772	4.02871	4.71998	3.93523
Abl2	6.38365	5.25264	6.7114	7.62769
Tor3a	2.11512	3.50469	2.54892	3.8027
Fam20b	24.4436	28.6713	26.7472	24.6569
Ralgps2	6.18404	6.10555	5.34937	6.23483
Angptl1	0.311473	0.55957	0.35291	0.460875
Rasal2	6.84434	8.94711	8.49403	8.90725
2810025M15Rik	5.44634	6.86863	8.31898	10.3816
BC026585	5.46829	6.54524	7.37276	7.80576
Sec16b	0.322726	0.385173	0.196989	0.298454
Brinp2	23.9074	29.3877	31.6822	32.8409
Astn1	30.5937	37.4637	46.4759	42.8495
Pappa2	0.105941	0.384311	0.26341	0.227787
Rfwd2	6.92559	8.33404	5.80878	5.90773
Tnr	11.3372	15.3499	15.4187	16.1477
4930523C07Rik	0.269982	0.236102	0.387685	0.409625
Mrps14	8.51791	7.22547	8.32594	8.08542
Cacybp	38.9172	43.4783	32.604	32.7342
Rabgap1l	8.51129	14.9759	15.6775	20.1499
Gpr52	22.4444	8.98392	1.18612	0.638955
Rc3h1	2.76708	3.38163	2.17332	2.29734
Zbtb37	0.772947	0.534085	0.803534	0.552356
Gas5	38.068	40.9138	31.3373	31.8005
Dars2	4.03828	4.19867	5.55553	4.93243
Cenpl	0.726855	0.560187	0.410604	0.478288
Klhl20	6.77	6.38637	7.90608	7.27392
Ankrd45	17.5402	22.1676	14.0934	11.5049
Prdx6	78.3435	62.0171	76.3294	67.657
Suco	6.20704	6.94143	4.28376	4.98518
Pigc	5.20738	4.74043	4.59595	4.48131
Dnm3	26.8389	28.6883	17.0159	16.5567
Mettl13	3.87923	2.85501	3.7038	3.83242
Vamp4	18.8402	23.4548	16.9014	15.8702
Myoc	3.7823	6.95665	15.7162	14.4665
Prrc2c	18.6272	20.4481	17.4836	18.7242
Fmo1	5.68927	4.70114	5.37795	3.97315
Prrx1	1.48978	1.36058	1.16837	1.0333
Gorab	4.38619	5.25996	5.1226	5.01591
Mettl11b	1.16603	1.20854	1.08737	0.718887
Kifap3	71.4446	83.6993	73.8895	71.0816
Scyl3	5.58619	5.60892	5.3233	5.16605
BC055324	0.468815	0.194363	0.403307	0.411878
Mettl18	2.09117	2.5556	2.39687	3.07402
F5	0.318136	8.98526	0.134787	17.1857
Slc19a2	2.92894	3.08853	3.12622	4.6901
Ccdc181	15.5421	16.3573	15.2334	15.887
Blzf1	7.14527	6.38953	6.45569	6.12844
Nme7	5.90859	7.0926	5.96788	5.1436
Atp1b1	488.567	556.879	749.676	880.168
Gm20743	0.77319	0.831061	0.648929	1.09242
Sft2d2	8.63252	8.70843	6.30412	7.10618
Tiprl	7.85337	9.55529	9.43093	7.70049
Gpr161	1.28725	0.800509	8.79521	8.42504
Dcaf6	27.9592	31.7738	35.3806	30.4246
Mpc2	51.226	39.9582	67.5402	57.3945
Mpzl1	18.0472	13.5037	15.5153	11.8078
Rcsd1	2.96354	2.29487	2.26212	1.94917
Creg1	14.5092	17.1897	18.2392	14.4867
Pou2f1	1.5975	1.3289	1.07101	1.11763
Dusp27	0.135578	0.269331	0.0853415	0.180235
Ildr2	8.34627	16.5023	17.6463	16.603
Tada1	14.8261	15.1687	14.0855	12.6076
Pogk	12.197	12.8399	9.20379	7.09045
Gm16701	3.98392	3.87739	3.45579	1.92077
Fam78b	9.70426	8.79136	9.10533	7.57848
Uck2	14.7155	11.3684	17.3894	18.7593
Tmco1	9.29016	8.75448	9.00208	8.24131
Aldh9a1	13.9812	12.1617	13.9639	13.4938
Mgst3	89.2313	88.9218	142.584	92.9346
Rxrg	42.5691	22.9382	2.3622	1.69519
Lmx1a	0	0.324763	0.0428774	1.53076
Pbx1	13.6278	17.9441	15.1391	12.6878
Nuf2	3.02537	2.37135	1.80915	2.42624
Rgs5	14.4293	17.3525	9.6366	10.6009
Rgs4	375.768	296.132	73.3776	67.5008
1700084C01Rik	15.2215	17.3476	15.3462	12.9669
Hsd17b7	4.90144	5.67781	4.84384	4.75807
Ddr2	0.767974	1.68292	1.09459	1.87953
Uap1	14.6717	15.7569	15.417	12.7024
Uhmk1	16.7611	21.4707	20.408	18.0302
Gm7694	1.29319	2.25028	1.53095	1.90909
Nos1ap	15.9607	16.8753	19.8836	28.3391
Olfml2b	1.88071	2.10157	15.9911	27.587
Atf6	14.3012	15.1952	10.7051	12.0873
Dusp12	8.96924	6.8607	7.16666	8.08041
Fcrlb	0.602084	0.36708	0.535046	0.442166
Fcgr2b	2.91017	2.10225	2.72002	1.93692
Fcgr3	13.1753	13.4467	12.2285	9.88429
1700009P17Rik	NA	NA	NA	NA
Sdhc	75.8689	62.804	63.4653	66.5334
Pcp4l1	368.622	188.771	50.2709	88.8559
Tomm40l	23.999	21.1776	21.9295	17.8661
Apoa2	0.728767	1.25889	0.703391	0.707654
Fcer1g	23.1522	15.0424	24.1007	19.4136
Ndufs2	119.804	107.561	127.119	115.127
Adamts4	20.7628	13.3328	11.8537	12.4086
B4galt3	25.4915	20.9008	29.5132	26.5842
Ppox	14.2843	11.5697	12.8113	14.9652
Usp21	25.9589	19.2768	29.0056	25.6407
Ufc1	49.7678	43.026	43.7392	42.2076
Dedd	13.5943	12.2963	11.6469	10.5253
Nit1	22.1418	20.7879	23.3958	23.0246
Pfdn2	72.0143	72.215	78.6956	63.7415
Klhdc9	13.8911	15.5493	14.966	12.4339
Pvrl4	0.72677	1.1299	2.04231	2.28637
Arhgap30	1.55063	1.51263	0.988827	0.991153
Usf1	27.9123	24.2863	29.612	29.5057
F11r	5.62483	7.21617	3.92123	8.34913
Alyref2	4.21528	2.81391	4.15995	3.93955
Cd84	0.654526	0.618088	0.494402	0.398489
Vangl2	2.67619	2.39836	3.45779	3.41928
Nhlh1	0.127996	0.151614	0.736629	0.68485
Ncstn	25.9152	25.1761	26.6698	28.492
Copa	45.5438	46.8377	56.9716	53.5089
Pex19	27.3054	22.0386	29.9872	28.5492
Dcaf8	44.2237	47.0575	44.662	42.9425
Pea15a	266.59	274.273	368.692	293.013
Casq1	0.84932	1.00604	0.473519	0.807884
Atp1a2	222.073	234.522	248.468	182.525
Igsf8	100.078	90.9295	131.159	117.276
Kcnj9	32.1802	49.0212	42.6573	20.0918
Kcnj10	86.972	90.8054	54.7088	49.9513
Pigm	1.85649	1.37619	1.40685	1.70853
Igsf9	2.84687	1.79702	1.11158	1.43268
Tagln2	12.8659	10.7772	10.1078	11.6396
Ccdc19	NA	NA	NA	NA
Dusp23	3.20925	3.02689	6.96938	5.92092
Ackr1	32.4373	27.7995	31.616	38.3505
Cadm3	92.2512	101.236	152.396	173.791
Aim2	1.25473	1.54199	0.473886	0.795677
AI607873	0.10445	0.135323	0.328739	0.108669
Mndal	0.572013	1.23514	2.67046	2.76068
Ifi203	0.120845	0.221598	0.520773	0.354612
Fmn2	13.2994	15.0208	18.4938	14.7815
Grem2	8.39072	8.382	7.78874	3.47837
Rgs7	29.1464	38.6047	37.1192	32.1119
Fh1	35.3602	32.4328	38.6577	32.0436
Opn3	1.54327	1.75949	1.21429	0.660081
Chml	2.49087	2.08846	1.46963	0.830302
Exo1	0.181702	0.248249	0.0519887	0.0916561
Pld5	7.75435	4.8174	0.536626	3.09418
Cep170	11.8576	15.6906	12.9783	12.4253
Sdccag8	11.0775	10.1886	10.6401	9.52722
Hmga2-ps1	1.62626	1.18613	0.947846	0.939968
Akt3	31.1747	42.5043	43.1521	40.5272
Zbtb18	27.8121	34.9068	92.4987	102.62
Adss	26.0061	29.0958	22.133	21.7563
Desi2	6.06622	6.01888	5.2521	5.36791
Cox20	78.0587	97.2118	51.8827	53.8593
Hnrnpu	111.742	120.157	95.6011	101.568
Efcab2	5.12445	6.18412	3.93621	4.39936
Kif26b	1.15438	0.649145	1.48033	1.49912
Smyd3	5.05413	5.05041	4.52854	3.77387
Tfb2m	4.82987	5.66058	4.79421	4.57398
Cnst	21.4418	17.2458	11.1918	12.1376
Sccpdh	46.4688	44.5826	29.6675	36.5464
Ahctf1	6.57588	6.34062	4.71626	4.51455
Cdc42bpa	33.4811	40.0761	31.0324	30.3788
Adck3	9.11509	7.2966	14.3757	18.9587
Psen2	7.00455	5.40537	10.7138	11.0788
Gm5069	0.901627	1.02663	1.60671	1.72635
Itpkb	7.02496	6.43101	7.49715	10.7466
6330403A02Rik	33.3451	43.1148	112.247	145.531
Parp1	22.2682	24.1515	31.2952	40.2362
Lin9	1.30957	2.10309	1.25914	1.29758
Acbd3	10.4287	12.71	10.9849	10.332
H3f3a	55.2801	33.1158	53.4457	50.331
Sde2	7.31307	7.66835	6.92742	7.15855
Lefty2	0.0369566	0.0383039	0.942146	0.820249
Pycr2	15.1868	9.16721	20.1216	19.1141
Lefty1	0.453616	0.235077	5.51441	6.21384
Tmem63a	26.2685	14.3916	11.4093	15.493
Ephx1	20.0746	23.3825	20.9573	43.1725
Nvl	13.8952	13.2311	10.1497	10.2354
Cnih4	12.2872	12.8649	9.89786	9.82524
Wdr26	18.372	19.1355	16.6908	18.1629
Cnih3	11.8565	19.4962	30.6404	37.278
Ccdc121	0.675001	0.466407	0.37768	0.884331
Lbr	2.85499	2.70696	2.34512	2.14892
Enah	9.8625	11.8252	12.9169	14.4934
Srp9	17.7903	20.9518	18.9114	20.2472
Degs1	62.4857	67.2086	56.8787	65.9611
1700047M11Rik	24.7925	19.925	11.1412	15.4027
Fbxo28	8.14534	9.81418	8.02874	9.12273
Trp53bp2	12.2169	14.4743	12.8452	12.3061
Capn2	32.7963	30.1	30.7819	29.1347
Susd4	37.989	38.9339	69.4876	76.3497
Dusp10	3.87343	5.28335	3.46202	2.46561
Hlx	0.402434	0.439059	0.519969	0.54356
Marc2	17.8471	22.2023	18.2725	20.4858
C130074G19Rik	15.4771	28.7457	5.91964	13.6313
Mark1	26.5279	24.852	18.9934	17.1352
Rab3gap2	11.4273	13.1997	11.3345	11.7309
Iars2	13.2057	14.3263	14.1508	14.345
Bpnt1	26.3222	27.2386	26.7359	27.0745
Eprs	23.3657	27.6287	19.2289	21.7796
9630028B13Rik	0.120163	0.332118	0.126064	0.166688
Gm2061	2.60234	1.67296	1.51367	1.85066
Slc30a10	6.30494	5.04045	3.46835	3.42709
5033404E19Rik	0.833816	1.39604	0.686353	0.400381
Lyplal1	3.66223	2.48068	4.22931	5.3802
Tgfb2	2.9643	6.06495	10.9229	22.3024
Rrp15	8.66013	7.9656	7.24473	6.60466
Spata17	0.193511	0.401132	0.261018	0.747784
Gpatch2	4.17863	4.5382	4.13423	4.4098
Esrrg	6.13669	6.20838	3.72432	2.70756
Kctd3	25.47	22.2491	29.1506	26.4561
Kcnk2	34.2248	23.2293	12.9621	10.45
Cenpf	0.278035	0.322074	0.185308	0.272249
Ptpn14	0.719542	1.08357	1.79838	1.61757
Smyd2	18.0483	25.6368	37.9526	32.5237
Prox1	3.75018	3.63614	11.983	13.6462
Rps6kc1	10.7114	11.6918	12.9618	10.1295
Angel2	18.7793	16.2974	12.821	12.8934
Vash2	0.716313	0.922412	0.840303	0.986131
Mfsd7b	2.49239	2.02971	2.27627	2.4773
Tatdn3	9.4649	8.56964	9.33621	9.08003
Nsl1	0.428288	0.30122	0.327362	0.413759
Batf3	0.894172	0.397188	0.804072	2.48076
Nenf	66.7612	63.4648	78.4359	79.9074
Tmem206	2.44466	2.45531	2.70997	2.36334
Ppp2r5a	17.7503	19.0857	15.6685	13.0586
Dtl	1.07994	2.68192	1.16438	0.496886
Ints7	6.96281	5.85087	4.97151	4.72321
Lpgat1	32.1262	44.7003	22.8613	20.9331
Nek2	1.16639	0.707659	0.483499	0.4045
1700034H15Rik	0.656792	0.680738	0.433115	0.57124
Slc30a1	6.35607	6.15523	5.74141	5.36139
Rd3	0.24512	0.574389	0.100627	1.44142
Traf5	1.5302	2.14444	0.651184	0.672678
Rcor3	3.28425	4.12961	3.70044	5.13427
Gm10516	2.7682	2.30973	2.42194	3.28453
Kcnh1	11.0939	14.7148	8.07462	10.7403
Hhat	0.384974	0.116378	0.323104	0.322643
Sertad4	11.8735	8.42601	5.92531	6.99266
Syt14	0.710369	0.944085	0.699577	0.548334
Diexf	3.73767	3.09236	3.08539	3.15525
Irf6	0.176431	0.422871	0.277643	0.0841301
A130010J15Rik	0.865852	0.82366	0.925794	1.14351
Traf3ip3	0.493129	0.444441	0.404879	0.252805
Hsd11b1	11.3924	11.2532	24.247	18.881
G0s2	5.93387	4.36106	7.74198	6.28578
Lamb3	0.382235	0.339575	0.28185	0.234816
Camk1g	9.6215	9.81858	15.1468	10.8909
Plxna2	13.797	14.125	12.0051	12.5221
Cd34	18.4607	26.3449	20.6196	10.8547
Gm16897	0.273836	0.700089	0.183862	0.417847
A330023F24Rik	10.4518	13.836	5.01419	5.5493
Cd46	0.412387	0.582848	0.731553	0.494049
Cr1l	7.77071	6.12559	7.59543	8.10353
Cnksr3	5.52611	5.12612	3.74416	4.54639
Oprm1	0.118631	0.0922168	0.149348	0.123422
Ipcef1	7.24069	13.8711	3.93593	1.63447
Rgs17	7.54031	11.2682	8.84962	4.95261
Mtrf1l	2.86279	2.55356	2.16244	2.20222
Fbxo5	0.981476	1.22593	0.982151	0.890204
Vip	4.79468	25.187	15.1092	6.83701
Myct1	0.393014	0.152754	0.34016	0.306666
Syne1	22.1524	21.4321	16.3865	20.7122
Esr1	0.108953	0.177455	0.14043	0.169131
Ccdc170	0.486251	1.29282	0.186308	0.865145
1700052N19Rik	NA	NA	NA	NA
Zbtb2	3.5512	3.12565	5.09164	4.78933
Akap12	5.35771	5.55305	5.05874	3.12029
Mthfd1l	1.98402	2.48068	2.52418	2.32263
Plekhg1	6.37288	5.37192	5.18137	4.55632
Iyd	0.206705	0.306059	3.56883	5.28417
Ppp1r14c	3.8016	6.90936	10.9328	9.59731
Lrp11	38.5139	42.1519	58.8257	65.1528
Pcmt1	39.9953	45.0185	49.6644	40.4918
A630066F11Rik	0.580687	1.05325	0.616819	0.70483
Nup43	1.30432	2.19223	2.39651	2.6651
BC020402	2.32779	1.6587	2.39414	1.70103
Lats1	5.83644	6.19294	5.30048	4.8962
Katna1	8.1727	7.32885	4.69288	5.70406
Ginm1	8.76205	11.3216	8.8798	11.9318
Ppil4	17.2887	19.4814	14.2334	13.9844
Tab2	26.086	23.1258	22.0743	22.9296
Ust	10.2648	9.13175	21.3885	26.3285
Sash1	15.7577	15.3873	18.8694	15.0219
Samd5	4.21031	3.1359	3.87785	2.69269
Stxbp5	9.46687	11.1833	11.6847	15.1136
Adgb	0.383461	0.225819	0.148117	0.550066
Rab32	0.752751	1.30798	1.24032	1.32061
Grm1	9.50487	6.64852	9.35737	10.7799
Shprh	3.90667	4.52099	3.95985	3.55513
Fbxo30	1.70731	2.20274	1.01872	1.11634
Epm2a	8.55555	11.7068	9.60355	10.6696
Utrn	10.9923	7.66264	4.51499	3.19436
Sf3b5	36.8633	26.9698	44.7704	43.5732
Plagl1	4.86646	8.19743	5.4573	8.77708
Ltv1	15.5613	17.195	12.0458	12.8091
Phactr2	2.04084	4.1406	4.32602	6.73784
Fuca2	9.98289	12.7548	10.7072	11.3752
Pex3	9.88917	10.6221	10.962	9.40333
Adat2	2.81676	2.69239	2.99449	2.21418
Aig1	15.144	18.5133	18.5764	18.9726
Hivep2	26.6388	32.1989	33.5306	29.3034
Gpr126	NA	NA	NA	NA
Vta1	23.0979	20.3472	27.8472	26.447
Nmbr	0.465218	0.200908	2.19629	1.69403
Cited2	17.1138	12.8066	20.6146	20.1357
Txlnb	0.448935	0.613353	0.346814	0.516604
Heca	5.64253	6.22099	6.83034	5.35004
Abracl	13.4907	14.6817	14.224	15.4392
Reps1	14.174	16.0411	18.697	19.6018
Ccdc28a	15.1713	10.8737	19.247	16.4739
Nhsl1	3.73351	3.75854	7.99865	7.9586
Hebp2	1.23806	1.30788	1.52866	2.11375
D10Bwg1379e	NA	NA	NA	NA
Perp	2.01048	4.46523	2.90769	6.70664
Tnfaip3	1.39573	1.09779	1.35212	1.26329
Ifngr1	10.2476	9.58828	8.27792	8.61033
Il20ra	1.65522	0.609479	0.0685464	0.0906355
Slc35d3	19.5115	7.61945	0.468191	0.407911
Pex7	12.1011	13.9358	11.6978	10.8079
Map3k5	6.69519	7.33258	4.71333	5.2052
Map7	36.2866	29.502	24.3184	26.3747
Bclaf1	24.6052	30.2467	20.4164	20.958
Pde7b	36.9244	17.268	4.18936	1.82659
Ahi1	33.3966	38.3615	35.0254	32.7857
Myb	0.46956	0.7113	0.212205	0.542805
Hbs1l	6.87748	7.14749	6.62826	6.40105
Sgk1	14.6588	17.835	11.2379	23.157
H60b	0.621636	1.58597	0.0300999	0.232164
Slc2a12	0.72528	5.19941	1.14135	9.23933
Tbpl1	14.03	19.2467	16.6572	17.301
Eya4	0.843158	1.28785	0.71929	0.977245
Rps12	322.978	348.038	286.36	259.332
Slc18b1	7.16508	6.97775	8.50576	8.0048
Stx7	41.5642	46.6051	43.6931	44.3721
Moxd1	2.38954	2.44609	3.07326	2.15867
Ctgf	14.3316	13.4217	11.3689	1.95655
Enpp1	0.623681	0.549109	0.316601	0.372112
Enpp3	0.290782	0.636254	0.203374	0.33614
Med23	7.77838	7.17573	7.46008	7.48034
Akap7	10.3531	15.3035	12.2547	9.55425
Epb4.1l2	43.05	37.0791	30.0296	23.6541
Tmem200a	1.34823	3.10402	6.92842	4.78291
Samd3	0.0255909	0.397859	0.193303	0.488116
L3mbtl3	4.98612	7.43405	6.07578	6.10295
Arhgap18	4.21298	4.57513	1.91572	2.82614
Lama2	1.79334	1.43651	1.5798	2.11747
Ptprk	6.60371	14.0018	13.1794	9.5946
Soga3	18.3928	18.2751	22.5024	21.7175
9330159F19Rik	14.0518	15.7583	11.9135	12.3616
Echdc1	2.96017	3.6165	3.22256	3.0946
Rnf146	6.79676	7.48882	9.83501	11.4457
Rspo3	1.87898	3.26548	5.01773	4.9102
Cenpw	1.35342	2.02622	1.70387	1.04303
Trmt11	2.98797	4.23578	3.00932	2.76771
Gm20300	9.94106	14.5235	9.66092	7.58271
Hint3	5.42303	7.99094	5.38774	5.30218
Ncoa7	13.7669	17.0855	15.3957	13.2652
Hey2	2.40666	2.51302	2.148	3.47551
Hddc2	11.5271	11.5535	10.6048	15.2874
Tpd52l1	28.6776	22.8783	20.2657	20.0151
Rnf217	2.21015	3.32897	3.42298	2.49241
Nkain2	18.5179	19.2685	15.501	14.7473
Clvs2	8.51293	9.65284	15.7323	15.1019
Rsph4a	1.37048	2.40185	1.21558	4.00961
Zufsp	3.23173	3.07042	2.21589	2.81522
A830082N09Rik	2.02434	3.07807	2.0775	1.93914
Rwdd1	14.7941	16.8581	18.0956	20.7845
Fam26e	1.73141	1.21395	3.70233	5.0155
Dse	0.731906	1.10442	1.27373	1.38109
Tspyl1	55.4607	49.7729	59.469	54.2962
Tspyl4	106.563	107.354	141.525	115.869
Nt5dc1	0.98786	2.20394	0.663981	1.70712
Hs3st5	3.51164	2.17771	0.684409	0.346494
Hdac2	48.0619	50.8961	40.9948	43.0307
Marcks	40.0541	38.3955	34.7931	31.8878
Lama4	1.51182	1.31748	1.33514	1.12684
Fam229b	8.84583	7.61876	7.80324	7.38841
Tube1	0.745238	1.07815	0.732971	0.743031
Fyn	45.9933	49.1155	59.6891	58.8711
Traf3ip2	1.34823	1.6111	1.51761	2.70636
E130307A14Rik	8.30794	8.80911	8.06797	8.37812
Rev3l	3.44954	4.28241	4.13606	4.82951
AA474331	3.66828	1.68979	2.08915	1.81735
Slc16a10	0.409248	0.330708	0.475918	0.365639
Rpf2	12.5357	13.6411	11.1774	9.86287
Gtf3c6	27.2404	24.8604	20.0094	20.3781
Cdk19	22.0758	19.7639	11.2242	9.33687
Ddo	2.94072	3.78635	3.79758	4.65758
Mettl24	0.475867	0.554869	0.561641	0.990173
Cdc40	13.1453	13.2885	20.9117	30.3698
Wasf1	82.0156	72.8806	166.732	211.746
Gpr6	48.3901	17.5238	2.54269	0.635444
Fig4	13.184	13.3613	15.3082	15.4178
Zbtb24	2.87066	3.10707	3.13388	2.93884
Mical1	4.09697	4.47122	4.49901	3.07179
Smpd2	8.48754	6.50212	10.2564	10.494
Ppil6	3.6975	3.65611	2.46121	4.30375
Cd164	22.5929	32.8599	22.0604	29.6019
Ccdc162	0.328701	0.385122	0.242889	1.1201
Cep57l1	3.3911	2.58669	2.27848	1.74421
Sesn1	14.1233	16.4591	18.2089	16.1059
Armc2	1.55199	1.47291	1.21232	1.54334
Foxo3	12.5139	10.6045	12.9303	9.89141
Lace1	7.76315	9.97802	10.2061	7.68133
Snx3	154.457	128.255	145.806	125.775
Nr2e1	7.35646	7.47888	6.73789	5.67799
Ostm1	15.7478	16.1809	18.1035	16.3733
Sec63	17.3472	22.6288	15.4751	16.4033
Scml4	0.287513	0.595992	0.880768	1.5621
Sobp	9.59724	19.2791	35.2179	27.4497
9030612E09Rik	0.633289	0.706869	1.07324	1.04743
Pdss2	2.77642	3.55064	4.73559	3.91352
Bend3	0.872062	1.1532	1.5001	1.30357
1700021F05Rik	24.5606	30.1273	24.4492	25.3945
Cd24a	8.61421	10.4855	7.89708	13.6516
Qrsl1	5.10151	4.23479	5.07112	6.05206
Rtn4ip1	5.06465	3.88954	4.33071	4.86713
Aim1	0.214621	0.292357	0.266333	0.2722
Atg5	9.04861	11.1821	9.85809	8.77037
Prdm1	0.165999	0.353158	0.148487	0.139375
Prep	11.5569	12.2903	13.465	15.1384
Popdc3	0.810738	0.585661	2.95374	3.76585
Bves	1.89597	0.674586	1.06876	1.55056
Lin28b	1.20358	1.21256	0.312581	0.221833
Hace1	10.2364	12.988	8.33414	6.85822
C130030K03Rik	4.43608	5.29511	2.55415	3.07683
Grik2	21.8228	15.653	11.3395	10.7727
Ascc3	2.77339	3.36619	2.99764	3.18491
Sim1	0.00618287	0.0448581	0	0.0042884
Dcbld1	4.20926	4.37831	4.4759	4.1603
Gopc	12.7039	14.4445	13.1886	12.8152
Nus1	21.2197	18.8879	17.34	17.6368
Slc35f1	18.7826	22.5192	13.5613	10.5095
Cep85l	2.94042	3.90586	3.27629	2.96541
Pln	0.586775	0.684189	0.207762	0.432419
Mcm9	1.99606	2.21487	1.58165	1.42517
Asf1a	5.16857	5.42181	3.94872	3.75834
Fam184a	8.60214	8.50996	5.76269	5.04786
Man1a	10.6292	10.9319	13.2121	19.3675
Tbc1d32	1.9474	2.35698	1.83478	1.77335
Msl3l2	5.80126	6.07884	7.11611	7.07465
Gja1	82.0162	87.9057	104.147	78.9494
Hsf2	6.65742	8.08611	6.52601	7.56362
Serinc1	262.513	369.25	312.457	290.514
Pkib	0.775613	0.647796	2.04295	1.30573
Fabp7	36.4636	45.7722	54.8457	38.3709
Smpdl3a	23.258	31.8694	23.4785	32.5626
Gcc2	11.7477	16.2805	10.8547	10.7688
Lims1	6.44253	9.50101	6.30317	5.45156
Ranbp2	13.3219	13.6137	9.75412	9.71931
Ccdc138	1.56747	1.64373	1.45098	1.98251
Edar	0.333648	0.192118	0.0388926	0.111423
Sh3rf3	6.87514	7.53345	6.10527	8.17855
Sept10	1.90193	3.03683	1.81198	3.82677
Sowahc	2.41889	5.1604	2.60746	6.91361
P4ha1	18.334	15.0504	12.7796	12.3497
Mcu	9.88037	10.6837	13.0267	13.9255
Micu1	51.7527	43.3838	42.8893	41.5371
Dnajb12	26.1725	26.3562	25.6398	26.2072
Ddit4	18.6488	17.1749	28.608	30.1934
Anapc16	37.7077	30.6772	41.2897	37.9016
Ascc1	11.8443	11.1709	11.7547	15.5507
Spock2	176.139	156.4	231.961	207.269
Chst3	1.87495	2.005	1.20832	1.25401
Psap	497.58	506.77	642.276	727.535
Cdh23	0.0767682	0.0795671	0.412016	0.176552
4632428N05Rik	10.0597	8.85081	8.12793	6.41758
Gm17455	2.65315	0.604974	1.53646	1.43536
Slc29a3	5.51081	5.34294	4.54503	4.47234
Unc5b	14.006	9.02974	9.44082	10.2843
Pcbd1	3.98322	4.75917	6.09412	6.59985
Sgpl1	8.31632	9.39688	8.71315	8.84346
Tbata	1.25882	1.86389	9.48034	10.7736
Adamts14	0.0350617	0.23621	0.231736	0.474212
Pald1	2.7451	2.59154	3.38222	2.64934
Eif4ebp2	13.5712	12.9312	15.6107	12.7683
Lrrc20	9.9764	9.36906	13.2804	11.9979
Npffr1	0.208761	0.432744	1.02936	2.50978
Ppa1	51.001	52.3497	55.3889	50.8516
Sar1a	31.3187	37.3333	37.1948	36.9475
Tysnd1	8.67328	7.1751	10.9441	11.383
Aifm2	2.41344	2.61019	1.95677	1.61026
H2afy2	10.2855	10.2163	9.29187	7.03483
Col13a1	0.373689	0.372416	0.678531	1.02678
Gm5424	1.11487	1.12511	0.794112	1.1192
2010107G23Rik	7.67112	8.60429	10.9142	9.07423
Tspan15	9.10762	7.08629	7.7339	7.73436
Hk1	90.1029	104.792	149.943	158.314
Hkdc1	1.72343	4.04616	2.07928	2.05565
Supv3l1	10.4269	10.9057	11.2943	9.29078
Vps26a	17.7593	20.6243	20.835	18.8064
Srgn	10.3264	9.04471	7.59874	5.3129
2510003E04Rik	NA	NA	NA	NA
Ddx21	8.14006	8.9039	6.28868	6.19784
Ddx50	23.6536	26.49	20.5182	19.4506
Stox1	1.17279	1.13958	1.18117	0.803272
Ccar1	14.8368	20.1668	12.8295	13.6223
Tet1	1.30464	1.31873	0.809028	0.817534
Slc25a16	12.1904	14.1654	16.6409	14.44
Dna2	0.474388	0.240125	0.513888	0.390247
Rufy2	7.84719	8.64492	6.19844	5.66159
Hnrnph3	6.41853	5.04375	4.76643	4.94649
Mypn	0.866852	1.16799	0.51837	0.17436
Herc4	7.76101	9.51287	6.39336	5.82766
Sirt1	3.54729	4.17085	3.0748	2.90404
Dnajc12	5.86345	5.59381	5.76693	5.10666
Ctnna3	0.533092	0.432413	0.269909	0.522471
Lrrtm3	17.0945	14.1326	7.1934	3.20161
Reep3	15.5271	12.9425	10.3256	10.4455
Jmjd1c	8.40681	10.083	7.8993	9.14119
Nrbf2	5.97352	6.53381	6.48022	6.54095
Egr2	4.44781	4.0218	0.588911	0.319135
Ado	17.6171	15.5979	12.6349	10.9986
Zfp365	158.666	160.897	123.927	64.0381
Rtkn2	1.56133	1.34255	0.8008	0.930512
Arid5b	2.65119	3.27225	4.45235	3.41099
1700040L02Rik	1.5795	1.78938	1.31795	4.15283
Tmem26	0.0360056	0.00932957	0.0113321	0.0561897
Rhobtb1	1.94724	1.56974	1.51668	1.1596
Cdk1	0.651915	0.576803	0.330288	0.584504
Ank3	30.9196	29.5546	20.9872	22.0685
Ccdc6	7.59155	9.43344	10.0455	9.31754
Slc16a9	0.765788	1.33607	1.22919	3.13375
Fam13c	12.2303	13.1731	22.8837	32.1792
Phyhipl	61.9125	57.2173	67.5777	57.1932
Bicc1	1.60051	2.16109	2.5048	2.73961
Tfam	5.7105	6.05102	5.69138	5.58692
Ube2d1	49.924	43.7405	46.388	44.5235
Cisd1	51.13	56.6573	55.8558	57.82
Ipmk	6.43887	7.3871	8.29632	7.26081
Zwint	89.2419	94.5189	113.041	87.997
A330049N07Rik	1.00598	1.06636	0.287833	0.396445
Pcdh15	1.10082	1.43578	0.927487	0.893735
Gnaz	20.0202	19.9178	29.9769	29.922
Rab36	13.764	11.6753	11.8761	13.3629
Bcr	56.2438	31.6239	23.7425	20.5498
Specc1l	10.779	10.2715	8.72354	9.02925
Adora2a	130.086	45.1782	1.26416	0.763092
Upb1	0.807249	0.433834	0.0564595	0.134791
Gucd1	6.18836	7.02946	6.01026	5.50615
Snrpd3	77.4732	77.3325	75.5907	75.9807
Lrrc75b	5.54477	5.91083	5.35668	4.84668
Ggt1	1.21754	1.38812	1.03464	1.28079
Ggt5	0.703506	0.410149	0.823391	1.49434
Susd2	2.80814	5.03911	2.26889	1.68607
Cabin1	14.0083	13.0974	15.6516	15.7917
Ddt	41.8908	32.8925	40.7988	35.3737
Gstt3	1.23824	1.05691	1.02396	2.15551
Gstt1	2.85041	5.49961	6.8733	6.08315
Gstt2	0.829837	0.619266	0.585036	1.54252
Mif	143.402	107.198	217.942	198.242
Derl3	1.56576	1.0231	2.12116	1.60539
Smarcb1	43.6912	30.8057	47.8868	51.0712
Mmp11	0.775143	1.19481	1.13849	0.978768
Chchd10	259.707	187.935	219.277	250.266
Gm867	1.33314	0.99793	0.955719	1.95206
Zfp280b	4.59975	3.68438	4.36363	3.62393
Prmt2	20.9392	19.9244	33.3351	36.2436
S100b	145.816	104.141	92.4236	80.8942
Dip2a	15.2275	14.1436	14.2787	13.7977
Pcnt	3.67904	3.2543	4.57759	3.03497
Ybey	0.603384	1.00061	0.746958	0.934656
Mcm3ap	9.29734	9.17849	8.45788	9.17624
Lss	3.6357	3.85762	3.2293	3.55828
4930483K19Rik	0.330861	1.29549	0.254547	0.356973
Col6a2	8.26819	7.52055	5.42715	5.16805
Col6a1	37.2859	33.5123	9.43126	23.6559
Pcbp3	24.9433	24.3575	35.5608	37.1388
Slc19a1	6.06968	5.10772	6.85083	9.10602
Col18a1	1.34281	1.65222	1.62625	5.52828
Pofut2	16.7842	16.2916	17.015	17.2702
Adarb1	28.6233	34.1293	30.6576	26.6386
Gm17769	0.585287	0.77207	0.379582	0.332142
Fam207a	17.1749	13.608	19.0047	17.927
Itgb2	2.97129	2.68437	2.78048	2.16005
Pttg1ip	33.5548	30.4781	29.1345	29.4216
Sumo3	41.6913	34.8852	37.2009	39.7765
Ube2g2	24.986	24.6842	32.0767	39.1161
Tspear	0.81803	0.269772	0.0468111	0.038685
Lrrc3	4.96457	3.85095	3.21165	2.51096
Trpm2	4.82065	3.72307	4.38089	3.82802
1810043G02Rik	16.4633	18.0084	22.7514	23.8232
Pfkl	34.8189	41.0211	72.8138	92.9348
Icosl	1.34042	1.21777	4.84374	4.86661
D10Jhu81e	51.2136	64.3194	75.2902	69.0989
Pwp2	6.77838	7.5369	7.47606	6.9177
Trappc10	18.0296	18.3695	20.747	18.0235
Agpat3	74.8837	74.3246	79.782	65.2376
Rrp1	156.604	145.812	164.864	173.712
Cstb	35.957	31.161	28.0544	26.7209
Pdxk	39.5117	32.4305	33.5475	26.8911
Ilvbl	10.1338	7.08311	8.25933	9.06012
Syde1	4.49495	4.64449	4.23106	4.48943
Slc1a6	0.827215	2.07575	3.49419	2.95934
2610008E11Rik	8.62402	10.1198	6.13247	7.3688
Ppap2c	3.30527	3.05465	2.16724	3.89727
Mier2	15.0696	11.3509	17.1392	16.8909
C2cd4c	1.00996	1.76557	2.35645	2.12018
Shc2	13.7333	12.6617	15.9582	16.4122
Tpgs1	31.7623	27.0555	39.9345	41.1954
Cdc34	41.3801	31.0497	43.4349	37.2963
Gzmm	1.03647	0.805692	0.835914	1.34791
Bsg	279.132	279.22	270.189	366.576
Hcn2	71.9203	41.6157	53.9619	53.388
Polrmt	9.44073	6.86573	9.48839	9.26448
Fgf22	1.67393	2.02412	1.69759	1.16102
Rnf126	47.0843	35.055	58.5249	55.1922
Palm	128.895	123.051	136.894	106.486
E130317F20Rik	1.2017	1.08819	0.97938	1.33359
Ptbp1	12.4661	13.4059	10.9047	14.2991
BC005764	NA	NA	NA	NA
Prtn3	0.890748	1.70068	1.1509	0.877949
Med16	16.2794	11.9956	23.7237	22.6806
R3hdm4	192.039	134.773	199.762	181.297
Kiss1r	1.84086	1.65457	2.17267	1.38653
Arid3a	1.19958	1.1129	1.16168	1.07639
Wdr18	22.4142	17.0406	24.933	21.8674
Grin3b	0.875054	0.518262	0.384697	0.520227
Tmem259	69.9411	43.2318	80.7757	83.3435
Cnn2	5.84387	6.37433	6.843	8.08884
Abca7	4.2413	4.0028	3.97641	5.03204
Hmha1	2.72716	1.96581	1.83674	1.8604
Polr2e	64.2876	54.895	71.4772	73.3144
Gpx4	127.472	107.417	133.981	113.417
Sbno2	5.09634	3.38261	4.99086	4.83314
Stk11	16.9403	14.2651	17.0097	16.0592
Dos	90.0113	67.9522	125.597	124.058
Atp5d	274.364	184.279	360.041	350.374
Midn	22.4752	16.0609	19.0475	19.2784
Cirbp	35.1925	32.7604	36.9891	40.7825
1600002K03Rik	3.77212	3.76485	2.63825	3.19772
Efna2	6.46595	5.61792	8.04615	7.23774
Mum1	7.86668	7.36731	8.04764	9.5209
Ndufs7	79.0714	61.6833	106.041	98.2852
Gamt	39.0199	24.8147	24.3797	30.8395
Dazap1	31.3636	25.3185	31.8238	34.0977
Rps15	629.333	514.219	679.87	602.061
Apc2	19.4449	14.4609	20.3252	20.2546
2310011J03Rik	18.804	16.336	19.7562	17.4722
Pcsk4	1.03106	0.937411	1.46882	1.25462
Reep6	9.18073	7.9724	12.2394	8.74578
Adamtsl5	3.90991	3.2711	1.93836	1.38253
Plk5	9.0218	7.00746	5.28586	5.58541
Mex3d	4.75967	4.61493	6.60711	6.81552
Mbd3	55.0793	42.3709	61.4487	59.9147
Uqcr11	295.588	197.721	286.578	297.037
Tcf3	10.7694	7.77356	10.6204	10.5108
Onecut3	0	0.0301555	0.0061047	0.0941728
Rexo1	14.7367	12.3467	16.7638	16.1882
Klf16	29.2878	19.6388	21.0046	20.0403
Abhd17a	75.5756	60.5082	98.8368	82.1183
Adat3	1.41807	1.90403	1.31866	2.05655
Scamp4	27.5576	19.6431	33.7717	33.7641
Csnk1g2	84.213	88.6348	88.7134	78.4949
Btbd2	28.2829	23.7067	38.9833	33.6571
Mknk2	12.8855	11.7422	14.9517	14.5356
Mob3a	5.36011	6.57049	5.99102	5.42169
Izumo4	26.4221	25.275	30.1508	30.8686
Ap3d1	35.9186	38.7228	46.3446	46.5115
Dot1l	18.4088	13.2774	12.4122	17.1776
Plekhj1	21.1495	14.4392	27.1028	24.6822
Sf3a2	35.5868	24.7772	43.1597	40.5475
Amh	0.682808	0.707703	0.618918	0.719858
Jsrp1	6.56047	6.63072	2.38541	3.41978
Lingo3	32.6013	17.2378	12.7259	21.9788
Lsm7	19.6281	18.6316	21.2852	23.0493
Sppl2b	18.767	13.4384	18.6875	18.3046
Tmprss9	0.697793	0.982506	0.298349	0.264821
Timm13	38.496	19.9305	38.9533	37.6691
Lmnb2	8.30989	5.06145	7.48104	7.67242
Gadd45b	6.96853	10.0893	7.00927	7.89774
Gng7	457.262	204.648	69.8056	57.4148
Diras1	55.6602	46.1322	64.7101	50.9627
Slc39a3	25.0362	17.263	26.6323	22.7493
Sgta	81.8177	74.5123	120.278	97.6204
Thop1	19.439	16.8111	25.8677	25.4037
Creb3l3	0.0796759	0.103226	0.426303	0.580258
Map2k2	31.4665	22.9806	36.0194	42.4137
Zbtb7a	33.0081	26.0885	30.4949	24.9194
Pias4	13.6452	8.16254	12.3072	13.7507
Eef2	433.274	439.143	489.478	447.203
Dapk3	21.9646	17.5198	22.5516	20.6989
Atcay	56.6552	64.9249	73.061	59.0249
Zfr2	24.0918	19.567	32.1378	23.4883
Matk	129.468	103.016	111.154	110.021
Mrpl54	44.2355	48.5783	37.939	44.3833
Apba3	8.02882	8.18732	10.0534	9.99976
Tjp3	0.0952499	0.832091	0.41113	2.18957
Pip5k1c	107.337	118.602	143.85	133.432
Cactin	14.1233	10.3817	13.9657	13.0032
Tbxa2r	0.699975	0.0725495	0.602167	0.890079
Gipc3	0.57732	0.506312	0.75476	1.13967
Hmg20b	13.733	8.52315	10.8357	13.8979
Mfsd12	4.86278	4.01544	10.7638	13.1576
4930404N11Rik	8.89871	10.2404	19.0696	21.7384
Fzr1	24.7954	21.1827	43.1279	40.1471
Dohh	40.0269	35.6109	54.2566	43.2708
Smim24	1.66083	2.2132	2.78782	2.08446
Nfic	28.253	24.1992	22.5817	18.4437
Celf5	103.484	72.8897	97.2401	90.5928
Ncln	24.7672	17.2881	26.9645	25.8662
Gna15	1.97113	1.15369	1.24076	0.965053
Gna11	39.6617	44.4455	55.0737	54.0125
Aes	369.904	293.227	465.969	424.768
Tle2	12.3213	9.92592	12.5619	10.8951
Tle6	1.94087	2.17537	1.61948	1.09572
BC025920	2.83918	3.09232	2.46871	1.90248
Sirt6	9.1632	8.23834	11.8041	11.3217
Ankrd24	12.096	12.8205	13.0291	11.7094
Gm10778	0.0240609	0.114715	0.0121164	0.00667538
Zfp433	0.0953755	0.237247	0.0960569	0.0926124
Zfp781	0.335444	0.150659	0.151324	0.0853092
Zfp873	1.5422	1.04512	0.871194	0.89138
AU041133	1.174	1.8073	0.728122	0.706503
Zfp938	8.19895	11.8181	8.36187	7.38032
1190007I07Rik	7.05228	6.17518	7.42412	7.80095
Glt8d2	1.07721	3.63404	5.67713	4.39496
Hcfc2	5.6415	7.19045	8.73385	8.89656
Nfyb	13.9882	17.4532	14.806	14.8436
Txnrd1	19.5523	13.7447	13.2121	15.1545
Chst11	20.451	16.4141	17.7434	20.0025
Slc41a2	3.73256	5.38387	4.02681	4.41547
D10Wsu102e	7.14071	7.40105	7.25209	6.87631
Aldh1l2	1.80241	1.91502	0.859224	1.64244
A230046K03Rik	5.45732	7.28156	5.65854	5.072
Appl2	32.8903	34.7296	32.8628	25.3079
1500009L16Rik	9.40732	10.145	9.18204	8.37399
Nuak1	11.5092	14.54	17.9747	11.3832
Ckap4	6.97336	9.32959	11.5089	11.318
Tcp11l2	7.95813	11.3316	11.6408	12.6033
Polr3b	3.95435	4.29369	4.13077	4.27079
Rfx4	6.54108	5.36812	5.28374	3.9949
Ric8b	28.8045	18.7886	7.95522	7.69141
Fhl4	0.255478	0.353056	0.493164	0.354395
Tmem263	7.41467	6.94894	4.24298	3.78193
Mterfd3	NA	NA	NA	NA
Cry1	6.04625	4.51639	4.17606	2.98051
Btbd11	2.86367	4.01284	4.27812	3.11969
Pwp1	8.86931	9.63129	8.18015	7.74158
Prdm4	9.40239	8.85501	9.34722	9.26482
Rtcb	45.1533	45.966	50.3938	48.1006
Fbxo7	13.7679	11.146	10.5484	9.88378
Syn3	4.64815	5.05252	3.17733	4.36961
Timp3	29.1153	36.3088	24.6929	32.8214
1810014B01Rik	2.6106	2.26937	1.99668	1.51865
Hsp90b1	171.763	202.199	132.957	128.302
BC030307	NA	NA	NA	NA
Nt5dc3	12.7287	16.9701	45.0102	50.38
Stab2	0.0559142	0.19704	0.130225	0.209421
Ascl1	4.4086	3.71389	8.38855	3.81175
Igf1	0.436309	1.01296	1.08026	0.875583
Pmch	0.121591	3.08759	0.114806	0.126502
Nup37	2.42489	1.72144	2.50913	1.61277
Ccdc53	10.025	8.03209	9.96373	9.53782
Dram1	0.307811	0.604485	0.479292	0.404518
Gnptab	18.578	19.1285	20.1761	23.2801
Sycp3	2.10758	3.27663	1.6328	1.63047
Chpt1	12.3853	16.9546	9.48291	9.87568
Mybpc1	0.445498	0.958999	1.72569	0.182227
Arl1	63.4598	81.3912	77.7157	84.6591
Utp20	2.53354	2.89811	2.42458	2.45014
Ano4	7.4212	7.94853	5.80364	6.68625
Gas2l3	0.35043	0.174618	0.258761	0.420673
Slc17a8	3.98366	2.67849	1.36952	1.67908
Scyl2	9.2249	8.75072	8.89368	9.4412
Actr6	8.11768	8.91182	8.47151	8.35294
Uhrf1bp1l	15.1395	17.3294	14.4723	17.7572
Anks1b	63.2837	51.6776	44.057	37.8537
Apaf1	1.47723	1.43045	3.0297	2.14058
Ikbip	2.1797	2.60321	1.99887	2.64761
Slc25a3	153.659	136.505	156.188	162.837
Tmpo	4.53409	4.08069	3.92221	3.88914
Rmst	0.626191	0.526234	0.628535	0.751259
Nedd1	1.28715	1.65426	1.15051	0.928469
Cdk17	66.8582	60.5367	41.5584	38.407
Elk3	2.69585	3.51772	2.41358	3.21818
Lta4h	23.0017	19.2319	15.8088	15.7858
Snrpf	1.2865	0.405819	0.985853	1.78462
Ntn4	3.31962	3.89028	2.517	3.34904
Metap2	17.2366	18.309	15.5088	17.5123
Vezt	3.55046	3.51859	3.41254	3.40712
Fgd6	3.04147	3.85548	3.29166	2.64673
Nr2c1	3.4341	4.06425	3.38084	3.71703
Ndufa12	84.3031	67.801	88.8853	95.1857
Tmcc3	14.556	11.5411	11.2186	10.4762
Cep83os	4.81695	5.23193	5.8496	5.05726
Cep83	17.2702	20.962	9.3659	13.5629
Plxnc1	3.43451	5.78791	8.01775	6.61809
Cradd	4.76799	4.28482	3.72992	4.62603
Socs2	4.9554	4.82161	5.27302	7.00265
Mrpl42	81.1176	86.9059	78.7831	76.5323
Ube2n	20.736	24.6374	25.3618	21.254
Nudt4	49.1344	61.6332	37.4401	31.8926
Eea1	5.78594	8.55323	6.02381	5.67145
Btg1	4.30415	5.02576	3.88106	4.24495
Dcn	3.79686	4.61379	25.0949	26.9401
Lum	0.372567	1.06759	1.31054	4.05855
Epyc	2.87683	1.42247	0.431949	0.512567
Gm10754	4.62269	2.07812	0.56093	0.502186
Atp2b1	165.056	143.64	98.6738	105.913
Poc1b	2.88492	2.09134	3.46397	2.66024
Galnt4	1.1918	1.03245	1.07491	1.12272
Dusp6	24.7129	25.2938	18.6569	15.7086
Kitl	8.34404	9.41795	5.57268	2.65061
Tmtc3	2.39378	2.90049	1.94287	2.03138
Cep290	1.83468	2.86707	1.29431	1.45768
4930430F08Rik	4.39899	4.87113	5.60902	5.22861
Mgat4c	1.10845	1.21819	1.38944	1.23938
Nts	8.24717	5.11273	6.25868	2.13838
Rassf9	1.20236	1.2462	0.837936	1.23603
Lrriq1	0.360845	0.890478	0.340709	1.12626
Slc6a15	9.19734	11.835	16.1114	18.6096
Tmtc2	3.41544	3.24081	2.18523	1.93518
Gm15663	3.22186	2.97156	2.69811	1.61447
Mettl25	2.5425	3.51359	2.40062	2.19659
Ccdc59	23.3281	21.2492	20.0215	21.125
Ppfia2	8.80253	14.0074	20.1758	24.9066
Acss3	0.175806	0.607384	0.239771	0.934854
Lin7a	8.72908	14.2882	9.36436	7.99258
Otogl	0.0846471	0.121477	0.127058	0.302585
Ppp1r12a	23.0649	26.856	21.1638	21.9203
Pawr	0.845816	1.49547	1.1901	2.08779
Syt1	225.347	319.351	360.799	289.616
Nav3	5.37613	9.45446	9.84696	9.94628
E2f7	0.116262	0.206573	0.115002	0.0806384
Csrp2	4.91069	8.27081	5.66703	13.6241
Zdhhc17	23.7074	25.4112	17.8812	18.1077
Osbpl8	21.8283	18.0242	8.24088	6.83127
Bbs10	1.83354	1.78054	1.60125	1.84458
Nap1l1	57.9379	70.4002	41.56	34.8309
Phlda1	14.6228	10.1844	15.595	10.9175
Krr1	6.5433	7.68863	6.29864	6.18181
Glipr1	0.420676	0.65402	1.5888	1.63395
Kcnc2	9.0862	13.1373	14.5573	12.2326
Atxn7l3b	56.6574	58.7493	61.0438	49.5071
Trhde	3.6717	5.69188	8.30934	8.95742
Tph2	1.17757	0.807687	0.490527	0.672622
Tbc1d15	9.49452	9.45404	7.89288	7.16958
Rab21	24.2583	23.7991	26.679	26.4399
Tmem19	11.9091	9.89965	11.8533	12.0965
Thap2	4.95048	5.73949	3.99809	3.81307
Zfc3h1	9.34213	9.48623	7.1727	7.85355
Lgr5	0.646748	0.460225	0.2552	0.395018
A930009A15Rik	1.12897	0.327638	0.483242	0.250575
Ptprr	3.30543	5.44877	5.3188	5.54767
Ptprb	4.17644	3.70353	2.71062	2.80672
Kcnmb4	23.9819	30.5309	38.366	24.8877
Cnot2	19.9369	19.4189	18.8203	17.704
Rab3ip	14.9273	16.1374	21.4528	25.9247
4933412E12Rik	3.79838	3.11668	3.55321	3.531
Best3	0.0501747	0.0520041	0.452693	1.10203
Cct2	67.8881	75.0236	78.3904	80.1229
Frs2	10.8327	13.1763	10.7772	11.2813
Yeats4	24.1586	23.9682	26.3683	25.1568
Lyz2	5.24877	5.6185	8.80143	6.83342
Cpsf6	13.0426	12.7895	11.351	10.6247
Cpm	5.49727	4.63618	3.77993	5.05751
Mdm2	17.7703	17.6121	12.793	14.7884
Slc35e3	4.86999	5.22347	5.50638	6.41146
Nup107	4.19159	5.27426	5.03622	4.76381
Rap1b	29.8863	35.3558	29.8959	28.4798
Mdm1	2.87196	3.09633	2.28019	3.6436
Dyrk2	3.51118	6.48437	9.60416	10.8335
Cand1	12.287	15.0775	15.6776	16.0415
Grip1	3.98031	4.25066	5.09594	5.42776
Helb	1.54527	1.43521	0.979009	1.05787
Irak3	0.566715	0.381001	0.501347	0.478057
Tmbim4	29.9978	29.2831	26.8536	27.6375
Llph	5.83114	5.80036	4.65587	4.72303
Msrb3	2.30564	2.82188	1.88363	2.70499
Lemd3	5.32124	7.5226	7.2	7.54115
Wif1	0.202832	0.37841	0.421331	0.239161
Tbc1d30	18.174	17.2311	14.0888	8.9002
Gns	27.0373	31.4831	30.2511	37.0557
Rassf3	10.1734	12.912	4.95754	3.7492
Tbk1	15.944	18.1748	16.0939	18.0979
Xpot	13.66	13.6071	15.4954	14.8621
BC048403	5.03333	3.25107	5.11521	4.59406
Srgap1	11.3964	6.2615	3.89059	4.25469
Gm9079	0.87452	1.41292	1.05239	1.14176
Tmem5	19.9325	19.7699	18.6955	16.8464
Avpr1a	0.221331	0.829372	0.0964525	0.684907
Ppm1h	6.40136	8.80452	10.9419	13.0848
Mon2	8.98942	10.2849	8.21241	9.63899
Usp15	4.69753	5.37893	5.26447	4.48442
Fam19a2	3.40323	5.03025	13.0892	9.80444
Slc16a7	3.40264	4.20865	3.81035	3.37708
Lrig3	1.17898	0.570251	0.657314	1.04358
Xrcc6bp1	2.6652	2.17537	3.31337	3.23499
Ctdsp2	19.5278	15.5032	20.2042	20.55
Avil	0.329855	0.0777003	0.198195	0.322379
Tsfm	7.9774	8.70762	9.09692	10.4513
Mettl1	7.9466	7.81122	9.03606	9.77882
March9	10.0145	7.45447	12.5789	14.6813
Cdk4	42.9749	36.3477	42.4908	42.2501
Tspan31	48.0096	50.4015	42.687	46.7087
LOC100504703	3.31733	6.16024	4.95934	7.2861
Agap2	273.23	213.437	311.506	316.99
Os9	54.4151	51.7427	56.14	58.9537
B4galnt1	58.3336	45.0694	64.0123	64.655
Slc26a10	6.87772	3.80894	4.89791	6.45063
Arhgef25	38.3118	65.6742	122.355	149.421
Dtx3	152.005	98.7514	144.347	146.608
F420014N23Rik	1.33645	1.3113	0.841251	1.03819
Pip4k2c	27.1179	34.7281	41.9278	43.9183
Kif5a	732.599	858.701	517.337	410.382
Dctn2	112.069	103.864	168.24	169.208
Mbd6	31.3133	17.6603	16.6826	25.1253
Ddit3	31.2217	27.8685	25.2728	19.6996
Mars	16.4987	16.623	18.4811	17.8517
Arhgap9	0.495891	0.209395	0.254341	0.20382
Gli1	0.894102	0.6178	1.06308	0.689047
R3hdm2	71.7361	79.5643	67.5562	48.1681
Stac3	1.5243	1.63254	0.815571	0.563864
Ndufa4l2	5.01076	3.28265	4.10628	3.31149
Shmt2	12.3305	11.0011	14.0082	15.3532
Nxph4	4.80542	2.98275	2.25582	1.84539
Lrp1	26.0158	24.2771	27.0218	32.4032
Stat6	4.26665	4.06298	3.13709	2.77695
Nab2	22.7993	15.0643	18.5979	17.9815
1700012D01Rik	2.02838	3.32305	1.85341	1.76993
Tmem194	0.851828	0.80328	0.624097	0.60535
Myo1a	0.48825	0.435766	0.230502	0.592631
Tac2	2.10914	7.1446	9.52007	15.6279
Zbtb39	2.16293	2.01206	2.37178	2.19993
Gpr182	0.187913	0.918176	1.6053	0.726154
Rdh9	0.168551	0.43674	0.169755	0.140287
Prim1	3.91566	2.79785	3.54778	2.16035
Naca	15.5551	16.076	13.5132	13.8613
Ptges3	14.2895	17.4156	16.2023	17.2879
Atp5b	547.37	478.128	653.057	625.284
Baz2a	9.81878	10.1768	9.19392	11.118
Rbms2	2.44036	3.01671	2.72521	2.84539
Gls2	7.72838	7.68823	7.23387	4.84079
Spryd4	4.08927	1.53303	4.96555	3.98287
Timeless	1.50073	1.44061	1.21093	1.06185
Stat2	9.59385	9.6111	7.9217	9.06611
Il23a	1.13771	1.24856	0.77934	0.696273
Pan2	9.1972	6.29146	6.47117	5.90422
Cnpy2	27.9915	24.4702	29.8634	30.9519
Cs	104.956	103.983	128.6	120.008
Coq10a	12.2621	11.8444	14.0556	12.1157
Ankrd52	14.354	11.728	15.5869	16.5406
Slc39a5	0.466846	0.131964	0.267148	0.176619
Nabp2	81.0078	68.6834	98.4459	99.3306
Rnf41	15.2561	15.7809	20.0209	18.5544
Smarcc2	81.3812	84.1701	87.1217	87.7544
Myl6	382.983	315.807	390.213	430.583
Myl6b	12.9422	13.6897	16.6002	13.2805
Esyt1	2.66557	2.64763	2.93629	2.82458
Zc3h10	7.7497	7.40049	7.27614	6.94539
Rpl41	361.673	244.378	431.351	451.481
Pa2g4	35.303	39.2646	41.0189	43.2913
Erbb3	8.88008	7.24582	3.33246	4.77825
Rps26	304.216	210.836	328.229	312.032
Ikzf4	2.5151	3.4099	4.77349	4.02634
Suox	7.24039	7.54449	7.90873	8.17733
Rab5b	40.6068	40.4994	45.8216	40.6678
Cdk2	1.19671	1.70547	1.27117	1.30989
Pmel	0.576444	0.177025	0.268779	0.429433
Dgka	2.73206	3.36784	5.16938	5.77451
Wibg	15.1278	13.8775	15.954	14.385
Mmp19	0.250225	0.163798	0.190667	0.484124
Tmem198b	4.07036	4.31968	4.15583	5.06549
Dnajc14	12.7747	13.2962	13.1043	13.507
Ormdl2	1.23922	1.23853	1.58795	1.39671
Sarnp	14.5589	17.1312	12.4257	13.1867
Gdf11	4.69566	5.75174	7.14439	6.80982
Cd63	35.6365	43.5912	42.311	56.9616
Rdh5	2.56248	6.77069	3.20327	21.5781
Bloc1s1	64.0785	58.0164	58.447	76.6737
Itga7	4.40045	4.60778	7.29153	9.63496
Vmn2r84	0.231834	0.388154	0.0673528	0.13606
Sfi1	8.82385	7.42418	5.72499	7.5542
Eif4enif1	14.8251	18.2181	16.0584	14.6297
Drg1	34.524	35.2879	41.2846	40.4406
Patz1	9.66443	8.33829	9.90611	9.42973
Pik3ip1	13.3404	14.6884	19.5895	15.412
Limk2	23.4399	22.4372	25.0086	22.8845
Rnf185	7.72609	9.27075	9.70213	9.47673
8430429K09Rik	3.48589	3.66773	2.92566	3.27256
Pla2g3	1.0749	1.32972	1.11313	0.781614
Inpp5j	33.7691	23.7361	32.2185	42.3758
Selm	112.592	74.0507	132.62	158.104
Smtn	4.06302	3.75948	3.04967	3.8493
Tug1	14.9281	14.7217	13.1917	13.7356
Morc2a	11.7204	11.6168	9.84769	10.9533
Osbp2	29.5351	32.3956	29.2207	28.8481
4921536K21Rik	0.347403	0.432083	0.306149	0.313243
Dusp18	6.22435	7.96743	9.04727	10.9836
Slc35e4	8.88986	7.79644	9.13304	9.93974
Tcn2	15.656	16.4258	16.1519	30.7866
Pes1	14.2002	17.3247	17.1002	15.4618
Gal3st1	15.9597	10.6586	11.5593	12.3818
Sec14l4	0.1082	0.128166	0.41838	0.493165
Sec14l3	1.27349	0.527966	1.52307	0.305133
Mtfp1	22.933	32.9526	68.9173	59.5576
Sec14l2	21.6222	23.9021	34.4564	31.7657
Rnf215	13.4358	12.0267	14.9483	15.461
Ccdc157	5.70203	7.99578	5.66721	7.29756
Sf3a1	21.4887	17.7755	22.3771	21.391
Tbc1d10a	10.9825	10.3727	13.0181	11.8053
Gatsl3	2.20325	1.3397	2.88469	3.03594
Lif	0.167689	0.0651759	0.197914	0.261692
Mtmr3	14.7469	14.5536	17.9499	17.8607
Ascc2	10.059	8.99582	9.1679	10.3199
Uqcr10	185.922	152.835	176.293	186.601
Zmat5	24.9565	26.4638	90.8452	106.097
Cabp7	5.52987	9.03551	102.911	131.985
Nf2	28.0249	25.2123	30.6943	31.8567
Nipsnap1	31.0366	29.0494	40.524	39.6368
Thoc5	15.4839	14.9307	18.1099	18.6142
Nefh	24.9589	24.7118	19.3534	25.7259
Ap1b1	33.4732	34.8077	43.9046	45.0657
Gas2l1	16.1178	11.7854	19.5336	19.1886
Rasl10a	20.2339	23.524	35.187	40.5082
Ewsr1	56.4822	52.637	51.8492	53.6681
Rhbdd3	6.69073	6.61636	6.77996	7.10551
Emid1	4.18818	3.45297	4.32894	5.66123
Kremen1	8.34064	6.81973	4.56763	4.33876
Znrf3	1.94749	1.99388	1.708	1.64727
Xbp1	35.9631	30.1844	30.5741	29.3935
Ccdc117	4.62639	4.73963	3.1394	3.96003
Mrps24	16.6636	10.4376	26.6636	26.4983
Urgcp	10.9899	10.1893	12.4581	13.0358
2210015D19Rik	8.25471	7.83842	10.6255	9.78804
Dbnl	33.8807	29.5651	43.9705	45.3213
Pgam2	7.83014	7.69943	13.2698	13.8558
Polm	3.35816	2.27205	3.3567	3.79572
Aebp1	3.2809	3.53931	6.7014	9.54362
Pold2	11.1287	8.87037	12.5879	13.8703
Gck	0.235378	0.471655	0.977871	0.75098
Ykt6	37.8897	35.1404	43.0531	39.6048
Camk2b	315.673	217.518	356.094	430.409
Nudcd3	29.8882	31.763	37.8295	36.1903
Npc1l1	0.49743	0.443386	0.150295	0.138005
Ddx56	9.89189	8.54617	10.607	11.0447
Tmed4	32.854	30.8322	37.3622	40.7026
Ogdh	59.4353	49.7245	56.9302	61.339
Zmiz2	88.0216	81.6251	107.734	91.1993
Ppia	546.195	536.202	613.064	579.569
H2afv	24.9056	18.8129	20.7338	16.6574
Purb	49.852	61.2485	43.5384	33.9557
Myo1g	0.302525	0.142525	0.320267	0.181216
Gm11974	2.38129	3.42351	2.70777	2.50411
Ccm2	38.429	25.157	22.9245	20.4028
Nacad	19.6287	15.2294	15.6024	16.7343
Tbrg4	10.677	10.3005	10.9977	11.2539
Ramp3	5.77283	8.83985	5.18109	2.11824
Adcy1	39.5171	59.5718	79.0911	47.1702
Igfbp3	3.98838	5.00305	10.0422	9.77258
Tns3	16.5966	15.1798	16.3112	14.6768
Hus1	3.2623	3.25119	3.36233	2.65433
Gm11992	0.890553	1.02122	0.703697	1.65591
Upp1	0.920187	1.72288	0.840812	1.44118
Vwc2	0.902383	1.64663	1.48005	1.10191
Zpbp	0.520391	0.56388	0.282899	0.328126
Ikzf1	1.26855	1.17333	0.833884	0.740638
Fignl1	0.412853	0.28527	0.336877	0.328775
Ddc	4.98506	5.34731	2.38427	4.06155
Grb10	7.4675	8.62613	6.7095	6.29233
Cobl	16.545	20.7441	10.7843	3.17174
Vstm2a	20.4882	27.1317	28.483	21.9806
Egfr	2.31684	2.81861	2.41876	1.71962
Plek	4.97055	5.44943	2.84372	2.43626
Cnrip1	27.7164	40.3341	80.4996	82.6546
Ppp3r1	255.425	265.838	281.17	261.26
Pno1	14.5765	15.138	12.9115	14.4286
Wdr92	3.89672	3.51677	2.74486	2.7579
C1d	9.15037	7.74658	8.0057	7.45596
Etaa1	2.06113	1.754	1.87783	1.23396
Meis1	6.63425	3.43807	0.848517	0.714969
Spred2	24.3842	26.2087	32.3825	28.1806
Actr2	61.9348	68.6762	61.4161	66.6069
Rab1	63.7027	67.3912	68.3681	66.05
Cep68	6.79762	7.13364	8.18281	8.2689
Slc1a4	15.9267	19.2086	20.2547	18.5182
Sertad2	5.18357	3.98054	4.03704	4.16571
Aftph	21.0231	21.3468	17.9534	18.3243
Lgalsl	20.2042	19.0347	19.6634	14.7684
Peli1	12.0701	9.4807	11.1132	10.3629
Vps54	7.99222	10.388	5.68865	5.85399
Ugp2	33.9302	36.4749	26.0487	26.0774
Mdh1	300.721	266.092	289.51	260.674
Wdpcp	2.82939	4.16731	3.44484	4.63499
Otx1	3.17118	2.55269	2.00628	2.78009
Ehbp1	10.8102	15.3313	10.7173	11.5905
Tmem17	4.5475	3.40596	3.63558	4.09805
B3gnt2	31.9197	16.3745	7.62858	6.70445
Commd1	22.7375	23.8546	17.9518	24.6006
Zrsr1	20.6318	20.765	20.9079	19.0988
Cct4	30.2319	31.6697	37.8706	38.6162
Fam161a	1.64339	2.45763	1.46302	4.4454
Xpo1	14.1712	16.5295	12.2146	12.4227
Usp34	5.66947	7.54514	6.30453	6.85374
Ahsa2	3.72024	3.62757	4.25215	4.86358
0610010F05Rik	9.9408	11.3734	8.72577	8.72334
Pex13	7.23717	9.17047	6.56249	5.77719
Pus10	3.39977	3.72949	2.44464	2.40109
Rel	0.54556	0.839055	0.443111	0.695761
Papolg	5.47295	6.26103	5.5592	4.71776
Bcl11a	14.8862	13.7631	24.6353	22.8659
5730522E02Rik	1.07704	0.682188	1.28059	1.16204
Fancl	2.06705	1.74567	1.89548	2.67268
Vrk2	0.985974	1.0967	0.756874	0.717223
Ccdc85a	6.85457	10.7042	15.5445	11.594
Efemp1	2.99295	4.58366	7.19842	7.82332
Pnpt1	9.43473	11.7833	8.06665	8.64349
Smek2	11.1907	13.3611	8.11452	8.84856
Ccdc104	NA	NA	NA	NA
Ccdc88a	10.8479	12.3124	7.57131	7.04711
Prorsd1	1.53863	1.21819	1.23755	1.3488
Mtif2	9.74044	11.2716	8.28324	7.54289
Rps27a	134.874	127.449	113.105	116.445
Rtn4	109.279	131.357	86.2823	88.5175
Eml6	2.87033	3.01581	3.48601	3.51715
Sptbn1	78.0244	84.2996	82.2172	81.462
Acyp2	22.6359	20.5812	17.6186	18.6615
Psme4	9.73457	11.2528	6.23866	8.064
Gpr75	4.03081	4.14551	4.22223	3.6485
Erlec1	14.4959	15.886	13.1065	16.64
Asb3	4.24434	4.19447	3.94092	3.8045
Chac2	5.33391	6.69785	5.42368	4.74303
Stc2	0.963777	0.525745	1.51666	1.51285
Bod1	35.7767	34.358	47.2251	46.4793
D630024D03Rik	0	0.846311	0.13838	0.500999
Cpeb4	13.0694	16.5993	13.9098	12.9161
Nsg2	314.472	257.364	331.468	332.738
Snrnp25	9.83835	9.06404	12.661	12.3208
Rhbdf1	4.39432	3.09516	5.62954	5.54841
Mpg	5.7593	4.78083	6.1515	5.87443
Nprl3	7.14891	4.9103	10.4286	10.5465
Sh3pxd2b	2.86972	2.77775	2.89254	2.97078
Ubtd2	13.6035	16.4624	9.92244	9.42489
Stk10	2.68924	2.03472	2.13291	2.11393
Fbxw11	23.655	25.0934	33.4695	31.6721
Fgf18	1.43454	1.9329	1.80599	2.40787
Npm1	68.8743	88.6968	66.5305	70.6463
Ranbp17	1.42998	1.32562	1.2803	0.936378
Kcnip1	6.80102	12.6946	8.29752	8.85138
Kcnmb1	0.456053	0.618987	0.2734	0.512129
Lcp2	1.69784	1.19663	1.92372	1.4885
Dock2	1.46717	1.08723	1.16445	0.840638
Fam196b	0.880544	0.868771	0.746136	0.469799
Spdl1	0.307998	0.413118	0.239492	0.326721
Slit3	8.41962	5.32086	13.4588	12.2036
Pank3	8.6381	9.58019	8.04142	7.593
Fbll1	21.9972	13.2787	25.5628	21.4186
Rars	20.0167	21.4321	22.3653	25.5319
Wwc1	29.4525	29.3319	24.791	27.0788
Tenm2	7.94732	8.91185	20.4523	15.9335
Mat2b	35.0428	34.2121	33.5564	27.5601
Hmmr	0.569309	0.770698	0.263285	0.193405
Nudcd2	10.8301	11.1357	7.45008	7.0335
Ccng1	16.8363	23.2759	23.6913	18.0817
Gabrg2	29.9546	40.7727	37.2888	34.4989
Gabra1	55.5149	80.8741	72.3684	40.254
Gabrb2	32.1372	42.3149	29.1897	21.9936
Atp10b	1.40875	1.14626	0.758305	0.844689
Pttg1	14.9403	9.70864	17.623	15.6435
Slu7	25.8935	30.2727	20.2108	18.568
C1qtnf2	0.600826	1.3233	1.56007	1.19809
Ccnjl	2.56836	1.96605	4.27948	5.34418
Pwwp2a	6.14993	6.28494	5.32901	6.17039
Ttc1	23.7537	24.0273	22.2683	19.7793
Adra1b	2.91948	4.99475	2.18278	0.893091
Ublcp1	19.1429	24.6026	18.9717	19.1637
Rnf145	15.0936	16.2884	13.1911	14.5485
Ebf1	3.44159	1.95613	0.666572	0.544936
Clint1	14.9085	14.3702	19.527	19.2793
Lsm11	3.41785	4.78415	6.80913	10.3573
Thg1l	3.58802	3.38616	2.61932	3.04519
Adam19	6.15786	6.6748	5.28365	4.8141
Nipal4	6.37617	3.66193	2.11972	2.776
Cyfip2	142.39	147.374	182.794	170.414
Fndc9	4.4611	3.14498	0.455368	2.13248
Med7	5.9008	7.72732	5.98299	6.26167
Havcr2	2.3038	2.33589	1.48169	1.40106
Gm4926	0.814059	0.174567	0.353395	0.681445
Sgcd	0.520086	0.774881	0.879824	0.518546
Gnb2l1	121.122	113.059	139.13	129.761
Snord96a	12.9929	15.915	7.43505	8.19251
Trim41	20.3786	17.2776	18.9568	18.7611
Trim7	0.765685	0.483062	0.67057	1.20069
Irgm1	3.1855	3.30164	3.83037	3.29999
Tgtp2	0.0484378	0.0502038	0.243919	0.00559935
Zfp62	9.66641	13.7525	6.78128	6.46174
Mgat1	15.6526	13.306	16.672	14.0183
Olfr1393	2.76931	0.95676	0.0611644	0
Flt4	1.09813	0.782994	0.583382	0.550984
Cnot6	11.0024	13.3575	7.15499	6.8895
Gfpt2	2.83267	3.17272	2.70336	2.95764
Mapk9	43.8871	53.3692	42.0463	38.0431
Rasgef1c	16.9214	15.3329	4.3116	1.47586
Rnf130	20.5691	27.2107	21.3396	21.498
Tbc1d9b	62.4989	63.9335	59.6167	49.9887
3010026O09Rik	4.9863	6.6565	12.2033	10.154
Sqstm1	174.776	164.757	221.512	206.183
Mgat4b	32.9128	29.3975	38.8776	40.7607
Ltc4s	7.96587	7.77534	7.39965	23.5486
Maml1	3.03058	2.36854	2.60368	2.52806
Canx	80.1035	102.805	77.1386	75.3046
Hnrnph1	121.9	122.724	86.5436	79.9156
Rufy1	15.8658	14.8477	16.8819	15.0049
Adamts2	1.77234	1.51004	2.13356	1.13552
Zfp354c	7.8376	11.4429	8.53895	8.04543
Zfp879	1.41461	0.625573	1.18727	1.07274
Zfp454	3.18502	3.75964	2.78453	2.89945
Zfp2	7.54826	9.42069	4.52682	3.99831
Zfp354b	1.4587	1.81426	1.25105	0.771455
Zfp354a	3.11519	3.34575	1.62698	1.76142
9230009I02Rik	1.02813	0.614778	0.224021	0.575969
Clk4	29.1924	26.6645	16.6332	22.0546
Col23a1	2.09514	3.56098	4.39101	3.68583
Phykpl	2.11066	2.06331	1.8419	2.6617
Hnrnpab	54.0161	53.3186	59.162	70.9521
Nhp2	37.2769	34.3639	32.2458	31.1956
Rmnd5b	24.0462	21.4593	28.0219	29.2882
N4bp3	6.43581	6.79873	6.03217	8.16734
D930048N14Rik	1.85667	2.07556	1.51097	1.90406
0610009B22Rik	14.0715	11.7388	15.0146	16.2268
Sec24a	2.9233	2.82188	2.51384	2.68643
Sar1b	33.2443	33.7041	31.572	33.1774
Jade2	10.75	8.6462	8.66726	6.95974
Cdkn2aipnl	19.3708	22.6562	22.0983	19.3579
Ube2b	65.3771	69.2467	60.7119	54.5179
Cdkl3	3.52701	4.31414	3.55057	3.21078
Ppp2ca	218.799	229.95	217.535	220.036
Skp1a	153.564	152.972	134.955	133.952
Tcf7	7.4633	3.79353	1.67322	1.77277
Vdac1	210.483	198.113	223.667	230.825
9530068E07Rik	40.498	36.2811	42.2587	48.4304
Fstl4	4.50811	4.24908	3.17749	3.68334
Hspa4	55.9421	63.0506	52.0802	52.3012
Zcchc10	4.95631	9.52409	5.14657	5.89671
Aff4	18.7671	22.5673	18.3549	18.7013
Uqcrq	185.728	155.001	220.969	213.645
Gdf9	0.655405	0.836062	0.69817	0.646908
Shroom1	3.52871	2.83197	2.37677	2.41892
Sowaha	41.3524	27.0969	38.5939	35.2026
Sept8	58.1534	59.7847	63.2756	51.8142
Kif3a	39.7343	47.5135	45.7579	42.6182
Rad50	3.45056	4.61909	3.66631	4.2418
Irf1	1.39403	1.89374	2.01908	2.34681
Slc22a5	3.17813	3.27882	2.81179	3.98201
Slc22a21	0.49494	0.389868	0.635556	0.56299
Slc22a4	2.5957	3.27428	3.14115	3.33555
Pdlim4	7.63674	7.31854	7.7541	11.0727
P4ha2	4.46214	4.20256	4.79932	5.2748
Acsl6	73.5678	84.085	71.7673	60.5479
Fnip1	8.89084	8.90732	6.1069	6.36749
Rapgef6	3.73669	3.61289	3.08909	4.12358
Cdc42se2	41.4029	48.2896	57.9979	59.1422
Lyrm7	6.13287	5.92406	7.19563	6.80016
Hint1	180.716	154.819	218.464	235.682
Gpx3	5.54574	10.2841	6.5477	5.15636
Tnip1	12.424	12.475	13.1906	12.7861
Anxa6	46.808	36.0095	48.2784	57.8906
Gm2a	23.4641	25.2277	23.4999	25.8569
Slc36a2	0.0374126	0.0969416	0.129525	0.415186
Slc36a1	14.9169	13.8611	15.094	16.3387
Fat2	0.0157648	0.0130716	0.0893104	0.0502979
Sparc	254.805	204.291	189.243	215.891
Atox1	59.8028	36.1568	72.0199	85.55
G3bp1	18.8336	18.1335	21.8658	20.5928
Glra1	0.150767	0.175797	0.0474512	0.235284
Nmur2	0.0694064	0.201423	0.0873778	0.0192559
Gria1	71.3923	72.0872	148.636	189.231
Fam114a2	16.9465	17.5102	12.5858	13.276
Mfap3	8.56397	6.96724	6.7384	5.40168
Galnt10	4.22731	3.70968	3.3612	3.79084
Sap30l	15.0898	13.1145	18.2024	14.05
Larp1	19.9705	20.3994	24.566	25.9863
Cnot8	27.5308	26.728	27.3731	28.4103
Gemin5	3.68103	4.07313	4.10902	4.37536
Mrpl22	21.5151	20.0189	24.008	21.2394
Igtp	1.8208	2.74923	1.99512	1.74622
Irgm2	1.73411	0.818188	1.99576	1.10403
Zfp692	17.1727	14.0988	12.6749	13.2055
Zfp672	9.21977	10.1507	8.49718	8.93882
Sh3bp5l	17.9326	16.6744	19.2903	17.3476
Olfr316	0.148127	0.358231	1.46077	0.41096
Fam183b	3.64124	5.36746	7.94572	14.3114
2810021J22Rik	2.68649	2.5821	1.93096	1.83754
Zfp39	2.59523	3.65917	4.06931	3.69737
Rnf187	164.569	143.757	230.122	232.988
Hist3h2ba	26.5763	19.8938	31.537	35.6374
Hist3h2a	46.1912	28.4839	58.7713	47.9326
Trim17	3.81666	3.78747	4.61748	2.6472
Trim11	15.5948	10.9984	12.3135	12.8089
Obscn	0.459082	0.243794	0.216477	0.126016
Iba57	1.76244	1.95054	2.02449	1.8578
Gjc2	19.8323	12.2119	11.4551	15.4487
Guk1	63.7131	57.4965	79.8327	74.5669
2610507I01Rik	8.79758	9.21568	8.86832	8.2083
Mrpl55	20.5257	15.0385	22.9445	23.5945
2310033P09Rik	21.4	14.5083	19.0526	19.8498
Arf1	176.646	162.548	228.533	219.306
Wnt9a	2.64517	4.94343	2.86422	1.75862
Snap47	134.866	140.552	219.198	206.331
Jmjd4	6.34298	9.10849	8.99642	8.0751
Zfp867	2.37238	3.03906	2.99505	2.26482
Zkscan17	2.81208	3.2978	3.3498	3.27145
4933439C10Rik	9.73946	10.6972	8.12845	6.73841
Nlrp3	0.305353	0.246156	0.355943	0.407893
Mprip	30.0112	26.1421	23.4533	23.7169
Pld6	0.951749	0.86615	0.336077	0.434717
Flcn	11.7758	10.6153	12.1288	13.1681
Cops3	33.7143	40.9931	35.8635	38.1273
Nt5m	22.9116	19.0192	31.5181	31.6619
Med9	14.9118	12.8274	17.3669	14.1532
Rasd1	1.69789	4.63411	21.1436	17.2524
Pemt	0.919059	1.14308	1.52728	1.52989
Rai1	12.8423	9.95149	14.5737	15.5038
Srebf1	13.889	12.0272	12.2317	16.6033
Tom1l2	44.4852	46.9897	57.0346	51.0171
Lrrc48	4.57687	8.34594	4.29837	7.60519
Atpaf2	10.8379	11.0053	11.7696	11.3264
Gid4	25.094	26.4159	22.4185	15.9641
Drg2	31.6971	24.7359	39.5034	36.2732
Alkbh5	8.71762	8.32357	8.45683	9.39691
Llgl1	23.9142	18.2354	22.8612	22.7809
Flii	17.1204	15.3391	18.2152	17.7536
Mief2	5.10287	5.1394	6.31066	6.6409
Top3a	1.64148	0.894771	1.72209	1.95656
Smcr8	5.26423	5.64873	5.96102	5.52956
Shmt1	1.18918	0.798865	1.3862	1.90927
Dhrs7b	8.62359	6.55453	9.39087	9.45038
Tmem11	19.2614	15.9398	19.5885	20.6656
Gm16515	NA	NA	NA	NA
Map2k3os	0.430703	0.446406	0.948894	0.821514
Map2k3	5.20675	4.87433	4.04397	6.27619
Kcnj12	3.45298	2.60457	3.22221	1.48474
Tnfrsf13b	1.2733	0.251376	1.145	0.504658
Usp22	44.308	47.2073	64.1194	69.267
Aldh3a1	0.763623	0.573129	0.977923	0.237426
Aldh3a2	16.1221	16.577	19.0684	17.2968
Slc47a1	0.138117	0.286305	1.38017	0.742426
Rnf112	152.44	125.987	145.897	203.694
Mfap4	0.781461	1.68221	3.80279	14.7387
Mapk7	9.59144	8.38914	10.6569	14.7086
B9d1	13.0342	7.98559	15.0235	17.1166
Epn2	39.9135	37.0008	39.6949	40.9353
Grap	3.81092	3.41928	3.38344	2.95883
Prpsap2	13.8593	13.4305	12.189	12.1637
Ulk2	20.3241	23.9598	22.6124	21.145
Akap10	5.49827	7.52135	6.69318	5.68375
Specc1	16.7926	16.9256	16.1287	16.5416
Adora2b	1.70161	1.43137	2.34402	2.06967
Zswim7	7.67996	7.14516	6.09042	7.04643
Ttc19	24.8683	23.7723	24.7594	25.0236
Ncor1	21.2807	25.8885	26.5495	26.1635
Pigl	3.7873	3.38493	5.87356	4.89202
Cenpv	19.8349	20.9227	25.912	21.2918
Ubb	441.674	414.366	495.052	432.127
Trpv2	4.36402	5.60251	6.27439	5.79
2410006H16Rik	27.6204	38.2381	37.2559	32.6359
Lrrc75a	6.71582	8.55236	6.21843	3.5452
Mmgt2	7.22094	6.85844	7.90493	5.82917
Zfp287	3.67713	4.78746	3.50044	3.62462
Zfp286	5.7638	5.42516	5.15173	4.44892
Trim16	0.57194	0.387129	0.367363	0.404789
Fbxw10	0.360253	0.488276	0.505865	0.461296
Tvp23b	11.1346	10.3272	9.92376	9.50926
Pmp22	17.9232	15.5908	10.2354	8.34124
Hs3st3b1	0.12876	0.149155	0.233615	0.0315201
Cox10	11.3804	9.03611	11.7009	10.3769
2810001G20Rik	7.77265	8.31759	10.6748	8.05157
[truncated: 13,003 more rows]

## Sheet: Table S8
Table S8: Differentially expressed genes between WT and 1b+/- mice at P7
Gene	logFC	logCPM	LR	PValue	FDR
Ddx3y	-9.56987	5.68741	419.398	3.29924e-93	5.14285e-89
Kdm5d	-10.1883	5.03849	350.779	2.86791e-78	2.23525e-74
Eif2s3y	-12.0748	4.83708	309.263	3.16069e-69	1.6423e-65
Uty	-10.1618	4.99449	304.852	2.88809e-68	1.12549e-64
Xist	7.44621	7.79923	290.904	3.15936e-65	9.84963e-62
Tfap2b	-3.94857	5.00533	41.0633	1.47378e-10	3.82887e-07
Barhl1	-4.8231	1.71976	31.2056	2.32099e-08	5.16851e-05
Irx5	-5.26655	1.58955	28.757	8.2053e-08	0.00015988
Shox2	-4.76681	1.37078	28.37	1.00207e-07	0.000173558
Ebf3	-2.52189	5.74845	26.2706	2.96778e-07	0.000462617
Ibsp	-2.84541	3.84423	23.4012	1.31495e-06	0.00176285
Zfhx4	-1.17091	6.13722	23.3393	1.35797e-06	0.00176285
Gata3	-4.29095	2.11459	23.1866	1.47017e-06	0.00176285
Pou4f2	-4.33197	2.06266	22.9769	1.63963e-06	0.00179675
Acan	-3.19673	2.51453	22.8749	1.72897e-06	0.00179675
Col1a1	-2.04086	6.77089	22.4322	2.17699e-06	0.00212093
Mab21l2	-2.83712	2.74489	21.3382	3.84976e-06	0.00353001
En2	-3.92283	1.78305	21.1205	4.31293e-06	0.003735
Esrrb	-2.98416	1.08387	17.3656	3.08363e-05	0.0245419
Col12a1	-1.54046	6.37443	17.3258	3.14882e-05	0.0245419
Pax7	-3.82181	1.03626	16.7498	4.26468e-05	0.0316561
Onecut2	-1.20899	4.04381	15.6537	7.60649e-05	0.0538954
Zfhx3	-1.19059	6.15932	15.5678	7.95998e-05	0.0539479
Sox14	-3.35525	0.559532	15.336	8.99852e-05	0.0584454
Dsc3	1.80372	2.42481	14.8654	0.000115459	0.0698556
Fgf15	-1.98031	2.46612	14.8483	0.000116516	0.0698556
Skor2	-3.41854	0.706665	14.769	0.000121518	0.0701566
Mmp13	-4.52171	0.606854	14.6712	0.000127987	0.0712519
Prph	-3.16542	1.61688	14.3741	0.000149852	0.0800811
Nr4a2	0.877679	7.0914	14.2801	0.000157523	0.0800811
En1	-3.33418	1.35949	14.2595	0.000159258	0.0800811
Pde1a	0.959013	6.18062	14.1774	0.000166357	0.0810367
Dmbx1	-3.50367	0.829777	13.7841	0.000205061	0.0968633
Crispld1	-1.27626	4.25507	13.5826	0.00022829	0.104664
Capn6	-1.3914	3.07302	13.4386	0.000246505	0.109786
Pax3	-3.0978	1.08543	12.9263	0.000323995	0.136513
Met	0.770217	6.11356	12.8845	0.000331312	0.136513
Sp5	-2.06398	1.43466	12.8762	0.000332789	0.136513
Cd36	-1.65507	2.14142	12.2573	0.000463452	0.179949
Car3	-1.94063	1.64656	12.2415	0.000467391	0.179949
Tal1	-1.98819	2.73049	12.218	0.000473308	0.179949
Ebf2	-2.05688	3.48973	11.9536	0.00054543	0.201773
Irx3	-2.04025	1.74936	11.9158	0.000556597	0.201773
Clic6	1.75917	4.21829	11.8569	0.000574495	0.203528
Eif2s3x	1.49847	3.46268	11.7963	0.000593487	0.205584
Pou4f1	-4.1012	2.91563	11.5679	0.000671013	0.227386
Kdm6a	0.682459	6.38875	11.3112	0.000770407	0.255141
Scn7a	-2.34786	1.10455	11.2748	0.000785655	0.255141
Thbs2	-1.74397	4.17613	11.1209	0.000853588	0.271546
Col28a1	-1.42898	1.79562	10.7257	0.00105656	0.329393
Piezo2	-1.02827	4.06908	10.6426	0.00110513	0.337778
Bnc2	-1.27741	4.24656	10.419	0.00124724	0.371129
Lhx8	1.4882	3.26398	10.3975	0.00126186	0.371129
Zic4	-1.14913	5.25641	10.3204	0.00131566	0.376082
Six1	-2.02658	1.84607	10.3047	0.00132695	0.376082
1700080N15Rik	-2.9245	0.501804	10.2646	0.00135606	0.37747
Plagl1	-0.856215	6.78211	10.1406	0.00145043	0.396653
Col1a2	-1.31086	7.58624	10.0894	0.00149127	0.400792
Irx2	-3.05689	2.12421	10.031	0.00153925	0.406674
Shisa3	-2.27288	3.5197	9.94057	0.00161675	0.413566
Fam20a	-1.42185	1.51757	9.9387	0.00161839	0.413566
Cr2	1.03422	3.11367	9.79006	0.00175457	0.431022
Lgi4	-1.9277	0.731698	9.77053	0.00177332	0.431022
Avil	-2.77592	0.789273	9.76061	0.00178291	0.431022
Lhx1	-2.45482	1.07164	9.74582	0.00179731	0.431022
Zic1	-0.862291	7.72009	9.59562	0.00195042	0.460654
Egf	-1.71295	1.47097	9.54298	0.00200716	0.466978
Arhgef33	-2.90323	0.805078	9.49595	0.00205926	0.472055
Mab21l1	-1.59748	4.48495	9.42202	0.00214395	0.484346
C130021I20Rik	-2.28544	0.564591	9.37181	0.00220348	0.490684
Atp8b4	-2.53676	0.434506	9.33015	0.00225413	0.494893
Gdf6	-3.39031	-0.136626	9.27027	0.00232903	0.504236
Col14a1	-2.00342	3.59959	9.21379	0.00240199	0.512907
Efna5	-0.837269	4.34335	9.15756	0.00247693	0.521762
Uncx	-1.91417	0.508489	9.01815	0.00267312	0.555581
Irx1	-2.80452	2.03049	8.96314	0.00275481	0.565027
G530011O06Rik	-1.67101	1.65716	8.88814	0.00287029	0.581066
Tusc5	-2.3042	0.604453	8.83803	0.00295018	0.589582
Snord15b	1.46955	2.9651	8.75507	0.00308742	0.609199
Slc6a2	-2.59825	0.269967	8.68661	0.00320556	0.624603
Ryr1	-0.935102	3.81517	8.6288	0.0033089	0.63678
Usp9y	-5.94368	-0.87353	8.5939	0.00337292	0.641183
Igf1	-0.86486	5.70658	8.50845	0.003535	0.663899
Miat	-0.596005	6.80901	8.41814	0.00371495	0.686921
Plekhd1	-1.67092	1.11288	8.40315	0.00374572	0.686921
Abi3bp	-1.21415	1.99284	8.36824	0.00381836	0.6921
Rora	-1.0606	5.16548	8.33308	0.00389296	0.692838
Nfat5	-0.753526	6.10468	8.32453	0.00391133	0.692838
Ctsk	-1.31016	2.80851	8.27904	0.00401052	0.702427
Lhx6	0.680417	6.95748	8.21734	0.0041492	0.714984
Rbm3os	-1.9128	0.641738	8.20655	0.00417395	0.714984
Agtr2	-1.33504	1.90365	8.16857	0.00426226	0.722175
Msh5	-3.4814	-0.480037	8.04955	0.00455149	0.755584
Isl2	-2.91883	0.148953	8.04758	0.00455644	0.755584
Sncg	-3.95209	1.72513	8.01491	0.00463938	0.755584
A530032D15Rik	-5.19068	-0.625887	8.00947	0.00465333	0.755584
Bhlhe22	0.585998	9.16481	7.94004	0.00483527	0.777033
Tpt1	1.52314	4.27744	7.81132	0.00519199	0.816025
Cnpy1	-2.59848	-0.00130989	7.79866	0.0052285	0.816025
Fat2	-1.50162	2.10276	7.79051	0.00525214	0.816025
Ttr	2.57042	9.02728	7.77845	0.0052873	0.816025
Scn10a	-1.88136	0.951755	7.73501	0.00541601	0.827694
Gas1	-0.65452	5.3337	7.69195	0.00554677	0.838837
Pitx2	-2.79036	0.360875	7.67222	0.00560774	0.838837
Slitrk6	-1.3973	3.23047	7.65856	0.00565036	0.838837
Sele	-5.7723	-0.927203	7.59061	0.00586732	0.860358
Wnt3	-1.68097	1.78804	7.57885	0.00590572	0.860358
Atoh1	-4.16613	0.0479032	7.55539	0.00598308	0.862191
Car8	-1.49885	4.19788	7.53503	0.00605107	0.862191
Ntrk1	-3.35164	-0.234584	7.52518	0.00608423	0.862191
Cyp4f17	-1.31739	1.3583	7.5078	0.00614323	0.862708
Sox30	-2.1313	0.24173	7.4619	0.00630184	0.87248
Pgm5	-0.915784	4.12902	7.43474	0.00639766	0.87248
Zic2	-0.707185	7.13958	7.40832	0.00649229	0.87248
Zfp423	-0.6963	6.00061	7.39819	0.00652897	0.87248
Foxb1	-2.65973	0.422388	7.383	0.00658431	0.87248
AI606473	1.36174	1.4118	7.37183	0.00662533	0.87248
Pmfbp1	-2.30119	0.865508	7.3673	0.00664206	0.87248
Ret	-1.14354	2.99008	7.36229	0.00666058	0.87248
Krt19	-2.25825	2.01922	7.31124	0.00685246	0.877121
Gpr174	1.6569	0.780883	7.28728	0.00694447	0.877121
Bpifb9b	-3.40708	0.456852	7.2865	0.00694748	0.877121
Car12	1.02458	3.57517	7.28172	0.00696599	0.877121
Kcnq1ot1	-0.841732	7.48082	7.27214	0.00700323	0.877121
Tnn	-1.68324	1.15399	7.26436	0.00703363	0.877121
Krt6a	-4.54443	1.33725	7.24369	0.00711504	0.880232
Tmem158	0.552735	6.69463	7.20719	0.00726123	0.891244
Sec16b	-1.45433	1.24972	7.14843	0.00750298	0.904991
A230073K19Rik	-0.860032	4.61315	7.12754	0.00759088	0.904991
Cbr2	-2.2467	0.661438	7.10096	0.00770425	0.904991
Aox2	-2.72003	0.216984	7.0893	0.00775454	0.904991
Col11a2	-1.23067	2.02088	7.08471	0.00777444	0.904991
4930412O13Rik	-3.06962	-0.429889	7.08363	0.00777914	0.904991
Dqx1	-2.67606	-0.169382	7.07306	0.00782517	0.904991
Fermt1	-3.56702	-0.529819	7.07019	0.00783768	0.904991
Gm2373	-2.53765	0.121104	7.04388	0.00795366	0.911629
Krt7	-1.98749	2.14112	7.00335	0.00813575	0.925694
Calml4	1.79593	2.03853	6.96348	0.00831903	0.934264
Six2	-1.87022	0.294251	6.96092	0.00833094	0.934264
Scube2	-1.38671	1.00722	6.91328	0.00855578	0.950709
LOC100503676	-2.50798	-0.0653704	6.90414	0.00859963	0.950709
Nrk	-1.16457	2.92111	6.89152	0.00866055	0.950709
Mesp1	-5.84155	-0.926096	6.87383	0.00874668	0.953449
Snhg11	-0.94693	6.26968	6.81777	0.00902554	0.974889
A230057D06Rik	-0.802515	3.66937	6.78229	0.00920669	0.974889
Aspn	-1.27891	3.18138	6.7406	0.0094243	0.974889
Cthrc1	-0.897838	3.28322	6.7374	0.00944122	0.974889
Tubb2b	0.621526	10.3742	6.73392	0.00945966	0.974889
9630028H03Rik	-4.42695	-0.589757	6.72095	0.00952867	0.974889
Clec11a	-1.20424	1.83318	6.71862	0.00954115	0.974889
Fosl2	0.635082	5.27901	6.71687	0.00955051	0.974889
Bace2	-1.50389	1.27518	6.70698	0.00960363	0.974889
Acot2	0.964909	2.54474	6.70664	0.00960545	0.974889
Epcam	-1.77825	1.29863	6.6955	0.00966567	0.974889
Prr32	1.7908	1.12687	6.68299	0.00973372	0.974889
Egfl6	-1.06083	2.88569	6.67884	0.0097564	0.974889
Serpinb11	-3.2447	-0.154832	6.6446	0.00994566	0.987471
Spp1	-1.39536	3.37859	6.58633	0.0102765	0.99986
Selplg	-2.12721	0.382834	6.57568	0.0103382	0.99986
4933439C10Rik	-0.995887	2.87376	6.54952	0.0104912	0.99986
Antxr1	-0.672148	4.63744	6.5386	0.0105558	0.99986
Phox2b	-2.38313	-0.077721	6.52303	0.0106486	0.99986
Hmcn1	-0.748885	4.60165	6.51437	0.0107006	0.99986
Lefty2	1.02779	3.1361	6.51073	0.0107225	0.99986
Olfr461	-3.89749	-0.87356	6.50658	0.0107476	0.99986
Krt5	-2.62375	0.883887	6.48999	0.0108483	0.99986
2810055G20Rik	-1.15352	4.26897	6.48359	0.0108875	0.99986
Gda	0.745304	5.69994	6.47592	0.0109346	0.99986
Lhx9	-1.59943	5.58764	6.46905	0.0109769	0.99986
Tcf7l2	-1.86618	5.37544	6.46881	0.0109784	0.99986
Slc16a9	-1.44605	3.27603	6.44297	0.0111392	0.99986
Pax5	-3.14452	0.0413553	6.41247	0.0113322	0.99986
Ttc16	-2.42766	-0.0814442	6.40235	0.0113969	0.99986
Hspb1	-4.76196	-0.695908	6.38126	0.0115332	0.99986
Myadm	-0.682213	4.67347	6.38122	0.0115334	0.99986
Otx2	-1.23955	3.63412	6.37618	0.0115662	0.99986
Bpifb5	-5.83727	-0.903184	6.3753	0.011572	0.99986
Runx1	-1.09868	1.84447	6.3713	0.0115981	0.99986
Kcne2	1.82495	3.73975	6.36165	0.0116613	0.99986
Leng8	-0.644526	5.55805	6.34459	0.011774	0.99986
Gm7534	-5.50301	-0.790976	6.33017	0.0118701	0.99986
Creb3l1	-0.967781	2.59263	6.27894	0.0122181	0.99986
Asxl3	-0.552041	6.43126	6.21761	0.0126485	0.99986
Arntl2	-1.2819	1.17183	6.20899	0.0127103	0.99986
Chodl	0.871969	2.9348	6.19924	0.0127805	0.99986
Slc6a15	0.519901	6.63686	6.19734	0.0127942	0.99986
Rpl14-ps1	0.657372	6.09682	6.18766	0.0128644	0.99986
Bhlhe23	-2.79277	-0.47195	6.1817	0.0129078	0.99986
Krt15	-1.94558	2.83322	6.16964	0.0129961	0.99986
Dlx1as	0.533956	6.13094	6.16012	0.0130662	0.99986
Bpifa1	-3.05326	-0.130274	6.15085	0.0131349	0.99986
Fzd10	-1.40778	1.95527	6.14586	0.013172	0.99986
Dmp1	-2.02319	0.715945	6.14155	0.0132042	0.99986
E030019B13Rik	1.2244	1.77711	6.12032	0.0133637	0.99986
Cpne9	-1.66106	0.497126	6.11059	0.0134374	0.99986
Fabp4	-2.06101	0.722784	6.07851	0.0136836	0.99986
Prnp	0.471425	7.49414	6.06441	0.0137933	0.99986
Pirt	-2.41239	0.197359	6.0547	0.0138693	0.99986
Nlrp4e	-5.54487	-1.06656	6.05425	0.0138729	0.99986
Tfap2d	-0.796116	4.08319	6.0531	0.0138819	0.99986
Luzp2	-0.6013	7.50898	6.04581	0.0139394	0.99986
Id3	-1.05885	1.95085	6.00715	0.0142481	0.99986
Ipw	-0.580461	5.55406	6.00589	0.0142582	0.99986
Ano1	-0.894151	3.35112	6.00243	0.0142862	0.99986
Kdelr3	-1.59955	0.758293	5.99641	0.014335	0.99986
E330034G19Rik	-5.62886	-1.075	5.99483	0.0143479	0.99986
Col5a3	-1.46332	0.783642	5.93124	0.0148747	0.99986
4632428N05Rik	0.879451	2.7038	5.92315	0.0149432	0.99986
Myo5b	0.602133	4.98354	5.90781	0.0150739	0.99986
Htra3	-1.08853	2.54437	5.8892	0.015234	0.99986
Onecut3	-1.69725	0.404269	5.88538	0.0152671	0.99986
Itga10	-1.64672	0.969087	5.88458	0.015274	0.99986
Ulk3	-0.938767	2.07727	5.88303	0.0152875	0.99986
Col11a1	-0.533122	5.70221	5.88092	0.0153058	0.99986
Calca	-3.22228	-0.825865	5.87995	0.0153143	0.99986
Col5a2	-0.588045	6.20992	5.87508	0.0153566	0.99986
Slc47a1	-2.04667	0.0140084	5.86356	0.0154575	0.99986
Dnaja1	0.533688	6.85114	5.84461	0.0156249	0.99986
Ppp1r1c	-2.25841	0.434382	5.81417	0.0158976	0.99986
Col27a1	-0.97392	2.26325	5.81353	0.0159033	0.99986
Impa1	0.488895	6.29833	5.81263	0.0159115	0.99986
Fn1	-0.482554	7.82105	5.76462	0.016352	0.99986
Ppl	-1.60509	2.54059	5.75508	0.016441	0.99986
Irf2	-0.94717	2.68263	5.73454	0.0166344	0.99986
Lbx1	-3.87462	-0.933436	5.72615	0.0167141	0.99986
4931430N09Rik	-1.92764	0.268758	5.71971	0.0167755	0.99986
Uggt2	-0.600612	5.28641	5.71283	0.0168413	0.99986
Taf7l	-2.41435	-0.358336	5.70083	0.0169569	0.99986
Rsph6a	-3.10958	-0.560062	5.68675	0.0170934	0.99986
Prss35	-1.29891	2.28938	5.65701	0.0173858	0.99986
Map3k7cl	-2.60476	-0.103686	5.65442	0.0174114	0.99986
Cpq	-0.861061	3.10895	5.65144	0.017441	0.99986
Rarres1	-2.31317	-0.318223	5.64721	0.0174831	0.99986
B3gnt9	-1.30376	1.40506	5.64126	0.0175426	0.99986
Tbx15	-0.797931	3.39694	5.62357	0.0177206	0.99986
St14	-1.49528	0.772719	5.61772	0.0177797	0.99986
Esrrg	-0.719401	5.11395	5.58795	0.0180845	0.99986
Lrmp	-2.44188	-0.318445	5.56409	0.0183325	0.99986
Ndst3	-0.566394	4.97243	5.56173	0.0183573	0.99986
Smok4a	-1.80941	0.823817	5.56081	0.0183669	0.99986
Vdr	-2.49106	0.152741	5.55778	0.0183987	0.99986
Stmn4	0.532761	7.28739	5.55131	0.0184669	0.99986
Prodh	-1.08696	1.39841	5.50976	0.0189106	0.99986
Plcb4	-0.528055	5.72766	5.48864	0.0191405	0.99986
Thra	0.614296	9.06772	5.48312	0.0192009	0.99986
Smoc2	-1.17589	1.92957	5.46875	0.0193594	0.99986
Pld5	-1.15717	1.45952	5.4677	0.0193711	0.99986
B4galt1	-0.746378	3.43945	5.435	0.019737	0.99986
Hhipl1	-1.36556	1.02638	5.405	0.0200791	0.99986
Crym	0.869792	3.83979	5.3948	0.0201968	0.99986
9430041J12Rik	-1.56157	0.548111	5.38126	0.0203541	0.99986
Mgp	-1.43606	2.14629	5.35791	0.0206285	0.99986
Baiap3	-1.34066	1.79975	5.35266	0.0206907	0.99986
Gm1564	-1.61354	0.585565	5.34845	0.0207407	0.99986
4930546K05Rik	-3.94478	-0.965702	5.33972	0.0208448	0.99986
Serpine1	-1.45346	0.518313	5.32856	0.0209787	0.99986
Cartpt	-3.72082	-0.821579	5.31974	0.0210851	0.99986
Zmiz1	-0.487419	7.10536	5.3139	0.021156	0.99986
Art3	-1.12999	1.48065	5.30729	0.0212363	0.99986
Lmo3	0.508684	7.85698	5.2975	0.021356	0.99986
Lemd1	0.926697	2.14394	5.28489	0.0215113	0.99986
B4galnt3	-1.66453	0.30797	5.26425	0.0217678	0.99986
1810006J02Rik	-3.91719	-0.870904	5.25158	0.0219269	0.99986
Atp6v0d2	-3.01645	-0.513383	5.19313	0.0226764	0.99986
Tmem8	-1.09292	1.26168	5.19058	0.0227096	0.99986
Emilin3	-1.47408	0.384768	5.18878	0.0227332	0.99986
Lpp	-0.620791	5.63065	5.1881	0.0227421	0.99986
Vipr1	-1.29492	0.907512	5.17991	0.0228495	0.99986
Gpihbp1	-3.21043	-0.753368	5.17735	0.0228832	0.99986
Pcyt1b	0.445967	6.76702	5.15074	0.0232365	0.99986
Oacyl	-1.61458	0.361728	5.13421	0.0234587	0.99986
Unc80	-0.616574	4.72133	5.11112	0.0237729	0.99986
Ccl9	-1.45712	0.596027	5.08545	0.0241274	0.99986
Hapln1	-1.03698	2.03782	5.0702	0.0243406	0.99986
Crtap	-0.713308	3.37606	5.06878	0.0243605	0.99986
Il17rd	-0.672554	4.07278	5.02806	0.0249399	0.99986
Nav2	-0.556928	6.47324	5.02203	0.0250268	0.99986
Tnmd	-3.63455	-0.80076	5.01216	0.0251699	0.99986
Dcn	-0.532361	6.48612	5.01192	0.0251734	0.99986
Zfhx2	-0.76597	3.05505	5.0062	0.0252567	0.99986
Phex	-1.75933	1.27303	4.99684	0.0253936	0.99986
Pde1c	-0.550515	5.56917	4.9885	0.0255163	0.99986
Foxd1	-1.08413	2.04653	4.98435	0.0255776	0.99986
Syt15	-1.45589	1.03818	4.9838	0.0255858	0.99986
Gm10791	-1.19667	1.48201	4.98264	0.0256029	0.99986
4931408C20Rik	-3.63388	-0.728811	4.9357	0.0263074	0.99986
Icam2	1.22104	1.4389	4.9073	0.0267434	0.99986
Vwce	-1.87019	0.0223078	4.90301	0.0268099	0.99986
Calcr	-1.5411	0.803062	4.8974	0.0268971	0.99986
Myo19	-0.721065	3.13909	4.89334	0.0269606	0.99986
Nlrp9c	-3.95817	-1.04782	4.88789	0.0270457	0.99986
Smarca5-ps	-1.71733	0.389686	4.88193	0.0271393	0.99986
Sult1c1	-3.80394	-0.614405	4.87733	0.0272117	0.99986
Sned1	-0.914163	3.49015	4.87544	0.0272415	0.99986
Adcyap1	-0.718651	3.22441	4.87427	0.0272599	0.99986
Pitpnm3	-0.89117	2.95454	4.869	0.0273433	0.99986
Col5a1	-0.773221	5.11278	4.8657	0.0273956	0.99986
Sema5a	-0.568307	6.60032	4.86068	0.0274754	0.99986
Cntnap3	0.559918	4.6782	4.8442	0.0277392	0.99986
Tnk1	-2.50637	-0.491066	4.84045	0.0277997	0.99986
Runx2	-1.19692	1.97253	4.81814	0.0281617	0.99986
1700001C19Rik	-2.21796	-0.425541	4.81145	0.0282713	0.99986
Camk2b	0.479065	8.27808	4.81132	0.0282734	0.99986
Kcnk5	-1.08284	1.17868	4.80771	0.0283327	0.99986
Igdcc4	-0.499176	5.40626	4.78636	0.028686	0.99986
Kmt2a	-0.499706	7.52691	4.7845	0.0287169	0.99986
Tmsb10	0.703996	5.21624	4.77979	0.0287957	0.99986
Il2ra	-3.08181	-0.681218	4.77762	0.028832	0.99986
Cdcp1	-2.13846	0.00429504	4.7274	0.0296858	0.99986
Olfml2a	-0.913026	2.99346	4.7206	0.0298033	0.99986
Krt14	-3.45923	-0.267004	4.71692	0.0298672	0.99986
Lpl	0.589162	4.48728	4.69833	0.0301919	0.99986
Kcna1	-0.675014	4.47596	4.69593	0.0302341	0.99986
Prdm12	-1.69307	1.32279	4.69517	0.0302475	0.99986
Gm15328	-0.998159	1.58198	4.69276	0.03029	0.99986
Tbrg3	-0.988246	2.83723	4.69208	0.0303019	0.99986
Sertm1	0.644752	4.60057	4.68732	0.030386	0.99986
Mbd3l2	-1.96667	-0.209446	4.68067	0.0305038	0.99986
1700012D01Rik	1.47817	0.553385	4.66666	0.0307537	0.99986
P2rx3	-1.64713	0.660981	4.66368	0.0308071	0.99986
Hmx1	-2.1537	-0.179512	4.65661	0.0309342	0.99986
Dkk2	-0.991238	3.5404	4.65493	0.0309645	0.99986
Fxyd5	-0.87013	4.30594	4.65181	0.0310209	0.99986
Nr4a3	0.742981	4.53997	4.64445	0.0311541	0.99986
Znhit2	0.902428	1.86348	4.6419	0.0312005	0.99986
E030030I06Rik	-3.64449	-1.12412	4.6226	0.0315534	0.99986
Acsm4	-2.10158	-0.246043	4.61836	0.0316315	0.99986
Alk	-0.951379	2.52304	4.61704	0.0316558	0.99986
Sulf1	0.639215	5.94572	4.61583	0.0316781	0.99986
Upk3bl	3.75094	0.478893	4.61534	0.0316873	0.99986
Slc17a6	-0.573058	6.82956	4.61111	0.0317654	0.99986
Mettl20	-1.0732	1.25132	4.60975	0.0317907	0.99986
Tnnt3	-1.33803	1.13207	4.59093	0.0321415	0.99986
Gm16551	-2.80112	-0.340802	4.57667	0.0324102	0.99986
AI506816	-1.76247	0.159216	4.5657	0.0326183	0.99986
4931406B18Rik	-2.78838	-0.308774	4.56486	0.0326343	0.99986
Prdm6	-1.15153	1.45557	4.55531	0.0328168	0.99986
Chd3	0.45799	10.218	4.54297	0.0330543	0.99986
Folr1	1.65436	2.67644	4.53704	0.033169	0.99986
6330415B21Rik	-1.25762	2.31622	4.53195	0.0332677	0.99986
Ttc21a	-1.20356	0.850731	4.53136	0.0332792	0.99986
Grp	0.779888	3.15944	4.52128	0.0334758	0.99986
Chrna2	2.12595	-0.234407	4.51329	0.0336325	0.99986
Col8a1	-1.24517	3.57944	4.50744	0.0337477	0.99986
Cdx2	-2.91463	-0.379359	4.50596	0.033777	0.99986
Cubn	-0.81662	2.24571	4.50406	0.0338145	0.99986
Pi15	-1.41966	1.29434	4.50374	0.0338208	0.99986
Pcsk9	-1.44089	0.906573	4.50232	0.0338488	0.99986
Gm10549	-2.02002	-0.235414	4.49773	0.0339399	0.99986
1700030C10Rik	1.17375	1.26385	4.49248	0.0340442	0.99986
Tppp3	-1.19922	2.70468	4.49003	0.0340931	0.99986
Tmprss9	-2.30666	-0.204499	4.48975	0.0340986	0.99986
Svep1	-0.750713	3.21336	4.48521	0.0341893	0.99986
Prr12	-0.588961	4.91452	4.48371	0.0342193	0.99986
Col6a1	-0.772248	5.60958	4.47577	0.0343788	0.99986
Npy2r	0.846854	2.7557	4.47238	0.0344469	0.99986
Twist1	-0.913319	1.89776	4.47119	0.0344709	0.99986
Il33	-1.1946	0.990583	4.46052	0.0346869	0.99986
Slco1a5	-2.07052	-0.194484	4.4603	0.0346915	0.99986
Ugt2a1	-3.30277	-0.477498	4.44894	0.0349229	0.99986
Wisp1	-0.977754	2.94594	4.44521	0.0349992	0.99986
Ndnf	0.484542	5.55427	4.44006	0.0351049	0.99986
Deb1	0.643108	3.91829	4.43876	0.0351317	0.99986
Card6	-1.30847	1.07353	4.43569	0.035195	0.99986
Gpr82	-1.26055	0.936508	4.42653	0.0353843	0.99986
Rtp1	-1.81039	-0.10453	4.42578	0.0354	0.99986
Pou2f1	-0.487629	6.13047	4.42442	0.0354281	0.99986
Dynap	-4.36763	-0.802855	4.42137	0.0354916	0.99986
Adad2	-2.61797	-0.588432	4.41715	0.0355795	0.99986
Gata2	-1.01024	1.31516	4.4116	0.0356953	0.99986
Slc25a18	-1.1279	0.958657	4.40554	0.0358225	0.99986
Hipk2	-0.539027	6.26686	4.39748	0.035992	0.99986
Deptor	-0.792212	2.39206	4.39698	0.0360027	0.99986
Trpm5	-1.0878	1.296	4.39631	0.0360167	0.99986
Cxcl16	-0.869339	1.91969	4.39373	0.0360713	0.99986
Ptk2b	0.577025	4.34032	4.38983	0.0361539	0.99986
Fancc	-0.833214	2.0351	4.38916	0.0361681	0.99986
D030047H15Rik	-1.41489	0.734196	4.38461	0.0362647	0.99986
Tmem30b	-1.44805	0.447897	4.3846	0.0362651	0.99986
Nefh	-1.20256	2.78078	4.38021	0.0363585	0.99986
Grm4	-0.72965	2.78249	4.37814	0.0364026	0.99986
Spint1	-1.35991	0.75157	4.37762	0.0364139	0.99986
B230323A14Rik	-2.58467	-0.529422	4.3769	0.0364292	0.99986
Wfdc5	-4.61766	-1.05615	4.37173	0.0365398	0.99986
Dnm3os	-0.906838	3.04736	4.36951	0.0365876	0.99986
Fam196b	-0.772946	3.32126	4.35676	0.0368623	0.99986
Cd68	-0.830647	2.59644	4.35669	0.0368638	0.99986
Hs3st3b1	-0.720551	3.45668	4.35628	0.0368728	0.99986
Acaa1b	-2.50249	-0.615676	4.3487	0.0370372	0.99986
Tnfrsf1a	-0.735627	2.67173	4.34182	0.0371871	0.99986
H2-M10.2	-2.98458	-0.713373	4.33574	0.0373202	0.99986
Stab2	-1.47566	0.306727	4.33566	0.0373218	0.99986
CK137956	-1.27186	0.76348	4.32324	0.0375952	0.99986
Lhx1os	-1.74028	0.536033	4.31851	0.0376998	0.99986
4833418N02Rik	-1.44174	0.549841	4.30566	0.0379857	0.99986
LOC100862268	-1.30925	0.475068	4.30558	0.0379876	0.99986
Sv2b	0.457204	6.46687	4.30548	0.0379897	0.99986
Sva	-5.33512	-1.43228	4.30211	0.0380651	0.99986
Evpl	-1.11178	1.62426	4.30196	0.0380685	0.99986
Gfra3	-3.17417	-0.949328	4.29651	0.0381907	0.99986
Il18bp	-0.979851	1.61875	4.28339	0.0384864	0.99986
Tmem26	-0.724236	2.77623	4.28292	0.0384972	0.99986
Kmt2d	-0.444818	6.11851	4.28004	0.0385625	0.99986
AW046200	-2.36874	-0.438198	4.27516	0.0386733	0.99986
Tlx3	-2.35568	-0.21199	4.27426	0.0386939	0.99986
Nkx1-1	-2.99952	-0.451482	4.26932	0.0388064	0.99986
Sox4	0.461797	9.55974	4.26747	0.0388487	0.99986
Nova1	-0.678597	6.98477	4.2627	0.0389579	0.99986
Fosb	-1.99896	-0.147796	4.25794	0.0390674	0.99986
Cdhr3	-1.87112	-0.226146	4.25549	0.0391236	0.99986
2310050C09Rik	-4.81429	-0.539561	4.2494	0.0392641	0.99986
Pqlc2	-1.20611	1.12161	4.24867	0.0392811	0.99986
Upk1b	-2.19472	1.85948	4.24594	0.0393442	0.99986
Matn2	-0.627433	3.61659	4.24456	0.0393764	0.99986
Abhd12b	-3.20722	-0.982245	4.23586	0.0395785	0.99986
Vgll3	-1.23305	1.08541	4.23341	0.0396357	0.99986
Tmem204	0.908316	2.32599	4.2318	0.0396734	0.99986
Ccdc79	-1.50741	0.329702	4.22356	0.0398665	0.99986
Creg2	-0.706979	3.83637	4.22326	0.0398736	0.99986
Ptpre	0.579245	3.97642	4.2193	0.0399667	0.99986
Crhbp	-1.39475	0.526814	4.21472	0.0400748	0.99986
Nrn1	-0.464654	6.00587	4.21414	0.0400883	0.99986
Scn9a	-0.641603	5.04537	4.21397	0.0400923	0.99986
Gkn3	-2.80724	-0.706622	4.20906	0.0402087	0.99986
Six4	-0.974111	1.69697	4.20508	0.0403031	0.99986
Zbtb7b	-0.93636	1.79192	4.19687	0.0404986	0.99986
Ccdc108	-1.0747	1.02418	4.18905	0.040686	0.99986
Chst5	-1.8725	0.162864	4.18084	0.0408834	0.99986
Myh10	0.400964	9.81353	4.17755	0.0409628	0.99986
Cpb2	-2.45846	-0.53477	4.17209	0.0410952	0.99986
Slc26a5	-2.02195	0.026898	4.17003	0.0411451	0.99986
Pax2	-1.95845	-0.226355	4.16408	0.0412899	0.99986
Skint3	4.07953	-0.871102	4.16146	0.0413536	0.99986
BC055111	-3.21186	-0.83981	4.13761	0.0419405	0.99986
Mpped1	0.400701	8.46828	4.13597	0.0419809	0.99986
Ghrl	-2.10516	-0.41646	4.12994	0.0421309	0.99986
Islr	-0.807268	4.0815	4.12221	0.0423238	0.99986
Rsph1	0.918363	1.94492	4.11887	0.0424075	0.99986
Hoxb3	-2.33918	-0.532833	4.11521	0.0424992	0.99986
Flt3	-2.16863	-0.364302	4.11279	0.0425602	0.99986
Ssh3	-0.922054	1.60094	4.11265	0.0425636	0.99986
Tmem220	2.04789	-0.408311	4.10856	0.0426667	0.99986
Arx	0.554662	5.78216	4.10582	0.0427359	0.99986
Dlk1	-0.66136	3.3859	4.10204	0.0428314	0.99986
Susd2	-0.782171	2.15133	4.10156	0.0428438	0.99986
Fez1	0.446414	8.19216	4.09661	0.0429692	0.99986
Fam32a	0.435813	7.41346	4.08983	0.0431419	0.99986
Stil	-0.814276	3.99	4.08433	0.0432825	0.99986
Col9a1	-1.32601	0.977671	4.08285	0.0433206	0.99986
Mir6236	0.707258	5.89334	4.07251	0.0435865	0.99986
4930545L23Rik	-1.41819	0.716507	4.0723	0.043592	0.99986
Pcdhb16	0.502138	5.12917	4.07182	0.0436042	0.99986
Cplx2	0.390121	8.23693	4.06983	0.0436555	0.99986
Adamtsl3	-1.1935	2.87314	4.06912	0.0436741	0.99986
5031410I06Rik	-1.63586	0.0478324	4.06563	0.0437644	0.99986
Cbln3	-1.52364	0.338639	4.05085	0.044149	0.99986
Sfn	-1.97101	-0.337763	4.05075	0.0441518	0.99986
Pltp	0.829964	2.78273	4.04934	0.0441885	0.99986
Cntn2	0.49271	8.68649	4.04718	0.0442452	0.99986
Fam217a	-1.21102	0.548487	4.04704	0.0442488	0.99986
Atp10b	-0.908779	1.80278	4.03804	0.0444856	0.99986
Lef1	-0.628576	4.31559	4.03609	0.0445368	0.99986
Nlrp5-ps	0.766139	5.30706	4.0341	0.0445895	0.99986
Steap2	-0.509659	4.68673	4.03131	0.0446632	0.99986
Igsf10	-0.530749	4.77607	4.0266	0.0447882	0.99986
4930404N11Rik	-1.00915	1.56683	4.01534	0.0450882	0.99986
A4galt	-0.959093	1.52851	4.01062	0.0452146	0.99986
Akap13	-0.447527	5.69327	4.00968	0.0452397	0.99986
Slc16a10	-0.759483	2.41353	4.00237	0.0454363	0.99986
Hoxc6	-3.81719	-1.15962	4.0016	0.0454572	0.99986
Ogn	-0.690749	5.77877	3.99783	0.0455589	0.99986
Slc28a1	-2.34929	-0.50143	3.99453	0.0456481	0.99986
Bzw2	0.386012	8.24259	3.98889	0.0458013	0.99986
Snx20	-3.02627	-0.397555	3.98576	0.0458864	0.99986
Rspo2	0.571729	3.89577	3.98546	0.0458947	0.99986
Mogat1	-3.54392	-1.25709	3.98306	0.0459601	0.99986
Cnksr1	-2.46682	-0.58676	3.97851	0.0460843	0.99986
Ehf	-1.21283	0.734586	3.97456	0.0461925	0.99986
E030002O03Rik	-2.05027	-0.124307	3.97067	0.0462993	0.99986
Drosha	0.414144	7.99924	3.9704	0.0463066	0.99986
Irx6	-3.25579	-0.695952	3.96879	0.0463511	0.99986
Traf3ip1	0.482244	5.10786	3.96174	0.0465454	0.99986
Hist1h2ae	-1.57523	0.057626	3.95881	0.0466268	0.99986
Foxa2	-2.50953	-0.343689	3.95205	0.0468143	0.99986
Six6	-2.61896	-0.370105	3.94728	0.0469472	0.99986
Zbtb8os	0.678057	2.97638	3.94125	0.0471158	0.99986
Rnpc3	-0.580173	6.38589	3.93279	0.0473532	0.99986
Strc	-2.40962	-0.36679	3.92751	0.0475022	0.99986
Prol1	-2.04403	0.119125	3.92591	0.0475475	0.99986
Cdh15	-1.56229	0.129236	3.91509	0.0478545	0.99986
Psg29	-2.24279	-0.156007	3.91233	0.0479332	0.99986
Cd300a	-1.79375	0.743654	3.91079	0.047977	0.99986
Kcng2	-1.20087	0.574916	3.90938	0.0480173	0.99986
Ptch2	-1.26394	0.957798	3.8983	0.0483349	0.99986
Acox1	0.380193	7.12297	3.89796	0.0483449	0.99986
Tmem200b	-2.94597	-0.768282	3.89766	0.0483535	0.99986
Nans	0.558252	5.43812	3.89453	0.0484434	0.99986
Alpl	-1.05176	3.45094	3.89256	0.0485004	0.99986
Gm16796	-2.22509	-0.325575	3.88683	0.0486663	0.99986
Col24a1	-1.10955	1.47402	3.88672	0.0486695	0.99986
Hrnr	-2.37027	2.8942	3.88664	0.0486717	0.99986
Sp7	-1.20295	0.565527	3.8857	0.048699	0.99986
Gtf2f1	0.412774	7.16626	3.87226	0.0490905	0.99986
Nyap1	0.647993	6.73325	3.86401	0.0493323	0.99986
Atp5k	0.843069	3.95512	3.85819	0.0495037	0.99986
Snrpe	-0.620956	3.49181	3.85755	0.0495226	0.99986
Eef1a1	0.560663	10.3616	3.84719	0.0498296	0.99986
AI467606	-2.54484	-0.522021	3.84679	0.0498412	0.99986
Dtwd2	-0.71377	2.48478	3.84218	0.0499785	0.99986
Cdk18	-1.22828	0.722046	3.84191	0.0499864	0.99986
Vamp1	-0.904697	2.01111	3.84107	0.0500117	0.99986
Slc2a8	-1.04648	0.993354	3.84065	0.0500241	0.99986
Ntf3	0.670945	3.38476	3.83601	0.0501629	0.99986
Dio3	1.28415	1.42482	3.83393	0.0502249	0.99986
Adamts13	-2.60555	-0.323863	3.83136	0.050302	0.99986
Tceal5	0.47693	5.06524	3.8277	0.0504121	0.99986
Dhh	-2.15579	-0.408802	3.82615	0.0504589	0.99986
Nsg2	0.501066	10.6426	3.81816	0.0506997	0.99986
Pnoc	-0.812664	2.11545	3.80021	0.0512463	0.99986
Map2k3os	1.44756	0.0779647	3.79771	0.0513227	0.99986
Ebf4	-0.686359	3.09753	3.79669	0.051354	0.99986
Angpt2	-0.695899	3.28136	3.79252	0.051482	0.99986
2410004I01Rik	-1.16504	0.971561	3.78486	0.0517184	0.99986
Basp1	0.404254	11.211	3.78345	0.0517617	0.99986
Gdf7	-2.03915	-0.52311	3.77895	0.0519012	0.99986
Lox	-0.583261	5.4325	3.76923	0.0522037	0.99986
Gm15679	-1.3289	0.539556	3.76552	0.0523196	0.99986
Tmem255a	-0.759996	3.60044	3.76521	0.0523292	0.99986
Maz	0.547478	7.1228	3.76379	0.0523738	0.99986
Sprr1a	-2.0316	1.37109	3.76339	0.0523863	0.99986
Lrriq1	0.639654	3.05013	3.763	0.0523984	0.99986
Cdkn1c	-0.474215	8.21246	3.75758	0.0525686	0.99986
Cdh26	-2.11976	-0.417726	3.75171	0.0527535	0.99986
Chac1	-1.1989	0.921554	3.75115	0.0527712	0.99986
Ikzf4	-0.682393	3.43618	3.74898	0.0528397	0.99986
Cldn5	0.612386	4.75222	3.74832	0.0528607	0.99986
Slc2a4	-1.04444	0.866603	3.74767	0.0528812	0.99986
Arsi	-1.28273	1.30695	3.74225	0.053053	0.99986
Tead1	-0.617913	5.39195	3.74195	0.0530624	0.99986
AI593442	-0.508982	5.74265	3.74093	0.053095	0.99986
Gabra2	0.427085	6.06105	3.73996	0.0531256	0.99986
Zbed6	-0.489936	5.99254	3.73943	0.0531426	0.99986
Snx22	-0.875308	1.6917	3.73856	0.0531703	0.99986
Ccl3	-1.65081	-0.0183589	3.73535	0.0532724	0.99986
2700097O09Rik	-0.865411	2.09343	3.72858	0.0534888	0.99986
Emx1	0.716701	3.33308	3.72578	0.0535786	0.99986
Prps2	0.436616	5.44798	3.72241	0.0536867	0.99986
Igsf6	-0.862872	1.7178	3.72209	0.0536972	0.99986
Ccdc37	-1.01903	1.08707	3.72017	0.053759	0.99986
Cdh1	-0.821787	4.17274	3.71508	0.0539229	0.99986
Enpep	-0.653048	3.56464	3.71478	0.0539327	0.99986
Cyp2ab1	-3.12428	-0.795857	3.71332	0.05398	0.99986
Cd302	-0.743569	2.41015	3.7117	0.0540323	0.99986
Slc16a2	0.418524	6.16912	3.71142	0.0540414	0.99986
Srrm4os	-0.908554	2.88642	3.71125	0.054047	0.99986
Col3a1	-0.566701	8.13485	3.71121	0.0540482	0.99986
Slc44a4	-2.90659	-0.6471	3.71113	0.0540508	0.99986
Brms1l	0.382029	6.49783	3.70484	0.054255	0.99986
Ppp1r13l	-1.29443	0.688672	3.70386	0.0542867	0.99986
Htr2b	-1.30745	0.633627	3.70352	0.0542978	0.99986
Cpxm1	-0.7728	3.39298	3.70209	0.0543444	0.99986
Abca7	-0.713095	3.20049	3.69857	0.0544591	0.99986
Hmgn2	-0.955627	3.01105	3.69631	0.0545331	0.99986
Col6a3	-0.520547	6.23368	3.69445	0.0545937	0.99986
Amh	-3.1973	-0.861838	3.6936	0.0546215	0.99986
Wsb1	-0.508853	7.66024	3.69263	0.0546533	0.99986
Igf2os	-0.879438	2.12874	3.68992	0.0547421	0.99986
Crabp2	-0.92643	2.79171	3.68598	0.0548719	0.99986
Adra2b	-1.73665	-0.11332	3.68337	0.0549577	0.99986
Anp32a	0.382795	8.58993	3.6815	0.0550194	0.99986
Robo3	-1.4212	0.833115	3.6754	0.0552211	0.99986
Npsr1	-1.52366	0.569596	3.6682	0.0554601	0.99986
Selm	-0.860048	2.38766	3.66487	0.0555708	0.99986
Cyp2g1	-3.16786	-0.808705	3.66297	0.0556343	0.99986
Brms1	0.635503	3.97798	3.65996	0.0557351	0.99986
Tfap2a	-1.54253	0.675094	3.65742	0.0558199	0.99986
Ak7	0.89711	1.93246	3.65727	0.0558252	0.99986
Gm9573	-2.11395	0.376429	3.65547	0.0558852	0.99986
Sphkap	0.451074	7.19416	3.64732	0.0561597	0.99986
Calm2	0.377514	9.66456	3.64694	0.0561724	0.99986
Slc29a1	0.585954	4.50482	3.64585	0.056209	0.99986
Gm20172	-1.50262	0.15811	3.64138	0.0563602	0.99986
Vipr2	-1.08586	0.876146	3.64072	0.0563827	0.99986
BC039771	-1.47977	0.392746	3.6334	0.0566311	0.99986
Itgav	-0.466983	6.01814	3.63087	0.0567171	0.99986
Tfeb	-1.31172	0.403246	3.62989	0.0567507	0.99986
Amelx	2.29464	-0.299602	3.62875	0.0567893	0.99986
Wnt5b	-1.0471	1.24955	3.62376	0.0569599	0.99986
Meg3	-0.517473	9.18888	3.62177	0.0570281	0.99986
Rps11	0.511849	7.48367	3.62006	0.0570867	0.99986
Gm17066	-0.632398	5.48087	3.61698	0.0571926	0.99986
Atxn2l	-0.436116	5.41186	3.60498	0.0576069	0.99986
Zmat4	-0.751098	3.29921	3.60495	0.0576079	0.99986
Cck	0.722921	3.63329	3.60397	0.0576416	0.99986
Gpx3	-0.751766	3.15211	3.60356	0.057656	0.99986
Zfp703	-0.913883	3.14384	3.59962	0.0577929	0.99986
Riiad1	-0.905371	1.20448	3.58874	0.0581722	0.99986
Kcnk6	-0.92287	1.72486	3.58344	0.0583583	0.99986
Ephx4	0.748481	2.47151	3.57491	0.0586587	0.99986
Ubn2	-0.445904	7.01266	3.5729	0.0587296	0.99986
Ltbp3	-0.619233	3.6947	3.56171	0.0591268	0.99986
Kirrel2	-1.76733	-0.17004	3.54971	0.0595558	0.99986
Hip1r	0.503269	5.79488	3.54967	0.0595571	0.99986
Nnt	0.696046	4.54553	3.54962	0.0595591	0.99986
Hoxb2	-3.06694	-0.87497	3.54754	0.0596337	0.99986
Stag3	-0.716645	2.21951	3.54692	0.0596559	0.99986
LOC102633315	-1.88731	-0.405611	3.54555	0.0597055	0.99986
Gm15612	-0.890137	1.43236	3.54291	0.0598003	0.99986
Polr2h	0.545783	3.75614	3.53541	0.0600713	0.99986
Spag17	-0.961204	1.34068	3.53392	0.0601254	0.99986
Pik3ap1	-0.983808	1.14421	3.53111	0.0602274	0.99986
Psmc1	0.362801	7.91433	3.52924	0.0602954	0.99986
Dpf1	0.37453	7.17039	3.52756	0.0603566	0.99986
Mum1l1	-0.606874	3.52968	3.52198	0.0605601	0.99986
Gm12130	-2.18194	-0.646552	3.51832	0.0606938	0.99986
Hephl1	-2.03612	-0.443498	3.51165	0.0609388	0.99986
Bag3	-0.692273	2.65827	3.49155	0.0616827	0.99986
Dennd1b	-0.466902	5.08198	3.48475	0.0619365	0.99986
Slco1c1	0.44821	5.92587	3.48324	0.0619931	0.99986
Trpv3	-1.85967	-0.231816	3.48324	0.0619933	0.99986
2610203C20Rik	-0.536377	7.08364	3.48207	0.0620372	0.99986
Mpc1	1.25397	1.06104	3.48155	0.0620564	0.99986
9530091C08Rik	-0.675927	2.30881	3.47912	0.0621479	0.99986
Prdm13	-1.56634	0.143223	3.46731	0.0625931	0.99986
Zc3hav1l	-0.472098	5.0137	3.46661	0.0626194	0.99986
Morn4	0.462418	5.93882	3.46143	0.062816	0.99986
Srrm2	-0.371416	8.54771	3.45102	0.0632127	0.99986
Nenf	0.668818	4.69943	3.44857	0.0633067	0.99986
AU021092	-0.730379	2.16272	3.44603	0.0634038	0.99986
Tpm3	0.400678	6.64938	3.44374	0.063492	0.99986
Nova2	-0.422384	5.45878	3.43961	0.0636506	0.99986
Ube2e1	0.52706	5.20204	3.43821	0.0637047	0.99986
Gpatch4	0.405402	5.86282	3.43255	0.0639233	0.99986
Ssc5d	-1.11509	0.692235	3.41436	0.0646313	0.99986
Gm16523	-1.36235	1.22297	3.41294	0.0646872	0.99986
Lsm7	-1.03375	1.14091	3.41252	0.0647034	0.99986
Mafk	0.531369	4.47002	3.4122	0.0647159	0.99986
Kcnh5	-0.58517	3.68372	3.41071	0.0647746	0.99986
Lgals3	-1.3619	0.862095	3.40888	0.0648466	0.99986
Chrng	-3.17638	-1.00429	3.40751	0.0649002	0.99986
Rpl27a	0.549755	4.47518	3.40009	0.0651929	0.99986
Ugt1a6a	3.02603	-0.712467	3.3937	0.0654461	0.99986
Alyref	0.413224	6.63097	3.39133	0.0655401	0.99986
Rtp2	-1.76526	-0.17641	3.39125	0.0655431	0.99986
Esrp1	-2.03573	0.0180435	3.3875	0.0656925	0.99986
Kdm5c	0.355406	7.14379	3.38653	0.0657311	0.99986
Fmo1	-0.485996	5.29632	3.38358	0.0658487	0.99986
Fam96b	0.641418	4.8552	3.38266	0.0658858	0.99986
C1qtnf3	-2.04032	-0.421072	3.37772	0.0660835	0.99986
Wnk1	-0.381811	8.0722	3.37477	0.0662016	0.99986
Gpc2	0.419546	7.19422	3.37104	0.0663517	0.99986
Fbxl4	-0.560407	3.57921	3.36739	0.0664992	0.99986
Vrtn	-2.4594	-0.661348	3.36559	0.0665719	0.99986
Myo1d	-0.660615	2.52533	3.36267	0.0666898	0.99986
Cdr1	-0.669657	2.53262	3.35929	0.0668267	0.99986
6330408A02Rik	0.548347	4.49338	3.35882	0.0668461	0.99986
Gng8	-2.53981	-0.402633	3.35126	0.0671537	0.99986
Loxl4	-1.39269	0.529207	3.35054	0.067183	0.99986
Zcchc5	-1.05688	1.72523	3.34598	0.0673694	0.99986
A930011O12Rik	-0.509007	6.09581	3.34579	0.0673773	0.99986
Lss	0.415614	5.75385	3.34478	0.0674185	0.99986
4930506M07Rik	0.377364	8.71285	3.34471	0.0674215	0.99986
Mid1	-1.1591	6.02147	3.34464	0.0674244	0.99986
9030617O03Rik	-0.694155	2.21036	3.33884	0.0676625	0.99986
Tmem150c	0.415673	5.84269	3.33852	0.0676756	0.99986
Khdrbs3	0.3606	8.21963	3.33696	0.0677398	0.99986
Snx31	-2.06028	-0.251627	3.33007	0.0680239	0.99986
Panx3	-2.58299	-0.454079	3.32833	0.0680958	0.99986
Ccnl2	-0.458329	4.99618	3.32725	0.0681405	0.99986
Apoa2	-2.75967	-0.694267	3.32715	0.0681449	0.99986
Ankfn1	-0.652703	3.00978	3.32617	0.0681854	0.99986
Speer4b	-1.78876	-0.438961	3.32175	0.0683691	0.99986
Peg10	-0.405786	6.57267	3.31587	0.0686139	0.99986
Lig4	0.44372	5.27295	3.31552	0.0686284	0.99986
Flrt3	0.354084	7.34206	3.31505	0.0686481	0.99986
Trim29	-2.45705	-0.06662	3.31338	0.0687179	0.99986
Gm4787	-1.30597	0.422078	3.31222	0.0687663	0.99986
Sgms2	-0.825054	3.00381	3.30824	0.0689335	0.99986
Wdfy4	-1.38148	0.553661	3.3054	0.0690526	0.99986
Krt4	-2.39223	2.24828	3.30195	0.0691977	0.99986
St8sia6	-1.08692	0.793548	3.29462	0.0695071	0.99986
Corin	-1.73582	0.174208	3.28725	0.0698199	0.99986
Nxph1	0.3846	5.81344	3.28629	0.0698609	0.99986
Mrc2	-0.794541	3.48144	3.2852	0.0699072	0.99986
Hmgcr	0.365822	8.46085	3.28222	0.0700341	0.99986
Tnfrsf23	-1.76005	-0.191566	3.28143	0.0700679	0.99986
Cldn1	0.595106	3.94295	3.27469	0.0703564	0.99986
Slc35f3	0.980408	1.64038	3.2737	0.0703989	0.99986
Ttc39a	-1.1426	0.5162	3.27297	0.0704298	0.99986
Medag	-0.780162	1.96836	3.27116	0.0705077	0.99986
Mppe1	-0.957368	1.54829	3.26342	0.070841	0.99986
Acnat1	-1.94547	-0.451128	3.26309	0.0708556	0.99986
Zfp677	-0.631489	3.44163	3.26275	0.0708702	0.99986
6230400D17Rik	-1.74599	-0.0687526	3.25903	0.071031	0.99986
Gm6297	-0.828613	1.70201	3.25805	0.0710737	0.99986
Adhfe1	-0.739217	2.33318	3.2517	0.0713496	0.99986
Gli3	-0.587276	5.37659	3.2436	0.0717027	0.99986
A330076H08Rik	-0.694204	3.25101	3.24351	0.0717066	0.99986
Vps13b	-0.397633	6.50443	3.23948	0.0718835	0.99986
Psg25	-3.52879	-1.33782	3.23722	0.0719827	0.99986
Kcnk12	-1.47096	0.29381	3.22875	0.072356	0.99986
Eprs	0.331265	8.72339	3.22065	0.0727146	0.99986
Lrrc14b	-0.704338	2.93505	3.21785	0.0728391	0.99986
Pkp1	-1.76342	0.764898	3.21634	0.0729064	0.99986
Tmem234	0.553845	4.7723	3.21612	0.0729165	0.99986
Grb10	-0.358137	7.77307	3.21608	0.072918	0.99986
Bdh1	0.408088	6.9836	3.21444	0.0729911	0.99986
Foxc1	-0.474597	5.69956	3.21336	0.0730395	0.99986
Keap1	0.470958	5.61438	3.21202	0.0730992	0.99986
2810008D09Rik	-0.801534	2.33084	3.21096	0.0731465	0.99986
Igf2bp2	-0.484062	5.92874	3.20832	0.0732649	0.99986
Ube2g2	0.449238	5.81726	3.20445	0.073438	0.99986
Serinc4	-1.31974	0.367645	3.20374	0.0734699	0.99986
Nrp2	0.420918	8.10697	3.20004	0.0736366	0.99986
Agtr1a	-0.926737	0.915428	3.19596	0.0738206	0.99986
Cdkl5	0.377586	5.83547	3.18839	0.0741631	0.99986
D630023F18Rik	0.75788	1.7987	3.18573	0.074284	0.99986
Igf2	-0.549327	8.31859	3.18383	0.0743704	0.99986
Plscr4	-1.1727	1.28198	3.18179	0.0744633	0.99986
Acer1	-2.5604	-0.742599	3.17555	0.0747481	0.99986
Vps8	0.356114	6.42082	3.17191	0.0749146	0.99986
Nfu1	0.486216	4.7837	3.17102	0.0749557	0.99986
Ikbip	-0.486865	4.3333	3.17097	0.0749578	0.99986
Ncoa4	0.539333	4.00093	3.1643	0.0752648	0.99986
Clcnka	-2.56435	-0.361538	3.16409	0.0752745	0.99986
4930480K15Rik	-0.839247	2.12739	3.16398	0.0752792	0.99986
Irak2	-0.935854	0.99867	3.16299	0.0753252	0.99986
Thada	-0.454899	4.8935	3.15692	0.0756057	0.99986
Plekhh3	-0.806733	2.06134	3.15585	0.0756554	0.99986
Slc2a4rg-ps	-0.855866	1.18874	3.15475	0.0757063	0.99986
Mpzl2	-1.00068	1.95165	3.15453	0.0757165	0.99986
4930563F08Rik	-1.12513	0.701282	3.14184	0.0763076	0.99986
Rab38	-1.27401	0.155102	3.13799	0.0764882	0.99986
Mertk	-0.825897	1.98339	3.1376	0.0765063	0.99986
Lgi3	-1.03472	0.536409	3.13689	0.0765396	0.99986
2010320M18Rik	0.752605	1.63417	3.13569	0.0765958	0.99986
Gm19466	-1.52924	-0.181077	3.135	0.0766286	0.99986
Apex1	0.604537	4.80749	3.13356	0.0766961	0.99986
5031434C07Rik	-1.89731	-0.335687	3.1278	0.0769673	0.99986
Hrh3	-0.837275	1.36367	3.12612	0.0770468	0.99986
Col7a1	-0.818198	1.62105	3.12243	0.0772214	0.99986
Thsd4	-0.644309	5.21884	3.11974	0.0773491	0.99986
Hypk	0.438292	6.33326	3.11745	0.0774578	0.99986
4931403G20Rik	-1.99115	-0.423902	3.11014	0.0778063	0.99986
AW011738	-0.712151	2.17068	3.10561	0.0780232	0.99986
Timp4	-1.15937	0.578176	3.09982	0.078301	0.99986
AI837181	0.822837	3.75323	3.09837	0.0783708	0.99986
Cited4	-2.38725	-0.562959	3.09802	0.0783874	0.99986
Bcat2	-0.631126	2.55354	3.09762	0.078407	0.99986
Tmprss15	1.88949	0.0831995	3.09407	0.0785778	0.99986
Gcc1	0.484736	4.84695	3.09175	0.0786903	0.99986
Bcl2l15	-1.80774	-0.326999	3.09151	0.0787017	0.99986
Mfap4	-0.529085	4.90843	3.08881	0.0788323	0.99986
Ndrg1	0.341661	7.11353	3.08851	0.0788471	0.99986
Hspe1	0.573925	3.79776	3.08364	0.0790832	0.99986
Park2	-0.869936	1.4974	3.08194	0.0791661	0.99986
Greb1l	-0.650666	3.20434	3.07705	0.0794046	0.99986
Fbxo43	-2.66181	-0.864332	3.07683	0.079415	0.99986
Adamts6	-0.612341	3.32829	3.07651	0.0794309	0.99986
S100b	-0.984663	1.47825	3.07507	0.0795012	0.99986
Tubb3	0.496189	10.4531	3.07462	0.079523	0.99986
Cd244	-2.24572	-0.841992	3.0681	0.0798429	0.99986
Ndufb7	0.539789	4.42668	3.06367	0.0800606	0.99986
Slc25a21	-2.86478	-0.778988	3.06209	0.0801387	0.99986
Rasl11b	0.564902	3.45522	3.06192	0.0801469	0.99986
Vmn2r29	-0.970735	2.06412	3.05943	0.0802698	0.99986
Bsn	-0.35767	6.27867	3.05876	0.0803031	0.99986
Fam178b	-2.52189	-0.787146	3.05763	0.0803589	0.99986
Apbb3	0.70356	2.87931	3.05741	0.0803697	0.99986
Pcdhga7	-0.478673	4.14538	3.05267	0.0806046	0.99986
Kcnk9	-1.51911	0.302103	3.05246	0.0806148	0.99986
Kcnc3	-0.655703	2.83074	3.05177	0.0806491	0.99986
Dgkg	0.450593	4.64761	3.04678	0.0808972	0.99986
Hmgn1	0.460183	5.93086	3.04533	0.0809696	0.99986
Sowahb	-1.77289	-0.0160185	3.04167	0.0811523	0.99986
1110020A21Rik	-1.33181	0.426455	3.03879	0.0812963	0.99986
Chrnd	-2.59064	-0.749451	3.03784	0.0813441	0.99986
Gpr143	-2.80245	-0.945932	3.03736	0.081368	0.99986
2700038G22Rik	-0.936516	0.96482	3.03423	0.081525	0.99986
Ces2g	-2.39305	-0.641866	3.03362	0.0815557	0.99986
Islr2	0.420914	9.518	3.03157	0.0816591	0.99986
Xpa	0.400299	5.30404	3.0304	0.0817177	0.99986
Hivep3	-0.534446	3.82267	3.03015	0.0817302	0.99986
Slc29a2	-0.70636	2.63012	3.02902	0.0817875	0.99986
Mtss1	0.331501	7.92395	3.02882	0.0817974	0.99986
Acot13	0.493909	4.25747	3.02563	0.0819586	0.99986
Serf1	0.371829	7.03262	3.02202	0.0821413	0.99986
Zc3h15	0.336694	7.4868	3.02065	0.0822105	0.99986
Shcbp1l	-1.25981	0.552449	3.01778	0.082356	0.99986
Snord47	-1.56299	0.106207	3.01091	0.082706	0.99986
Lactbl1	-2.47489	-0.92348	3.0064	0.0829365	0.99986
Lars2	-0.75195	3.07841	3.00052	0.0832377	0.99986
Col2a1	-0.526883	3.70566	2.99816	0.0833589	0.99986
Cth	-1.27773	0.406321	2.99793	0.0833712	0.99986
Tmod1	-1.66318	-0.135328	2.99763	0.0833863	0.99986
Ryr2	-0.442706	5.00441	2.9965	0.0834448	0.99986
Prss53	-1.56054	-0.111279	2.99254	0.0836488	0.99986
Smtnl2	0.619551	2.59327	2.986	0.0839872	0.99986
Cldn11	-0.66165	5.27065	2.98591	0.0839921	0.99986
Igfbpl1	0.377865	6.98255	2.98175	0.0842081	0.99986
Dna2	-0.665735	2.84062	2.98158	0.0842172	0.99986
Prrx1	-0.57117	4.20562	2.97844	0.0843807	0.99986
Gpc6	-0.501925	4.29691	2.97785	0.0844111	0.99986
Rorb	-0.456772	6.86574	2.97705	0.084453	0.99986
Slc4a10	-0.465343	5.589	2.9753	0.0845443	0.99986
Rab11fip3	0.393977	6.12089	2.97078	0.0847811	0.99986
Myl12b	0.356693	7.4843	2.96679	0.0849906	0.99986
Capg	-1.15155	0.650179	2.96628	0.085017	0.99986
Gm16023	-1.01517	1.64891	2.96471	0.0850998	0.99986
Card14	-1.13803	0.323525	2.96244	0.085219	0.99986
Hsf2bp	-1.7166	-0.445079	2.96033	0.0853303	0.99986
Usf2	0.406588	5.97256	2.95931	0.0853845	0.99986
Adh5	0.359183	6.68712	2.95753	0.0854783	0.99986
Snai1	-1.28184	0.509546	2.95398	0.0856661	0.99986
Slc12a3	-2.36393	-0.826962	2.95287	0.0857249	0.99986
Bgn	-0.590787	5.43849	2.95273	0.0857327	0.99986
Nt5dc1	-0.689262	1.81914	2.95157	0.0857943	0.99986
Hoxc13	-2.64263	-0.426179	2.94979	0.0858889	0.99986
Car13	-0.996493	2.06176	2.94868	0.0859477	0.99986
Comtd1	-0.787783	1.42187	2.94739	0.0860162	0.99986
4930579G24Rik	-0.714352	1.70168	2.94542	0.0861211	0.99986
Fbxo47	-1.10274	0.531069	2.94436	0.086178	0.99986
Thnsl2	1.03724	0.80092	2.9441	0.0861915	0.99986
Cdh23	-0.64311	2.79112	2.9439	0.0862024	0.99986
Ier5	0.400845	5.56855	2.94357	0.08622	0.99986
Slc22a14	-2.35862	-0.583447	2.94244	0.0862804	0.99986
Nxph3	0.578309	4.20266	2.94235	0.0862853	0.99986
Il12rb1	-2.99068	-1.00122	2.9406	0.0863789	0.99986
Clec1b	1.60351	-0.0865049	2.94046	0.0863861	0.99986
Mss51	-1.20225	0.550185	2.93823	0.0865054	0.99986
Pde4dip	0.329874	8.68372	2.93618	0.0866151	0.99986
Cdk6	-0.607651	4.2151	2.93584	0.0866335	0.99986
Klhl23	0.371591	7.89736	2.93493	0.0866824	0.99986
Rs1	-1.09882	1.20655	2.92731	0.0870924	0.99986
Nr5a2	-1.25463	0.54569	2.92079	0.087445	0.99986
Gm6277	1.24945	0.170369	2.92037	0.0874681	0.99986
Slc50a1	-0.618392	2.83886	2.91828	0.0875811	0.99986
Fgf5	-1.17661	0.43695	2.91486	0.0877669	0.99986
Msra	0.388649	5.25609	2.90858	0.0881096	0.99986
Nedd8	0.375479	6.89085	2.90623	0.0882377	0.99986
Zbtb32	-1.75721	-0.240543	2.90617	0.088241	0.99986
Tssk3	2.08372	-0.92559	2.90594	0.088254	0.99986
Rin2	-0.423966	5.09918	2.90565	0.0882696	0.99986
BC005624	0.37562	5.87102	2.90398	0.0883613	0.99986
Zfp428	0.511155	5.97358	2.90052	0.0885509	0.99986
Fam212a	0.847728	1.25526	2.8975	0.0887172	0.99986
Nxnl1	-2.09094	-0.559696	2.89669	0.0887618	0.99986
Fancf	-0.657045	3.15754	2.89366	0.0889288	0.99986
Gnpnat1	-0.807123	2.46569	2.89057	0.0890996	0.99986
2810410L24Rik	-0.822817	1.35179	2.88967	0.0891491	0.99986
Akip1	0.615414	2.36206	2.88956	0.0891554	0.99986
Ano3	0.5789	4.3189	2.88759	0.0892645	0.99986
Prrx2	-1.40808	-0.0235301	2.88602	0.0893515	0.99986
Rere	-0.32894	6.54558	2.88442	0.0894404	0.99986
Nes	0.429798	8.20972	2.88424	0.0894501	0.99986
Tpd52	0.445522	4.66204	2.88116	0.0896215	0.99986
Cybrd1	-0.572355	3.36483	2.8809	0.0896357	0.99986
Slc26a10	-1.4311	-0.00366998	2.88029	0.0896701	0.99986
Lrig3	-0.56384	3.12021	2.87306	0.0900732	0.99986
Chadl	-0.735773	1.56363	2.87068	0.0902065	0.99986
Adra1d	-1.63085	0.0543341	2.87063	0.0902096	0.99986
Impact	-0.673286	5.30235	2.8706	0.0902111	0.99986
Rab32	-0.792516	1.33973	2.86722	0.0904012	0.99986
Pabpc4	0.388664	5.30269	2.86561	0.0904915	0.99986
Fam19a2	0.432867	6.83213	2.86244	0.0906701	0.99986
AU040972	-1.51552	-0.0818424	2.86235	0.090675	0.99986
A2m	-0.86319	3.41595	2.85937	0.0908431	0.99986
Vsx1	-1.86431	-0.529121	2.85698	0.0909784	0.99986
Zfp580	-0.590786	3.77093	2.85417	0.0911373	0.99986
AI450353	-0.796688	1.46027	2.85056	0.0913419	0.99986
AI118078	-0.965859	1.76295	2.84915	0.0914225	0.99986
Spdya	-1.22391	0.340481	2.84383	0.0917254	0.99986
Rfx7	-0.456345	7.23988	2.84349	0.0917447	0.99986
Ypel3	0.44719	4.99419	2.84233	0.0918108	0.99986
Nhs	-0.53327	3.94334	2.84192	0.0918342	0.99986
Bhlhe41	-0.586004	2.74881	2.83964	0.0919647	0.99986
Dync1i1	0.360751	7.29406	2.83824	0.0920453	0.99986
Eid2	0.40914	5.41218	2.83717	0.0921064	0.99986
Tmprss5	-2.23673	-0.631645	2.83673	0.0921314	0.99986
Nup107	0.37453	5.98095	2.83647	0.0921466	0.99986
Akp3	-2.66714	-1.10063	2.83446	0.0922616	0.99986
H19	-0.746152	9.11767	2.83388	0.0922952	0.99986
Mag	-1.90987	-0.424238	2.83255	0.0923716	0.99986
Clcn1	-0.81203	1.35713	2.83098	0.0924617	0.99986
Hs3st3a1	-0.713283	1.55558	2.83019	0.0925074	0.99986
Ubap1l	-2.08696	-0.371348	2.83002	0.092517	0.99986
Gm2762	-1.53487	-0.231314	2.82921	0.0925638	0.99986
C230091D08Rik	-0.415158	6.9893	2.82802	0.0926327	0.99986
Fgf3	-1.84328	-0.219418	2.82575	0.0927636	0.99986
Rbfox3	0.337324	6.99626	2.81818	0.0932018	0.99986
Hdac8	0.481216	4.42974	2.81474	0.0934022	0.99986
E030024N20Rik	-0.918924	2.49008	2.81212	0.0935546	0.99986
Ago2	-0.382531	5.8769	2.81034	0.0936585	0.99986
Pfdn4	0.405654	5.16714	2.81028	0.0936621	0.99986
Nol9	0.368518	5.8477	2.80775	0.09381	0.99986
6330403A02Rik	0.565874	5.75228	2.80608	0.0939073	0.99986
Kcnmb2	-0.64665	3.13151	2.80241	0.0941226	0.99986
Cacna1g	-0.515386	4.91878	2.79719	0.0944295	0.99986
6030443J06Rik	-1.06178	0.538149	2.79699	0.0944412	0.99986
Dus2	0.64118	2.84909	2.79565	0.0945207	0.99986
Cyp2a5	-1.96533	-0.403056	2.79394	0.0946213	0.99986
Pkdcc	-0.64735	3.26056	2.79393	0.094622	0.99986
Ngp	-2.02013	-0.532564	2.79137	0.0947735	0.99986
Slc38a6	-0.638595	2.13064	2.79136	0.094774	0.99986
Cep72	-0.622674	2.87786	2.79082	0.0948055	0.99986
Ccdc3	-0.540181	3.41737	2.79035	0.0948333	0.99986
Lrrc20	0.532249	4.3032	2.79019	0.0948431	0.99986
Peg12	-0.746876	2.31808	2.78896	0.094916	0.99986
Serpinb2	-2.41934	-0.309748	2.78787	0.0949803	0.99986
Fhdc1	-0.548851	3.15955	2.78351	0.095239	0.99986
Adad1	-2.09023	-0.440067	2.78284	0.0952788	0.99986
March10	-2.01527	-0.478431	2.78272	0.0952859	0.99986
Slc6a12	-1.21426	0.609209	2.77998	0.0954494	0.99986
Rbl1	-0.575362	4.6813	2.77935	0.0954871	0.99986
Lenep	0.946509	1.05146	2.7734	0.0958426	0.99986
4930407I10Rik	-2.19966	-0.433419	2.77093	0.0959903	0.99986
Arid3b	-0.623832	2.16838	2.76943	0.0960801	0.99986
Ddit4	0.505134	4.46997	2.7666	0.0962506	0.99986
Rpl31	0.64442	2.33326	2.76637	0.0962642	0.99986
2900060B14Rik	1.05456	0.530392	2.76568	0.0963055	0.99986
1700003F12Rik	-2.09644	-0.657095	2.76513	0.0963387	0.99986
Cactin	0.443355	5.09224	2.76431	0.0963882	0.99986
Ccdc124	0.378322	6.3123	2.76357	0.0964327	0.99986
Phkg1	-1.62617	-0.27447	2.76281	0.0964787	0.99986
Gli1	-0.843102	1.15864	2.76156	0.096554	0.99986
Mybl2	-0.855728	1.64017	2.76062	0.0966108	0.99986
4933407G14Rik	-2.83124	-1.2585	2.75928	0.096692	0.99986
Dync2li1	0.414729	5.00918	2.75766	0.0967898	0.99986
Cys1	-1.09715	0.517022	2.75312	0.0970648	0.99986
Fgf4	-2.23305	-0.573871	2.75089	0.0972005	0.99986
Pfkp	-0.439425	5.9086	2.75075	0.0972087	0.99986
Zic5	-0.602174	3.17308	2.74807	0.0973718	0.99986
Lgals7	-1.93244	-0.185182	2.74556	0.097525	0.99986
Rpl37a	-0.622254	2.66599	2.74159	0.0977677	0.99986
Tlx1	-2.42453	-0.676576	2.73688	0.098056	0.99986
Rasgef1b	0.328794	6.91741	2.73233	0.0983357	0.99986
C530008M17Rik	0.354537	7.93558	2.73092	0.0984227	0.99986
Tnnc2	-1.63229	-0.18571	2.72707	0.0986599	0.99986
Gpd1	-0.744139	1.65503	2.72692	0.0986694	0.99986
Npas2	-0.723434	2.22209	2.72633	0.0987061	0.99986
Cacng8	0.727578	2.32418	2.72482	0.0987991	0.99986
Dhx29	0.321836	6.68825	2.72428	0.0988329	0.99986
Alas1	0.372343	5.77257	2.72403	0.0988482	0.99986
Tut1	0.465998	4.59978	2.72309	0.0989066	0.99986
Slc38a4	-0.497789	3.85482	2.72136	0.0990134	0.99986
Anapc13	0.440067	4.39109	2.72033	0.0990776	0.99986
Zfp521	-0.333507	6.44926	2.72001	0.0990972	0.99986
E330013P04Rik	0.746323	1.61282	2.71575	0.099362	0.99986
Hoxd9	-1.90273	-0.559328	2.71454	0.0994376	0.99986
Pwwp2b	0.67483	1.63369	2.70993	0.0997251	0.99986
BC030307	-0.953309	1.11276	2.70826	0.0998298	0.99986
Thy1	0.459308	5.10771	2.70807	0.0998418	0.99986
Tgfbr3	-0.540046	3.93508	2.70778	0.0998599	0.99986
Aard	-0.622895	2.07254	2.70435	0.100075	0.99986
Gm16863	-2.10344	-0.724084	2.70236	0.1002	0.99986
Ralgapa2	-0.344155	6.37005	2.7013	0.100267	0.99986
Kcnj15	-1.0551	0.659878	2.70113	0.100277	0.99986
1700029J07Rik	-0.700952	2.06713	2.70103	0.100284	0.99986
Slc4a4	-0.367937	6.05791	2.70059	0.100311	0.99986
Ovgp1	-0.656479	2.03725	2.69829	0.100456	0.99986
Cd163	0.706063	2.86659	2.69803	0.100472	0.99986
Celsr2	-0.349536	6.39731	2.69658	0.100563	0.99986
Sdk2	-0.511726	3.79782	2.69479	0.100677	0.99986
[truncated: 14,625 more rows]

## Sheet: Table S9
Table S9: Differentially expressed genes between WT and 1b-/- mice at P7
[truncated: 15,589 more rows]

[truncated: 2 more sheets: Table S10, Table S11]
